# Supplementary material for: Crystal structure of poly[[μ2-di­aqua-di­aqua-μ2-l-proline-κ2 O:O′-strontium] dibromide]
Source: Acta Crystallogr E Crystallogr Commun. 2015 Sep 26;71(Pt 10):1199–202. doi: 10.1107/S2056989015017302 (PMC4647404; doi:10.1107/S2056989015017302)
Supplement: Supplementary file 1 [file e-71-01199-sup1.cif]

##############################################################################
#                                                                            #
# This CIF contains the data in a paper accepted for publication in          #
# Acta Crystallographica Section E. It conforms to the requirements of       #
# Notes for Authors for Acta Crystallographica Section E, and has been       #
# peer reviewed under the auspices of the IUCr Commission on Journals.       #
#                                                                            #
# Full details of the Crystallographic Information File format               #
# are given in the paper "The Crystallographic Information File (CIF):       #
# a New Standard Archive File for Crystallography" by S. R. Hall, F. H.      #
# Allen and I. D. Brown [Acta Cryst. (1991), A47, 655-685].                  #
#                                                                            #
# The current version of the core CIF dictionary is obtainable from          #
# ftp://ftp.iucr.org/pub/cif_core.dic.                                       #
#                                                                            #
# Software is freely available for graphical display of the structure(s)     #
# in this CIF. For information consult the CIF software page                 #
# http://www.iucr.org/resources/cif/software.                                #
#                                                                            #
# This file may be used for bona fide research purposes within the           #
# scientific community so long as proper attribution is given to the journal # 
# article from which it was obtained.                                        #
#                                                                            #
##############################################################################
data_I
_audit_creation_method     'SHELXL-2014/7'
_journal_date_recd_electronic     2015-09-02
_journal_date_accepted     2015-09-16
_journal_name_full     'Acta Crystallographica, Section E'
_journal_year     2015
_journal_volume     71
_journal_issue     10
_journal_page_first     1199
_journal_page_last     1202
_journal_paper_category     GM
_journal_paper_doi     10.1107/S2056989015017302
_journal_coeditor_code     ZS2346
loop_
    _publ_contact_author_name
    _publ_contact_author_address
    _publ_contact_author_email
    'T. Balakrishnan'
;
Crystal Growth Laboratory
PG and Research Department of Physics
Periyar EVR College (Autonomous)
Tiruchirappalli 620 023
India
;
 balacrystalgrowth@gmail.com
    'Subbiah Thamotharan'
;
Biomolecular Crystallography Laboratory
Department of Bioinformatics
School of Chemical and Biotechnology
SASTRA University, Thanjavur 613 401
India
;
 thamu@scbt.sastra.edu
_publ_contact_author_fax     '+91 9443445535'
_publ_contact_author_phone     '+91 431 2332010'
_publ_section_title
;\
Crystal structure of
poly[[\m~2~-diaqua-diaqua-\m~2~-<i>L</i>-proline-\k^2^<i>O</i>:<i>O</i>'-\
strontium] dibromide]
;
loop_
    _publ_author_name
    _publ_author_footnote
    _publ_author_address
    'Sathiskumar, Selladurai' .
;
Crystal Growth Laboratory
PG and Research Department of Physics
Periyar EVR College (Autonomous)
Tiruchirappalli 620 023
India
;
    'Balakrishnan, Thangavelu' .
;
Crystal Growth Laboratory
PG and Research Department of Physics
Periyar EVR College (Autonomous)
Tiruchirappalli 620 023
India
;
    'Ramamurthi, Kandasamy' .
;
Crystal Growth and Thin Film Laboratory
Department of Physics and Nanotechnology
SRM University
Kattankulathur 603 203
India
;
    'Thamotharan, Subbiah' .
;
Biomolecular Crystallography Laboratory
Department of Bioinformatics
School of Chemical and Biotechnology
SASTRA University, Thanjavur 613 401
India
;
_publ_section_synopsis
;
In the title polymer, zwitterionic proline and water molecules interact with the
bromide counter-anions through intermolecular N---H...Br and O---H...Br
hydrogen-bonding interactions, providing a novel supramolecular structure.
;
_chemical_name_systematic
;
Poly[[\m~2~-diaqua-diaqua-\m~2~-<i>L</i>-proline-\k^2^<i>O</i>:<i>O</i>'-\
strontium] dibromide]
;
_chemical_name_common     ?
_chemical_formula_moiety     'C5 H17 N O6 Sr 2+, 2(Br -)'
_chemical_formula_sum     'C5 H17 Br2 N O6 Sr'
_chemical_formula_iupac     '[Sr (C5 H9 N1 O2) (H2 O)4] Br2'
_chemical_formula_weight     434.63
_chemical_melting_point     ?
_shelx_space_group_comment
;
The symmetry employed for this shelxl refinement is uniquely defined
by the following loop, which should always be used as a source of
symmetry information in preference to the above space-group names.
They are only intended as comments.
;
_space_group_crystal_system     orthorhombic
_space_group_name_H-M_alt     'P 21 21 21'
_space_group_name_Hall     'P 2ac 2ab'
loop_
    _symmetry_equiv_pos_site_id
    _symmetry_equiv_pos_as_xyz
    1 x,y,z
    2 1/2-x,-y,1/2+z
    3 1/2+x,1/2-y,-z
    4 -x,1/2+y,1/2-z
_cell_length_a     6.7079(4)
_cell_length_b     12.9125(9)
_cell_length_c     15.4499(11)
_cell_angle_alpha     90
_cell_angle_beta     90
_cell_angle_gamma     90
_cell_volume     1338.20(16)
_cell_formula_units_Z     4
_cell_measurement_reflns_used     7063
_cell_measurement_theta_min     2.6
_cell_measurement_theta_max     28.5
_cell_measurement_temperature     296(2)
_exptl_crystal_description     block
_exptl_crystal_colour     brown
_exptl_crystal_size_max     0.150
_exptl_crystal_size_mid     0.100
_exptl_crystal_size_min     0.100
_exptl_crystal_density_diffrn     2.157
_exptl_crystal_density_meas     ?
_exptl_crystal_density_method     ?
_exptl_crystal_F_000     840
_exptl_absorpt_coefficient_mu     10.008
_exptl_absorpt_correction_type     multi-scan
_exptl_absorpt_process_details
;
(SABABS; Bruker, 2004)
;
_shelx_estimated_absorpt_T_min     0.315
_shelx_estimated_absorpt_T_max     0.434
_exptl_absorpt_correction_T_min     0.26
_exptl_absorpt_correction_T_max     0.44
_diffrn_ambient_temperature     296(2)
_diffrn_radiation_type     MoK\a
_diffrn_radiation_wavelength     0.71073
_diffrn_measurement_device_type     'Bruker Kappa APEXII CCD'
_diffrn_measurement_method     '\w nd \f scan'
_diffrn_detector_area_resol_mean     ?
_diffrn_reflns_number     14183
_diffrn_reflns_av_R_equivalents     0.0678
_diffrn_reflns_theta_min     2.637
_diffrn_reflns_theta_max     24.993
_diffrn_reflns_theta_full     24.993
_diffrn_measured_fraction_theta_max     0.999
_diffrn_measured_fraction_theta_full     0.999
_diffrn_reflns_limit_h_min     -7
_diffrn_reflns_limit_h_max     7
_diffrn_reflns_limit_k_min     -15
_diffrn_reflns_limit_k_max     15
_diffrn_reflns_limit_l_min     -18
_diffrn_reflns_limit_l_max     18
_refine_special_details     ?
_reflns_number_total     2345
_reflns_number_gt     2081
_reflns_threshold_expression     'I > 2\s(I)'
_refine_ls_structure_factor_coef     Fsqd
_refine_ls_matrix_type     full
_refine_ls_R_factor_all     0.0425
_refine_ls_R_factor_gt     0.0315
_refine_ls_wR_factor_gt     0.0589
_refine_ls_wR_factor_ref     0.0627
_refine_ls_goodness_of_fit_ref     1.071
_refine_ls_restrained_S_all     1.066
_refine_ls_number_reflns     2345
_refine_ls_number_parameters     186
_refine_ls_number_restraints     26
_refine_ls_hydrogen_treatment     mixed
_refine_ls_weighting_scheme     calc
_refine_ls_weighting_details
                      'w=1/[\s^2^(Fo^2^)+(0.0267P)^2^] where P=(Fo^2^+2Fc^2^)/3'
_atom_sites_solution_hydrogens     mixed
_atom_sites_solution_primary     ?
_atom_sites_solution_secondary     ?
_refine_ls_shift/su_max     0.000
_refine_ls_shift/su_mean     0.000
_refine_diff_density_max     0.600
_refine_diff_density_min     -0.858
_refine_ls_extinction_method     none
_refine_ls_extinction_coef     .
_refine_ls_abs_structure_details
;
Flack <i>x</i> determined using 788 quotients
[(<i>I</i>^+^)-(<i>I</i>^-^)]/[(<i>I</i>^+^)+(<i>I</i>^-^)]
(Parsons <i>et al.</i>, 2013)
;
_refine_ls_abs_structure_Flack     0.008(8)
loop_
    _atom_type_symbol
    _atom_type_description
    _atom_type_scat_dispersion_real
    _atom_type_scat_dispersion_imag
    _atom_type_scat_source
    'C' 'C' 0.0033 0.0016
                         'International Tables Vol C Tables 4.2.6.8 and 6.1.1.4'
    'H' 'H' 0.0000 0.0000
                         'International Tables Vol C Tables 4.2.6.8 and 6.1.1.4'
    'N' 'N' 0.0061 0.0033
                         'International Tables Vol C Tables 4.2.6.8 and 6.1.1.4'
    'O' 'O' 0.0106 0.0060
                         'International Tables Vol C Tables 4.2.6.8 and 6.1.1.4'
    'Br' 'Br' -0.2901 2.4595
                         'International Tables Vol C Tables 4.2.6.8 and 6.1.1.4'
    'Sr' 'Sr' -1.5307 3.2498
                         'International Tables Vol C Tables 4.2.6.8 and 6.1.1.4'
_computing_data_collection
;
APEX2 (Bruker, 2004)
;
_computing_cell_refinement
;
APEX2 and SAINT (Bruker, 2004)
;
_computing_data_reduction
;
SAINT and XPREP (Bruker, 2004)
;
_computing_structure_solution
;
SIR92 (Altomare <i>et al.</i>, 1993)
;
_computing_structure_refinement
;
SHELXL2014 (Sheldrick, 2015)
;
_computing_molecular_graphics
;
PLATON (Spek, 2009) and Mercury (Macrae <i>et al.</i>, 2008)
;
_computing_publication_material
;
SHELXL2014 (Sheldrick, 2015)
;
loop_
    _atom_site_type_symbol
    _atom_site_label
    _atom_site_fract_x
    _atom_site_fract_y
    _atom_site_fract_z
    _atom_site_U_iso_or_equiv
    _atom_site_thermal_displace_type
    _atom_site_calc_flag
    _atom_site_refinement_flags
    _atom_site_occupancy
    _atom_site_disorder_assembly
    _atom_site_disorder_group
    Sr Sr1 1.34882(8) 0.24302(5) 0.43342(4) 0.0174(2) Uani d . 1.000 . .
    O O1 1.0492(6) 0.2322(4) 0.3350(3) 0.0257(16) Uani d . 1.000 . .
    O O2 0.7439(6) 0.2420(4) 0.3916(3) 0.0243(16) Uani d . 1.000 . .
    O O3 1.5725(8) 0.3885(5) 0.5016(4) 0.0243(19) Uani d D 1.000 . .
    O O4 1.5819(8) 0.1162(4) 0.5200(4) 0.0213(17) Uani d D 1.000 . .
    O O5 1.3443(9) 0.0648(4) 0.3561(4) 0.035(2) Uani d D 1.000 . .
    O O6 1.3860(9) 0.3899(5) 0.3212(4) 0.038(2) Uani d D 1.000 . .
    N N1 0.9404(8) 0.2529(6) 0.1734(4) 0.026(2) Uani d D 1.000 . .
    C C1 0.8660(9) 0.2426(5) 0.3307(4) 0.018(2) Uani d . 1.000 . .
    C C2 0.7837(9) 0.2600(6) 0.2411(4) 0.021(2) Uani d . 1.000 . .
    C C3 0.8370(12) 0.2347(7) 0.0890(5) 0.042(3) Uani d D 1.000 . .
    C C4A 0.623(2) 0.211(3) 0.1117(11) 0.034(7) Uani d DUP 0.57(6) A 1
    C C5 0.6277(12) 0.1840(7) 0.2082(5) 0.042(3) Uani d D 1.000 . .
    C C4B 0.660(5) 0.167(3) 0.1117(13) 0.035(8) Uani d DUP 0.43(6) A 2
    Br Br2 0.18627(12) 0.02641(6) 0.15165(6) 0.0389(3) Uani d . 1.000 . .
    Br Br3 0.22307(13) 0.44596(7) 0.11973(6) 0.0466(3) Uani d . 1.000 . .
    H H1A 1.024(9) 0.199(4) 0.180(5) 0.02(2) Uiso d D 1.000 . .
    H H1B 1.033(10) 0.303(5) 0.175(6) 0.05(3) Uiso d D 1.000 . .
    H H3C 1.522(13) 0.429(5) 0.538(4) 0.06(3) Uiso d D 1.000 . .
    H H3D 1.622(13) 0.422(5) 0.460(4) 0.07(4) Uiso d D 1.000 . .
    H H4E 1.532(12) 0.085(5) 0.563(3) 0.05(3) Uiso d D 1.000 . .
    H H4F 1.640(10) 0.075(4) 0.487(4) 0.04(3) Uiso d D 1.000 . .
    H H5C 1.281(10) 0.060(6) 0.308(3) 0.06(3) Uiso d D 1.000 . .
    H H5D 1.450(7) 0.030(6) 0.353(5) 0.06(3) Uiso d D 1.000 . .
    H H6C 1.478(8) 0.432(5) 0.327(5) 0.03(3) Uiso d D 1.000 . .
    H H6D 1.319(11) 0.402(7) 0.276(4) 0.09(4) Uiso d D 1.000 . .
    H H31 0.89720 0.17700 0.05850 0.0500 Uiso c RUP 0.57(6) A 1
    H H32 0.84480 0.29580 0.05270 0.0500 Uiso c RUP 0.57(6) A 1
    H H41 0.57440 0.15290 0.07800 0.0410 Uiso c RUP 0.57(6) A 1
    H H42 0.53890 0.27050 0.10120 0.0410 Uiso c RUP 0.57(6) A 1
    H H51 0.49920 0.19560 0.23530 0.0500 Uiso c RUP 0.57(6) A 1
    H H52 0.66830 0.11280 0.21770 0.0500 Uiso c RUP 0.57(6) A 1
    H H2 0.72630 0.32970 0.23900 0.0250 Uiso c RU 1.000 . .
    H H33 0.92450 0.19970 0.04850 0.0500 Uiso c RUP 0.43(6) A 2
    H H34 0.79360 0.29960 0.06370 0.0500 Uiso c RUP 0.43(6) A 2
    H H43 0.68850 0.09490 0.09960 0.0420 Uiso c RUP 0.43(6) A 2
    H H44 0.54310 0.18790 0.07910 0.0420 Uiso c RUP 0.43(6) A 2
    H H53 0.49510 0.21140 0.21840 0.0500 Uiso c RUP 0.43(6) A 2
    H H54 0.63970 0.11870 0.23880 0.0500 Uiso c RUP 0.43(6) A 2
loop_
    _atom_site_aniso_label
    _atom_site_aniso_U_11
    _atom_site_aniso_U_22
    _atom_site_aniso_U_33
    _atom_site_aniso_U_12
    _atom_site_aniso_U_13
    _atom_site_aniso_U_23
    Sr1 0.0142(3) 0.0215(4) 0.0165(3) 0.0003(3) -0.0010(3) 0.0006(3)
    O1 0.017(2) 0.041(3) 0.019(3) 0.006(2) -0.001(2) -0.003(3)
    O2 0.024(2) 0.033(3) 0.016(3) 0.004(3) 0.004(2) 0.002(3)
    O3 0.025(3) 0.029(3) 0.019(4) 0.000(2) 0.000(3) -0.003(3)
    O4 0.024(3) 0.024(3) 0.016(3) 0.000(2) 0.003(3) 0.000(3)
    O5 0.033(3) 0.044(4) 0.029(4) 0.006(3) -0.002(3) -0.010(3)
    O6 0.034(4) 0.043(4) 0.037(4) -0.012(3) -0.011(3) 0.017(3)
    N1 0.022(3) 0.035(4) 0.022(4) -0.005(4) 0.000(3) 0.004(4)
    C1 0.025(4) 0.011(3) 0.017(4) -0.001(3) -0.003(3) -0.004(3)
    C2 0.024(3) 0.026(4) 0.013(4) 0.005(4) 0.002(3) 0.000(4)
    C3 0.052(5) 0.059(6) 0.015(4) 0.000(5) -0.001(4) -0.001(4)
    C4A 0.036(10) 0.041(15) 0.025(9) 0.001(8) -0.007(7) -0.014(9)
    C5 0.035(5) 0.066(6) 0.025(5) -0.025(4) -0.006(4) -0.004(5)
    C4B 0.033(13) 0.042(17) 0.030(11) -0.010(13) 0.005(10) -0.023(11)
    Br2 0.0357(5) 0.0379(5) 0.0432(5) 0.0057(4) -0.0102(4) -0.0197(4)
    Br3 0.0505(6) 0.0484(6) 0.0409(6) -0.0239(4) -0.0107(4) 0.0197(5)
_geom_special_details
;
 Bond distances, angles etc. have been calculated using the
 rounded fractional coordinates. All su's are estimated
 from the variances of the (full) variance-covariance matrix.
 The cell esds are taken into account in the estimation of
 distances, angles and torsion angles
;
loop_
    _geom_bond_atom_site_label_1
    _geom_bond_atom_site_label_2
    _geom_bond_site_symmetry_1
    _geom_bond_site_symmetry_2
    _geom_bond_distance
    _geom_bond_publ_flag
    Sr1 O1 . . 2.524(4) yes
    Sr1 O3 . . 2.625(6) yes
    Sr1 O4 . . 2.630(6) yes
    Sr1 O5 . . 2.593(5) yes
    Sr1 O6 . . 2.582(6) yes
    Sr1 O2 . 1_655 2.728(4) yes
    Sr1 O3 . 3_456 2.707(6) yes
    Sr1 O4 . 3_456 2.651(5) yes
    Sr1 O2 . 3_556 2.800(5) yes
    O1 C1 . . 1.238(7) no
    O2 C1 . . 1.248(8) no
    O3 H3C . . 0.84(7) no
    O3 H3D . . 0.84(7) no
    O4 H4E . . 0.85(6) no
    O4 H4F . . 0.83(6) no
    O5 H5D . . 0.84(6) no
    O5 H5C . . 0.86(5) no
    O6 H6D . . 0.85(7) no
    O6 H6C . . 0.83(6) no
    N1 C3 . . 1.496(10) no
    N1 C2 . . 1.486(8) no
    N1 H1A . . 0.90(6) no
    N1 H1B . . 0.90(7) no
    C1 C2 . . 1.507(9) no
    C2 C5 . . 1.522(11) no
    C3 C4A . . 1.509(17) no
    C3 C4B . . 1.52(4) no
    C4A C5 . . 1.53(2) no
    C4B C5 . . 1.52(2) no
    C2 H2 . . 0.9800 no
    C3 H31 . . 0.9700 no
    C3 H32 . . 0.9700 no
    C3 H33 . . 0.9700 no
    C3 H34 . . 0.9700 no
    C4A H41 . . 0.9700 no
    C4A H42 . . 0.9700 no
    C4B H43 . . 0.9700 no
    C4B H44 . . 0.9700 no
    C5 H51 . . 0.9700 no
    C5 H54 . . 0.9700 no
    C5 H52 . . 0.9700 no
    C5 H53 . . 0.9700 no
loop_
    _geom_angle_atom_site_label_1
    _geom_angle_atom_site_label_2
    _geom_angle_atom_site_label_3
    _geom_angle_site_symmetry_1
    _geom_angle_site_symmetry_2
    _geom_angle_site_symmetry_3
    _geom_angle
    _geom_angle_publ_flag
    O1 Sr1 O3 . . . 137.44(18) no
    O1 Sr1 O4 . . . 138.19(17) no
    O1 Sr1 O5 . . . 70.37(18) no
    O1 Sr1 O6 . . . 73.32(18) no
    O1 Sr1 O2 . . 1_655 129.10(14) no
    O1 Sr1 O3 . . 3_456 69.11(17) no
    O1 Sr1 O4 . . 3_456 70.35(17) no
    O1 Sr1 O2 . . 3_556 112.66(13) no
    O3 Sr1 O4 . . . 84.36(18) no
    O3 Sr1 O5 . . . 145.76(18) no
    O3 Sr1 O6 . . . 71.85(19) no
    O2 Sr1 O3 1_655 . . 62.82(16) no
    O3 Sr1 O3 . . 3_456 133.75(19) no
    O3 Sr1 O4 . . 3_456 77.67(17) no
    O2 Sr1 O3 3_556 . . 72.95(16) no
    O4 Sr1 O5 . . . 71.86(18) no
    O4 Sr1 O6 . . . 137.87(18) no
    O2 Sr1 O4 1_655 . . 62.60(16) no
    O3 Sr1 O4 3_456 . . 80.08(17) no
    O4 Sr1 O4 . . 3_456 133.67(19) no
    O2 Sr1 O4 3_556 . . 72.62(16) no
    O5 Sr1 O6 . . . 110.10(19) no
    O2 Sr1 O5 1_655 . . 84.14(17) no
    O3 Sr1 O5 3_456 . . 66.80(19) no
    O4 Sr1 O5 3_456 . . 136.53(18) no
    O2 Sr1 O5 3_556 . . 120.21(17) no
    O2 Sr1 O6 1_655 . . 75.56(17) no
    O3 Sr1 O6 3_456 . . 140.90(18) no
    O4 Sr1 O6 3_456 . . 75.16(19) no
    O2 Sr1 O6 3_556 . . 128.45(18) no
    O2 Sr1 O3 1_655 . 3_456 138.60(17) no
    O2 Sr1 O4 1_655 . 3_456 136.37(16) no
    O2 Sr1 O2 1_655 . 3_556 118.24(13) no
    O3 Sr1 O4 3_456 . 3_456 82.36(17) no
    O2 Sr1 O3 3_556 . 3_456 60.87(16) no
    O2 Sr1 O4 3_556 . 3_456 61.37(16) no
    Sr1 O1 C1 . . . 144.8(4) no
    Sr1 O2 C1 1_455 . . 144.7(4) no
    Sr1 O2 C1 3_456 . . 124.2(4) no
    Sr1 O2 Sr1 1_455 . 3_456 90.87(13) no
    Sr1 O3 Sr1 . . 3_556 95.2(2) no
    Sr1 O4 Sr1 . . 3_556 96.47(17) no
    H3C O3 H3D . . . 111(6) no
    Sr1 O3 H3C 3_556 . . 115(5) no
    Sr1 O3 H3D 3_556 . . 110(5) no
    Sr1 O3 H3C . . . 119(6) no
    Sr1 O3 H3D . . . 107(5) no
    H4E O4 H4F . . . 111(6) no
    Sr1 O4 H4E . . . 117(5) no
    Sr1 O4 H4F . . . 111(4) no
    Sr1 O4 H4F 3_556 . . 107(4) no
    Sr1 O4 H4E 3_556 . . 112(5) no
    Sr1 O5 H5D . . . 119(5) no
    Sr1 O5 H5C . . . 118(5) no
    H5C O5 H5D . . . 109(7) no
    Sr1 O6 H6D . . . 130(6) no
    Sr1 O6 H6C . . . 119(5) no
    H6C O6 H6D . . . 111(8) no
    C2 N1 C3 . . . 107.2(5) no
    C3 N1 H1B . . . 117(6) no
    H1A N1 H1B . . . 97(5) no
    C2 N1 H1A . . . 114(5) no
    C2 N1 H1B . . . 115(5) no
    C3 N1 H1A . . . 105(5) no
    O1 C1 C2 . . . 115.4(5) no
    O2 C1 C2 . . . 117.0(5) no
    O1 C1 O2 . . . 127.6(6) no
    N1 C2 C5 . . . 102.2(6) no
    N1 C2 C1 . . . 112.2(5) no
    C1 C2 C5 . . . 117.6(6) no
    N1 C3 C4B . . . 104.6(10) no
    N1 C3 C4A . . . 105.7(8) no
    C3 C4A C5 . . . 104.7(10) no
    C3 C4B C5 . . . 104.8(19) no
    C2 C5 C4A . . . 101.1(12) no
    C2 C5 C4B . . . 108.8(15) no
    N1 C2 H2 . . . 108.00 no
    C1 C2 H2 . . . 108.00 no
    C5 C2 H2 . . . 108.00 no
    N1 C3 H31 . . . 111.00 no
    N1 C3 H32 . . . 111.00 no
    N1 C3 H33 . . . 111.00 no
    N1 C3 H34 . . . 111.00 no
    C4A C3 H31 . . . 111.00 no
    C4A C3 H32 . . . 111.00 no
    H31 C3 H32 . . . 109.00 no
    C4B C3 H33 . . . 111.00 no
    C4B C3 H34 . . . 111.00 no
    H33 C3 H34 . . . 109.00 no
    C3 C4A H41 . . . 111.00 no
    C3 C4A H42 . . . 111.00 no
    C5 C4A H41 . . . 111.00 no
    C5 C4A H42 . . . 111.00 no
    H41 C4A H42 . . . 109.00 no
    H43 C4B H44 . . . 109.00 no
    C3 C4B H44 . . . 111.00 no
    C5 C4B H43 . . . 111.00 no
    C3 C4B H43 . . . 111.00 no
    C5 C4B H44 . . . 111.00 no
    C2 C5 H52 . . . 112.00 no
    C2 C5 H53 . . . 110.00 no
    C2 C5 H51 . . . 112.00 no
    C4B C5 H54 . . . 110.00 no
    H53 C5 H54 . . . 108.00 no
    C2 C5 H54 . . . 110.00 no
    C4A C5 H51 . . . 112.00 no
    C4A C5 H52 . . . 112.00 no
    H51 C5 H52 . . . 109.00 no
    C4B C5 H53 . . . 110.00 no
loop_
    _geom_torsion_atom_site_label_1
    _geom_torsion_atom_site_label_2
    _geom_torsion_atom_site_label_3
    _geom_torsion_atom_site_label_4
    _geom_torsion_site_symmetry_1
    _geom_torsion_site_symmetry_2
    _geom_torsion_site_symmetry_3
    _geom_torsion_site_symmetry_4
    _geom_torsion
    _geom_torsion_publ_flag
    O3 Sr1 O1 C1 . . . . -76.6(8) no
    O4 Sr1 O1 C1 . . . . 101.4(8) no
    O5 Sr1 O1 C1 . . . . 128.0(8) no
    O6 Sr1 O1 C1 . . . . -112.8(8) no
    O2 Sr1 O1 C1 1_655 . . . -167.5(7) no
    O3 Sr1 O1 C1 3_456 . . . 56.1(8) no
    O4 Sr1 O1 C1 3_456 . . . -33.0(8) no
    O2 Sr1 O1 C1 3_556 . . . 12.5(8) no
    O1 Sr1 O2 C1 1_455 1_455 . . 5.3(8) no
    O3 Sr1 O2 C1 1_455 1_455 . . -125.2(8) no
    O4 Sr1 O2 C1 1_455 1_455 . . 136.7(8) no
    O5 Sr1 O2 C1 1_455 1_455 . . 64.1(8) no
    O6 Sr1 O2 C1 1_455 1_455 . . -48.4(8) no
    O2 Sr1 O2 C1 3_456 1_455 . . -174.6(7) no
    O3 Sr1 O2 C1 1_455 3_456 . . 127.5(6) no
    O4 Sr1 O2 C1 1_455 3_456 . . -135.0(6) no
    O1 Sr1 O2 C1 3_456 3_456 . . 175.1(5) no
    O3 Sr1 O2 C1 3_456 3_456 . . -50.0(5) no
    O4 Sr1 O2 C1 3_456 3_456 . . 39.4(5) no
    O5 Sr1 O2 C1 3_456 3_456 . . 95.3(5) no
    O6 Sr1 O2 C1 3_456 3_456 . . -98.7(5) no
    O2 Sr1 O2 C1 3_556 3_456 . . -5.0(6) no
    O1 Sr1 O3 Sr1 . . . 3_556 -171.81(15) no
    O4 Sr1 O3 Sr1 . . . 3_556 9.48(18) no
    O5 Sr1 O3 Sr1 . . . 3_556 -36.0(4) no
    O6 Sr1 O3 Sr1 . . . 3_556 -135.3(2) no
    O2 Sr1 O3 Sr1 1_655 . . 3_556 -52.54(16) no
    O3 Sr1 O3 Sr1 3_456 . . 3_556 80.0(3) no
    O4 Sr1 O3 Sr1 3_456 . . 3_556 146.5(2) no
    O2 Sr1 O3 Sr1 3_556 . . 3_556 83.01(17) no
    O4 Sr1 O3 Sr1 . 3_556 . . -9.45(18) no
    O2 Sr1 O3 Sr1 1_655 3_556 . . 51.95(16) no
    O1 Sr1 O3 Sr1 3_556 3_556 . . -81.27(18) no
    O3 Sr1 O3 Sr1 3_556 3_556 . . 55.3(3) no
    O4 Sr1 O3 Sr1 3_556 3_556 . . 127.5(2) no
    O5 Sr1 O3 Sr1 3_556 3_556 . . -158.1(2) no
    O6 Sr1 O3 Sr1 3_556 3_556 . . -64.4(3) no
    O1 Sr1 O4 Sr1 . . . 3_556 171.61(16) no
    O3 Sr1 O4 Sr1 . . . 3_556 -9.71(18) no
    O5 Sr1 O4 Sr1 . . . 3_556 145.3(2) no
    O6 Sr1 O4 Sr1 . . . 3_556 45.1(3) no
    O2 Sr1 O4 Sr1 1_655 . . 3_556 52.53(16) no
    O3 Sr1 O4 Sr1 3_456 . . 3_556 -146.0(2) no
    O4 Sr1 O4 Sr1 3_456 . . 3_556 -76.7(3) no
    O2 Sr1 O4 Sr1 3_556 . . 3_556 -83.58(18) no
    O3 Sr1 O4 Sr1 . 3_556 . . 9.45(18) no
    O2 Sr1 O4 Sr1 1_655 3_556 . . -51.45(16) no
    O1 Sr1 O4 Sr1 3_556 3_556 . . 79.93(18) no
    O3 Sr1 O4 Sr1 3_556 3_556 . . -128.6(2) no
    O4 Sr1 O4 Sr1 3_556 3_556 . . -58.9(3) no
    O5 Sr1 O4 Sr1 3_556 3_556 . . 53.5(3) no
    O6 Sr1 O4 Sr1 3_556 3_556 . . 157.2(2) no
    Sr1 O1 C1 O2 . . . . -19.8(13) no
    Sr1 O1 C1 C2 . . . . 158.9(6) no
    Sr1 O2 C1 O1 1_455 . . . -172.8(5) no
    Sr1 O2 C1 O1 3_456 . . . 13.2(10) no
    Sr1 O2 C1 C2 1_455 . . . 8.5(11) no
    Sr1 O2 C1 C2 3_456 . . . -165.5(4) no
    C2 N1 C3 C4A . . . . -10.6(17) no
    C3 N1 C2 C5 . . . . 34.0(8) no
    C3 N1 C2 C1 . . . . 160.9(6) no
    O1 C1 C2 N1 . . . . 4.6(9) no
    O2 C1 C2 C5 . . . . -58.5(9) no
    O2 C1 C2 N1 . . . . -176.6(6) no
    O1 C1 C2 C5 . . . . 122.7(7) no
    N1 C2 C5 C4A . . . . -43.4(12) no
    C1 C2 C5 C4A . . . . -166.7(12) no
    N1 C3 C4A C5 . . . . -17(2) no
    C3 C4A C5 C2 . . . . 37(2) no
loop_
    _geom_hbond_atom_site_label_D
    _geom_hbond_atom_site_label_H
    _geom_hbond_atom_site_label_A
    _geom_hbond_site_symmetry_A
    _geom_hbond_distance_DH
    _geom_hbond_distance_HA
    _geom_hbond_distance_DA
    _geom_hbond_angle_DHA
    _geom_hbond_publ_flag
    N1 H1A Br2 1_655 0.90(6) 2.52(5) 3.374(7) 159(6) yes
    N1 H1B Br3 1_655 0.90(7) 2.40(7) 3.240(7) 156(8) yes
    O3 H3C Br3 2_665 0.84(7) 2.63(7) 3.440(6) 163(7) yes
    O3 H3D Br2 4_755 0.84(7) 2.54(7) 3.376(6) 172(5) yes
    O4 H4E Br2 2_655 0.85(6) 2.47(7) 3.281(6) 162(7) yes
    O4 H4F Br3 4_745 0.83(6) 2.52(6) 3.347(6) 174(6) yes
    O5 H5C Br2 1_655 0.86(5) 2.54(5) 3.369(6) 164(6) yes
    O5 H5D Br3 4_745 0.84(6) 2.48(6) 3.304(6) 166(6) yes
    O6 H6C Br2 4_755 0.83(6) 2.58(6) 3.393(6) 167(5) yes
    O6 H6D Br3 1_655 0.85(7) 2.56(6) 3.378(6) 162(7) yes
_shelx_hkl_file
;
   0  -1   0   -0.07    0.04
   0  -1   0   -0.01    0.03
   0  -1   0    0.05    0.12
   0   1   0   -0.06    0.04
   0   1   0    0.07    0.04
   0  -2   0   53.32    4.22
   0   2   0   49.80    3.00
   0   2   0   52.50    2.99
   0   2   0   52.69    3.94
   0   2   0   50.38    4.20
   0  -2   0   50.38    2.97
   0  -2   0   45.91    3.00
   0   3   0    2.59    1.40
   0  -3   0   -0.39    0.62
   0  -3   0    1.68    1.11
   0   3   0    0.44    0.46
   0   3   0    0.15    0.58
   0  -3   0    0.17    0.41
   0   4   0  926.24   51.25
   0  -4   0  974.11   51.24
   0   4   0  946.65   69.33
   0  -4   0  976.33   51.27
   0  -4   0 1000.00   69.81
   0   4   0  823.33   69.84
   0   4   0  880.70   51.39
   0   5   0    0.27    2.16
   0  -5   0    0.03    1.17
   0   5   0    0.71    0.73
   0  -5   0    0.32    0.86
   0  -5   0   -1.13    0.73
   0   5   0    0.41    0.74
   0   5   0    0.33    0.69
   0  -6   0  627.96   33.07
   0  -6   0  608.17   33.11
   0   6   0  560.48   33.08
   0   6   0  610.43   33.09
   0   6   0  522.77   45.41
   0  -6   0  637.16   45.20
   0   6   0  618.39   44.56
   0   7   0   -2.25    2.24
   0   7   0    0.73    0.98
   0  -7   0    0.47    0.89
   0   7   0   -0.01    1.18
   0   7   0    0.29    1.49
   0  -7   0    0.01    1.55
   0  -7   0    0.63    1.59
   0  -8   0  143.16   11.39
   0   8   0  149.31    8.14
   0   8   0  129.39    7.98
   0   8   0  108.56   11.66
   0   8   0  136.75   10.52
   0  -8   0  136.98    8.22
   0   9   0   -2.20    1.59
   0   9   0   -4.00    3.08
   0  -9   0   -1.59    1.94
   0   9   0   -0.01    1.45
   0   9   0    3.97    1.79
   0 -10   0  272.44   14.49
   0  10   0  212.88   21.14
   0  10   0  259.73   14.43
   0  10   0  243.98   19.07
   0  11   0  -11.36    5.53
   0  11   0    1.99    1.76
   0 -11   0   -0.21    1.84
   0  11   0    0.35    1.88
   0  12   0  -13.10    6.35
   0  12   0    3.43    2.97
   0 -12   0    6.27    2.28
   0  13   0   -3.10    3.26
   0 -13   0   -3.35    3.16
   0  14   0   97.04    8.14
   0 -14   0  102.03    8.10
   0  15   0   -4.84    3.99
   0 -15   0   -3.63    3.91
   0 -16   0   11.87    4.69
   0  16   0   14.82    3.90
   0  17   0   -7.20    3.54
   0 -17   0   -6.72    4.62
   1   0   0    1.17    0.44
  -1   0   0    1.32    0.23
   1  -1   0    0.42    0.30
   1  -1   0    1.09    0.60
   1  -1   0    0.33    0.32
   1  -1   0    0.63    0.37
   1   1   0    0.52    0.15
   1   1   0    0.19    0.49
  -1   1   0    0.11    0.30
  -1  -1   0    0.73    0.15
  -1   1   0    0.97    0.83
  -1   1   0    0.36    0.31
  -1  -1   0    1.03    0.19
   1   2   0    0.56    0.52
   1   2   0    0.25    0.31
   1  -2   0    0.32    0.49
   1  -2   0    0.65    0.41
   1  -2   0    0.77    1.00
   1   2   0    0.10    0.29
   1  -2   0    1.29    0.50
  -1  -2   0    0.87    0.33
  -1   2   0   -0.04    0.80
  -1   2   0    0.35    0.36
  -1   2   0    0.62    0.50
  -1  -2   0    0.91    0.30
   1  -3   0   81.08    4.45
   1  -3   0   72.07    5.36
   1   3   0   79.55    4.36
   1  -3   0   76.00    4.43
   1   3   0   73.91    5.38
   1  -3   0   77.30    6.31
   1   3   0   74.97    4.34
  -1   3   0   76.37    4.40
  -1  -3   0   78.00    4.34
  -1   3   0   68.82    6.25
  -1   3   0   76.90    4.45
  -1  -3   0   77.74    4.34
   1  -4   0   10.94    1.09
   1   4   0   10.59    1.00
   1  -4   0   11.09    1.26
   1   4   0   10.84    1.19
   1  -4   0    9.56    1.05
   1  -4   0   10.51    1.84
  -1   4   0    9.39    1.42
  -1   4   0   10.85    1.13
  -1   4   0    8.48    1.91
  -1  -4   0   11.14    1.10
  -1  -4   0   11.34    1.16
  -1  -4   0   10.02    1.02
  -1  -4   0   11.85    2.06
   1  -5   0  129.01    7.19
   1  -5   0  128.10    7.22
   1  -5   0  115.82    8.60
   1  -5   0  127.76    9.99
   1   5   0  118.94    7.06
   1   5   0  128.67    7.09
  -1  -5   0  128.04    7.10
  -1   5   0  109.43   10.34
  -1  -5   0  125.09    9.97
  -1   5   0  127.84    7.22
  -1  -5   0  122.83    7.11
  -1   5   0  121.63    7.15
   1  -6   0    3.08    0.68
   1  -6   0    2.03    1.12
   1  -6   0    3.85    0.96
   1   6   0    3.15    0.88
   1   6   0    2.60    1.17
   1  -6   0    4.38    2.14
  -1  -6   0    2.96    0.87
  -1   6   0    2.10    2.20
  -1   6   0    4.39    1.34
  -1   6   0    2.89    0.96
  -1  -6   0    3.90    2.00
  -1  -6   0    4.10    1.06
  -1   6   0    3.37    1.07
   1  -7   0   54.62    4.89
   1   7   0   43.31    3.18
   1   7   0   48.20    3.20
   1  -7   0   51.34    3.49
   1  -7   0   45.23    3.43
  -1   7   0   35.95    5.34
  -1   7   0   41.87    3.31
  -1  -7   0   46.46    5.13
  -1   7   0   52.04    3.56
  -1  -7   0   42.20    3.40
  -1   7   0   51.58    4.53
  -1  -7   0   50.75    3.29
   1   8   0    3.26    1.68
   1   8   0    4.79    1.58
   1  -8   0    1.34    1.50
  -1   8   0   -2.13    3.98
  -1  -8   0    3.71    1.23
  -1  -8   0    5.73    2.63
  -1   8   0    2.61    1.47
  -1   8   0    5.00    1.70
   1   9   0   80.25    5.05
   1   9   0   67.57    5.09
   1  -9   0   69.66    5.48
  -1   9   0   57.81    7.87
  -1   9   0   66.89    5.29
  -1  -9   0   68.88    4.74
  -1   9   0   87.31    6.64
   1  10   0    3.20    1.63
   1 -10   0    1.04    2.60
  -1  10   0   -3.56    5.26
  -1  10   0    4.10    2.36
  -1  10   0    1.56    2.48
  -1 -10   0    1.39    2.05
   1  11   0   -1.15    1.78
   1 -11   0   -4.08    2.75
  -1  11   0  -10.77    5.50
  -1  11   0   -4.73    2.65
  -1 -11   0   -1.21    2.28
  -1  11   0    1.69    2.70
   1  12   0   13.71    3.16
   1 -12   0   16.66    2.87
  -1  12   0    4.81    5.39
  -1  12   0   16.89    3.57
  -1 -12   0   15.69    2.45
  -1  12   0   14.21    2.73
   1  13   0   -0.42    3.15
   1 -13   0    1.53    2.63
  -1  13   0    2.79    2.62
  -1 -13   0    2.47    2.21
   1 -14   0   -0.85    2.84
   1  14   0   -3.14    3.46
  -1 -14   0   -1.00    3.21
  -1  14   0   -1.07    2.79
   1  15   0   17.96    4.44
   1 -15   0   21.57    3.91
  -1  15   0   21.88    3.90
  -1 -15   0   20.94    4.18
  -1  15   0    1.94    9.19
   1 -16   0    1.40    3.53
   1  16   0    0.91    3.27
  -1  16   0   -2.33    4.73
  -1 -16   0   -3.19    4.00
  -1  16   0  -16.14    9.02
   1 -17   0   -7.28    5.09
  -1  17   0   -6.97    5.19
   2   0   0  560.98   31.40
   2   0   0  578.92   31.52
   2   0   0  557.44   39.28
  -2   0   0  587.43   31.42
   2  -1   0  130.95    9.77
   2  -1   0  127.26    7.73
   2  -1   0  144.75    7.74
   2   1   0  133.77    9.79
  -2   1   0  149.88   10.90
  -2   1   0  145.35    7.72
  -2   1   0  139.12    7.74
   2   2   0  165.42    9.48
   2   2   0  175.30    9.50
   2   2   0  158.96   12.06
   2  -2   0  165.43    9.62
   2  -2   0  176.69    9.65
   2  -2   0  160.29   12.05
   2  -2   0  195.07   13.45
  -2   2   0  172.18    9.63
  -2  -2   0  170.93    9.48
  -2  -2   0  177.48    9.48
  -2   2   0  177.74    9.63
  -2   2   0  174.44   13.41
   2   3   0  499.99   27.67
   2   3   0  489.24   34.71
   2  -3   0  559.59   38.17
   2  -3   0  496.29   27.79
   2  -3   0  473.36   34.67
   2  -3   0  533.10   27.85
  -2   3   0  479.13   38.08
  -2   3   0  504.22   27.80
  -2  -3   0  507.49   27.72
  -2   3   0  497.93   27.79
  -2  -3   0  504.31   27.67
   2  -4   0  284.71   15.86
   2  -4   0  262.60   19.71
   2  -4   0  298.76   15.97
   2  -4   0  314.98   21.98
   2   4   0  280.97   15.75
   2   4   0  284.87   15.77
   2   4   0  275.96   19.77
  -2   4   0  281.84   15.86
  -2  -4   0  288.83   15.75
  -2   4   0  296.75   15.91
  -2   4   0  257.57   21.94
  -2  -4   0  286.26   15.73
   2  -5   0   78.70    5.01
   2   5   0   79.07    4.67
   2   5   0   79.82    4.66
   2   5   0   74.70    5.88
   2  -5   0   73.24    5.76
   2  -5   0   81.49    4.74
   2  -5   0   83.86    6.92
  -2   5   0   80.50    4.90
  -2   5   0   71.87    7.10
  -2  -5   0   82.71    4.61
  -2   5   0   82.74    4.87
  -2  -5   0   73.14    4.61
   2   6   0   22.83    2.03
   2  -6   0   24.20    3.97
   2   6   0   22.39    2.04
   2  -6   0   22.82    2.29
   2  -6   0   27.23    2.38
   2  -6   0   21.23    2.25
  -2   6   0   21.21    2.51
  -2  -6   0   24.53    2.26
  -2  -6   0   21.47    1.93
  -2   6   0   27.29    2.39
  -2  -6   0   25.16    1.93
  -2   6   0   18.06    3.86
   2   7   0  384.00   22.81
   2  -7   0  397.60   28.28
   2  -7   0  435.51   22.95
   2  -7   0  429.37   23.06
   2   7   0  430.36   22.88
  -2   7   0  407.39   22.95
  -2  -7   0  422.12   22.81
  -2  -7   0  424.45   31.36
  -2  -7   0  405.15   30.46
  -2  -7   0  406.53   22.80
  -2   7   0  367.51   31.95
   2  -8   0    8.50    1.92
   2   8   0   13.34    2.19
   2   8   0   10.24    1.75
  -2   8   0   10.93    1.81
  -2   8   0   17.72    3.44
  -2   8   0    5.76    4.58
  -2  -8   0   10.74    1.63
   2   9   0   12.49    1.95
   2   9   0    6.31    1.92
   2  -9   0    5.80    2.60
  -2  -9   0    7.69    1.74
  -2   9   0    1.66    4.97
  -2   9   0   11.70    2.84
  -2   9   0    6.82    1.89
   2  10   0  103.62    6.96
   2  10   0  125.58    7.01
   2 -10   0  110.28    7.66
  -2 -10   0   98.12    6.80
  -2  10   0  120.61    9.66
  -2  10   0   93.07   10.87
  -2  10   0   99.79    7.36
   2 -11   0  184.34   11.42
   2  11   0  199.90   10.81
   2  11   0  163.39   10.79
  -2  11   0  203.28   14.83
  -2  11   0  172.37   11.17
  -2 -11   0  163.56   10.66
  -2  11   0  155.38   17.02
   2 -12   0   -2.86    2.41
   2  12   0   -0.65    2.66
  -2  12   0   -1.24    3.63
  -2  12   0    0.08    2.34
  -2  12   0   -4.78    6.47
  -2 -12   0   -0.95    1.65
   2  13   0    9.87    3.25
   2 -13   0   15.55    3.26
  -2  13   0    4.30    7.67
  -2  13   0   11.55    3.00
  -2  13   0   15.87    4.37
  -2 -13   0    8.62    2.86
   2 -14   0    6.57    3.26
   2  14   0    4.68    2.64
  -2  14   0    7.36    6.43
  -2  14   0    6.92    3.12
  -2 -14   0    7.22    3.10
   2  15   0   13.77    4.11
   2 -15   0   11.45    3.80
  -2  15   0   14.65    3.71
  -2  15   0   15.32    9.58
   2 -16   0   -4.87    5.01
   2  16   0   -3.83    4.23
  -2  16   0   -7.10    4.78
  -2  16   0  -12.67    8.96
   2 -17   0    5.43    5.75
  -2  17   0   12.74    5.81
  -2  17   0    8.48    8.11
   3   0   0    0.11    1.12
   3   0   0   -1.35    0.50
   3   0   0   -0.06    0.41
  -3   0   0    0.16    0.31
   3  -1   0   10.87    1.97
   3  -1   0   12.97    1.18
   3   1   0   12.10    2.27
  -3   1   0   12.88    1.05
  -3   1   0   13.73    2.33
   3  -2   0   10.12    1.90
   3  -2   0   10.39    1.21
   3   2   0   10.90    1.79
   3  -2   0   10.46    1.28
  -3   2   0    8.97    1.32
  -3   2   0   12.32    1.25
  -3   2   0   10.07    2.14
   3  -3   0   10.17    2.64
   3   3   0    9.93    1.72
   3  -3   0    8.18    1.31
   3   3   0    5.11    0.79
   3   3   0    7.99    0.74
   3  -3   0    8.09    1.47
   3  -3   0    7.16    1.23
  -3  -3   0    8.02    0.67
  -3   3   0    8.65    1.29
  -3  -3   0    8.13    0.66
  -3   3   0    8.02    2.22
  -3   3   0    9.41    1.33
   3  -4   0   16.03    2.98
   3   4   0   12.47    2.49
   3   4   0   12.94    1.29
   3  -4   0   14.58    1.45
   3   4   0   15.64    1.30
   3  -4   0   13.01    2.26
   3  -4   0   15.02    1.97
  -3  -4   0   14.41    1.21
  -3  -4   0   15.57    1.15
  -3   4   0   13.21    1.74
  -3   4   0    9.84    3.34
  -3   4   0   14.76    1.73
   3   5   0    5.72    1.50
   3   5   0    6.00    0.95
   3  -5   0    3.75    1.61
   3  -5   0    7.17    1.39
   3   5   0    3.00    0.71
   3  -5   0    4.58    1.66
  -3  -5   0    5.34    0.88
  -3   5   0    2.06    3.29
  -3   5   0    4.69    1.11
  -3  -5   0    6.23    0.99
  -3   5   0    6.48    1.32
   3   6   0    4.99    1.22
   3  -6   0    8.27    1.58
   3   6   0    5.42    1.17
   3  -6   0    4.73    1.62
   3   6   0    5.01    1.90
   3  -6   0    4.30    1.45
  -3   6   0    4.17    2.83
  -3  -6   0    5.99    1.03
  -3  -6   0    4.21    0.94
  -3   6   0    3.58    1.60
   3  -7   0   64.00    4.35
   3  -7   0   67.25    4.35
   3  -7   0   55.18    4.83
   3   7   0   61.38    3.90
   3   7   0   61.05    3.95
  -3   7   0   55.43    7.86
  -3  -7   0   56.22    3.74
  -3   7   0   60.56    4.12
   3   8   0   49.39    3.48
   3  -8   0   46.96    4.15
   3  -8   0   42.77    4.44
   3  -8   0   53.05    3.55
   3   8   0   44.40    3.62
  -3  -8   0   48.63    3.98
  -3  -8   0   43.81    3.34
  -3   8   0   43.40    3.62
  -3  -8   0   45.42    3.84
  -3   8   0   42.72    6.50
   3  -9   0   12.77    2.47
   3   9   0   22.66    2.55
   3   9   0   14.42    2.24
  -3  -9   0   13.56    1.92
  -3   9   0   14.89    2.77
  -3   9   0   18.92    3.95
  -3   9   0   12.75    4.54
   3  10   0    4.64    2.00
   3 -10   0    1.56    2.26
   3  10   0   10.37    1.92
  -3  10   0    2.70    2.02
  -3 -10   0    5.50    1.64
  -3  10   0    5.83    3.54
  -3  10   0    3.81    4.49
   3  11   0    6.32    2.34
   3 -11   0    7.21    2.67
  -3  11   0    5.49    6.68
  -3  11   0    8.91    4.10
  -3 -11   0    8.21    1.98
  -3  11   0    8.01    2.42
   3  12   0   60.06    5.34
   3 -12   0   66.27    6.77
  -3  12   0   60.45    9.60
  -3  12   0   81.24    8.59
  -3  12   0   67.51    6.28
  -3 -12   0   62.55    4.96
   3  13   0    4.36    2.95
   3 -13   0    6.26    4.24
  -3  13   0    9.93    5.28
  -3  13   0    6.80    7.73
  -3  13   0    7.73    3.96
   3  14   0   -3.57    3.10
   3 -14   0   -1.30    3.23
  -3  14   0   -4.44    8.17
  -3  14   0   -1.95    4.05
   3 -15   0   -1.93    3.57
   3  15   0   -2.76    3.34
  -3  15   0   -0.40    3.33
  -3  15   0   -2.51    8.79
   3 -16   0   17.06    4.54
   3  16   0   16.21    4.50
  -3  16   0   18.07    4.29
  -3  16   0   29.47   10.46
   4   0   0   46.39    2.74
   4   0   0   46.35    4.57
   4   0   0   45.21    2.69
  -4   0   0   47.56    2.64
  -4   0   0   46.81    4.71
   4   1   0   66.10    5.47
   4  -1   0   56.05    3.99
   4  -1   0   68.57    3.92
   4  -1   0   65.23    5.42
  -4   1   0   70.43    3.85
  -4   1   0   72.57    6.66
   4  -2   0  132.31    7.93
   4  -2   0  143.92    7.90
   4  -2   0  130.28   10.15
   4   2   0  138.54   10.41
  -4   2   0  140.17   11.75
  -4   2   0  142.57    7.82
   4   3   0  191.64   13.42
   4  -3   0  176.68   13.43
   4  -3   0  187.57   10.51
   4  -3   0  177.72   10.54
  -4   3   0  173.90   14.93
  -4   3   0  198.50   10.44
   4  -4   0   20.44    2.71
   4   4   0   21.78    2.89
   4  -4   0   21.81    2.17
   4  -4   0   19.36    2.35
  -4   4   0   19.67    2.04
  -4   4   0   18.16    4.23
   4  -5   0    6.80    1.89
   4   5   0    9.38    2.78
   4  -5   0   10.81    1.65
   4  -5   0    7.73    2.42
   4   5   0    8.87    1.21
  -4   5   0    8.29    1.58
  -4   5   0    6.36    4.06
  -4  -5   0    8.98    1.05
  -4  -5   0   10.50    1.08
   4   6   0   16.02    3.08
   4  -6   0   18.80    2.47
   4  -6   0   15.41    3.08
   4  -6   0   12.45    2.30
   4   6   0   16.79    1.77
  -4   6   0   13.36    2.07
  -4  -6   0   16.84    1.59
  -4   6   0   11.54    3.74
  -4  -6   0   15.89    1.49
   4  -7   0  323.94   18.12
   4  -7   0  301.39   22.23
   4  -7   0  330.18   17.88
   4   7   0  312.62   17.61
  -4   7   0  314.89   17.92
  -4  -7   0  324.29   17.53
  -4   7   0  295.57   25.56
   4  -8   0  129.11    7.06
   4   8   0  108.72    6.54
   4   8   0  103.44    6.53
   4  -8   0  103.86    8.31
   4  -8   0  102.75    7.34
  -4  -8   0  107.40    8.64
  -4   8   0   99.78   11.75
  -4   8   0  107.94    7.07
  -4  -8   0  104.88    6.39
   4  -9   0    3.78    2.95
   4   9   0    8.20    1.88
   4   9   0   10.24    1.85
  -4   9   0    5.56    4.46
  -4   9   0    6.32    6.01
  -4   9   0    5.07    2.46
  -4  -9   0    5.85    1.57
  -4  -9   0    7.72    1.35
   4  10   0   -2.07    1.92
   4 -10   0   -3.01    2.21
  -4  10   0   -2.16    2.68
  -4  10   0    0.66    3.36
  -4  10   0    0.95    6.31
   4  11   0   39.98    3.89
   4 -11   0   36.55    5.56
  -4  11   0   41.17    4.22
  -4  11   0   44.31    8.37
  -4  11   0   44.35    8.27
   4 -12   0   15.39    4.37
   4  12   0   16.19    2.83
  -4  12   0   19.05    3.92
  -4  12   0   23.10    6.12
  -4  12   0   21.46    6.67
   4  13   0   -5.24    2.87
   4 -13   0    3.03    3.25
  -4  13   0   -4.49    5.95
  -4  13   0   -2.36    3.78
  -4  13   0   -2.62    8.14
   4  14   0   10.88    3.34
   4 -14   0   15.45    4.01
  -4  14   0   13.73    7.06
  -4  14   0   16.07    3.63
  -4  14   0   18.37    7.39
   4 -15   0   -1.19    5.21
   4  15   0   -0.46    3.81
  -4  15   0    1.99    3.50
  -4  15   0   11.99    9.87
   5   0   0   -0.29    2.11
   5   0   0    0.16    0.34
   5   0   0    0.49    0.28
  -5   0   0    1.30    3.16
   5  -1   0   46.79    3.28
   5   1   0   53.03    4.91
   5  -1   0   47.72    4.81
   5  -1   0   49.67    3.08
  -5   1   0   51.08    2.98
  -5   1   0   51.50    6.32
   5  -2   0    1.59    1.05
   5   2   0    2.69    3.09
   5  -2   0    1.72    2.17
  -5   2   0    0.95    0.88
  -5   2   0    0.00    2.52
   5  -3   0   24.49    2.51
   5   3   0   29.22    4.57
   5  -3   0   24.25    2.59
   5  -3   0   25.66    3.55
  -5   3   0   26.07    5.80
  -5   3   0   28.14    2.23
   5   4   0    1.96    2.38
   5  -4   0    2.73    1.41
   5  -4   0    2.61    2.93
   5  -4   0   -0.75    1.41
  -5   4   0    0.89    3.03
  -5   4   0    1.37    1.17
   5   5   0    2.89    2.45
   5  -5   0    5.47    1.62
   5  -5   0    2.14    2.20
   5  -5   0    0.58    1.69
  -5   5   0    1.24    1.59
  -5   5   0   -0.56    4.48
   5  -6   0   -0.78    1.94
   5  -6   0    4.77    1.78
   5  -6   0    0.21    2.81
   5   6   0    0.75    3.28
  -5   6   0    4.31    3.71
  -5   6   0   -0.95    1.84
   5  -7   0   19.79    2.27
   5  -7   0   10.86    2.64
   5  -7   0   17.06    3.33
   5   7   0   10.87    1.40
  -5   7   0   12.26    2.16
  -5  -7   0   11.42    1.26
  -5   7   0   10.62    4.38
   5   8   0    4.76    1.55
   5  -8   0    6.09    2.86
   5  -8   0    1.54    2.73
  -5  -8   0    3.74    2.31
  -5   8   0    4.86    4.44
  -5   8   0    4.03    2.24
   5  -9   0   -2.83    2.09
   5   9   0    0.69    1.69
  -5   9   0   -2.74    2.45
  -5   9   0   -4.46    5.27
  -5   9   0   -1.37    4.48
  -5  -9   0   -1.70    2.20
   5 -10   0    2.73    3.42
   5  10   0    6.99    2.11
  -5  10   0    4.09    2.19
  -5  10   0    7.77    4.51
  -5  10   0    8.98    5.43
   5 -11   0    9.27    3.04
   5  11   0   11.73    2.55
  -5  11   0    9.61    3.44
  -5  11   0    2.32    6.14
  -5  11   0   12.83    7.95
   5  12   0   13.89    2.84
   5 -12   0   10.47    4.41
  -5  12   0   14.88    8.54
  -5  12   0   10.33    6.87
  -5  12   0   15.73    3.09
   5 -13   0   -2.44    4.51
   5  13   0    4.40    2.85
  -5  13   0   -5.66    6.67
  -5  13   0    7.77    6.72
  -5  13   0    2.32    3.97
   5 -14   0    6.03    3.81
   5  14   0    5.32    3.30
  -5  14   0   -3.55    7.05
  -5  14   0   17.43   10.34
   6   0   0   46.71    6.06
  -6   0   0   41.37    6.53
   6  -1   0   53.04    3.19
   6  -1   0   58.61    6.51
   6  -1   0   53.30    3.23
   6   1   0   63.54    6.57
  -6   1   0   51.72    3.01
  -6  -1   0   49.07    6.09
  -6   1   0   48.69    7.31
   6  -2   0   15.00    4.15
   6   2   0   10.75    3.23
   6  -2   0    6.60    1.61
   6  -2   0    9.58    1.31
  -6   2   0    8.11    3.53
   6  -3   0    1.71    1.36
   6   3   0    6.65    4.09
   6  -3   0    5.49    3.93
  -6   3   0    3.46    3.43
   6  -4   0  112.19    9.07
   6   4   0  124.27    9.98
   6  -4   0  103.75    6.74
  -6   4   0  100.58   10.54
   6  -5   0  105.64    7.24
   6  -5   0  125.62   10.16
   6   5   0  128.22    9.87
  -6   5   0  112.33   12.32
   6  -6   0    1.97    2.76
   6  -6   0   -2.85    2.28
  -6   6   0   -0.71    5.51
   6  -7   0   -2.32    2.65
   6  -7   0    1.24    3.42
  -6   7   0    0.27    5.90
   6  -8   0   33.34    5.15
   6  -8   0   22.71    3.71
  -6  -8   0   24.14    4.11
  -6   8   0   33.07    7.23
  -6   8   0   19.62    5.59
   6  -9   0   42.54    5.21
  -6   9   0   41.52    8.01
  -6   9   0   50.50    8.58
   6 -10   0   12.58    3.78
  -6  10   0   -1.06    6.78
  -6  10   0   13.01    6.05
   6 -11   0   -2.43    3.64
  -6  11   0    5.59    8.08
  -6  11   0  -12.39    7.02
   6 -12   0    3.66    4.31
  -6  12   0   -3.43    7.79
  -6  12   0   10.55    6.78
  -6  13   0   -7.49    5.72
   7   0   0    1.97    3.48
  -7   0   0   -0.72    3.37
   7   1   0   47.46    6.86
   7  -1   0   36.62    5.33
  -7  -1   0   24.55    5.40
  -7   1   0   32.35    5.91
   7   2   0    1.77    4.77
   7  -2   0   -0.74    3.41
  -7   2   0   -2.43    3.52
  -7  -2   0   -4.27    4.29
   7   3   0   10.14    3.95
   7  -3   0    4.58    1.53
   7  -3   0    8.13    3.64
  -7  -3   0   -4.55    4.44
  -7   3   0    1.20    3.99
   7  -4   0    4.99    1.86
   7  -4   0   10.90    4.92
   7   4   0   15.34    5.31
  -7   4   0   11.11    5.89
   7  -5   0    6.15    3.60
   7  -5   0    1.92    1.98
  -7   5   0    4.09    6.12
   7  -6   0   -1.88    2.29
   7  -6   0    4.17    4.60
  -7   6   0    1.87    6.33
   7  -7   0    0.16    2.66
  -7   7   0    6.66    6.69
  -7  -7   0   -4.83    3.54
   7  -8   0   -2.36    3.05
  -7   8   0    6.52    5.48
  -7   8   0   -6.31    5.08
   7  -9   0   -2.39    2.98
  -7   9   0   -8.00    5.34
  -7   9   0    2.73    7.74
   7 -10   0   -5.44    3.78
  -7  10   0   -6.17    5.77
  -7  10   0   14.06    8.48
   7 -11   0   -3.92    3.70
  -7  11   0   -9.46    5.98
   8   0   0    7.38    5.48
  -8   0   0   -5.34    5.08
   8  -1   0   58.65    8.28
   8   1   0   50.76    6.69
  -8  -1   0   33.05    6.95
  -8   1   0   35.49    7.51
   8  -2   0   29.61    6.45
  -8   2   0   20.17    6.48
  -8  -2   0   12.33    5.82
   8  -3   0   10.21    4.43
  -8   3   0    6.23    4.78
  -8  -3   0    3.24    4.04
   8  -4   0    5.67    4.20
  -8   4   0    1.65    6.48
  -8  -4   0  -11.04    5.01
  -8   4   0   -4.24    4.99
   8  -5   0   41.94    3.81
  -8   5   0   56.05   10.24
  -8  -5   0   31.23    6.83
  -8  -5   0   39.42    6.52
  -8   5   0   21.63    8.46
   8  -6   0    2.83    2.49
  -8   6   0   14.36    5.76
  -8  -6   0  -10.47    4.85
  -8   6   0   -1.16    5.65
   8  -7   0    3.57    2.68
  -8   7   0   21.03    8.18
  -8   7   0   -5.90    8.12
   8  -8   0   -6.18    2.50
  -9   0   0   -2.42    6.23
  -9  -1   0   -7.47    4.66
  -9  -1   0   -3.41    5.94
  -9   1   0    5.69    6.35
  -9   2   0   -0.06    6.70
  -9  -2   0   -8.40    5.41
   0 -17   1    3.09    4.78
   0  17  -1    4.25    5.16
   0  16  -1   -1.91    4.50
   0 -16   1   -2.36    3.13
   0 -15   1   17.78    3.46
   0  15  -1   14.92    3.47
   0  14  -1   38.71    4.61
   0 -14   1   35.91    5.70
   0 -13   1   29.83    4.14
   0  13  -1   32.34    5.02
   0  12  -1    6.28    2.04
   0  12  -1    7.88    3.08
   0 -12   1    8.24    2.35
   0 -11   1   41.72    3.70
   0  11  -1   42.08    3.66
   0  11  -1   24.22    7.53
   0  11  -1   32.38    4.55
   0  10  -1   39.39    8.57
   0  10  -1   51.68    5.49
   0 -10   1   59.78    4.71
   0  10  -1   56.57    4.65
   0   9  -1   21.04    2.14
   0   9  -1   15.24    3.17
   0   9  -1   17.29    2.34
   0   9  -1   12.37    4.14
   0  -9   1   17.54    2.39
   0   8  -1    9.88    1.73
   0   8  -1    8.14    2.09
   0  -8   1    5.91    1.86
   0   8  -1    6.26    3.17
   0   8  -1    5.09    1.80
   0   7  -1  704.66   37.23
   0  -7   1  689.61   37.24
   0   7  -1  570.14   51.14
   0   7  -1  633.69   37.19
   0  -7   1  743.23   50.96
   0  -7   1  714.71   37.22
   0   7  -1  650.80   50.28
   0   6  -1   71.31    6.15
   0  -6   1   77.23    4.52
   0   6  -1   78.33    4.54
   0   6  -1   72.47    4.55
   0   6  -1   66.70    6.88
   0  -6   1   82.29    6.63
   0  -6   1   73.83    4.59
   0  -5   1    0.68    1.32
   0   5  -1    0.01    0.88
   0  -5   1    1.13    0.87
   0   5  -1   -1.08    1.03
   0  -5   1    0.76    0.76
   0   5  -1    0.95    0.98
   0   5  -1   -2.29    2.09
   0   4  -1   44.79    3.75
   0   4  -1   40.76    4.21
   0  -4   1   45.86    4.33
   0  -4   1   44.12    2.81
   0   4  -1   44.86    2.77
   0  -4   1   46.85    3.59
   0  -4   1   44.44    2.78
   0   4  -1   45.45    2.83
   0   3  -1  337.71   18.60
   0  -3   1  350.36   18.62
   0   3  -1  334.71   18.60
   0  -3   1  352.73   18.60
   0   3  -1  333.85   25.18
   0  -3   1  339.03   25.48
   0  -3   1  347.01   25.13
   0   3  -1  298.22   25.47
   0   2  -1    0.56    0.93
   0   2  -1    0.25    0.36
   0   2  -1   -0.30    0.57
   0  -2   1    0.23    0.62
   0  -2   1    0.62    0.38
   0  -2   1    0.66    0.29
   0   2  -1    0.42    0.30
   0  -2   1    0.23    0.49
   0   0   1   -0.06    0.02
   0   2   1   -0.01    0.34
   0  -2  -1    0.64    0.57
   0   2   1   -0.09    0.47
   0  -2  -1    0.09    0.31
   0   2   1    0.22    0.66
   0  -2  -1    0.11    0.36
   0   3   1  326.29   18.92
   0  -3  -1  356.87   25.77
   0   3   1  328.78   25.87
   0   3   1  343.13   18.95
   0  -3  -1  351.28   18.96
   0  -3  -1  347.43   18.92
   0  -4  -1   45.00    2.82
   0  -4  -1   42.33    2.80
   0   4   1   42.89    2.77
   0  -4  -1   48.86    4.01
   0   4   1   45.03    2.90
   0   4   1   40.86    4.07
   0  -5  -1   -0.86    0.78
   0   5   1   -1.33    2.08
   0  -5  -1    0.48    1.06
   0  -5  -1    0.41    0.67
   0   5   1   -0.09    0.78
   0   5   1    0.18    0.75
   0   6   1   82.46    6.04
   0   6   1   79.97    4.78
   0  -6  -1   79.90    6.79
   0  -6  -1   75.62    4.81
   0   6   1   67.42    7.40
   0  -6  -1   82.16    4.82
   0   6   1   72.62    4.91
   0  -7  -1  717.59   38.36
   0  -7  -1  735.35   52.30
   0  -7  -1  694.70   38.40
   0   7   1  729.38   38.43
   0   7   1  725.85   51.58
   0   7   1  590.79   52.57
   0   7   1  656.47   38.35
   0   8   1    3.54    2.97
   0  -8  -1    4.57    2.00
   0  -8  -1   10.39    2.66
   0   8   1    5.73    1.49
   0   8   1    8.83    1.47
   0   9   1   22.91    2.36
   0   9   1   15.73    2.63
   0   9   1   15.81    4.23
   0  -9  -1   15.93    2.61
   0   9   1   19.80    2.43
   0  10   1   42.65    7.25
   0  10   1   55.70    4.89
   0 -10  -1   64.56    4.49
   0  10   1   58.96    4.95
   0  11   1   30.23    6.34
   0  11   1   36.03    3.27
   0 -11  -1   45.48    3.84
   0  11   1   36.32    4.46
   0  12   1    9.27    3.18
   0  12   1   -3.53    4.74
   0 -12  -1    8.72    2.40
   0 -13  -1   34.57    4.05
   0  13   1   28.71    4.21
   0  13   1   17.66    6.82
   0  14   1   34.39    4.87
   0 -14  -1   37.00    4.62
   0 -15  -1   17.58    3.56
   0  15   1   13.96    4.66
   0  16   1   -5.06    4.65
   0 -16  -1   -3.52    3.15
   0 -17  -1    6.08    3.74
   0  17   1    7.28    5.51
   1 -17   1   -4.96    3.65
  -1  17  -1   -3.44    3.67
   1  16  -1    8.45    4.51
   1 -16   1    8.90    4.93
  -1  16  -1    6.66    3.61
  -1 -16   1   10.19    3.24
   1 -15   1   -5.28    4.17
   1  15  -1   -0.57    2.81
  -1 -15   1   -3.27    3.48
  -1  15  -1   -3.93    4.17
   1 -14   1   -5.66    3.78
   1  14  -1   -1.63    2.48
  -1  14  -1   -7.51    5.72
  -1  14  -1   -1.44    3.79
  -1 -14   1   -2.91    3.16
   1  13  -1   -0.97    3.11
   1 -13   1    0.18    2.55
  -1  13  -1   -2.22    5.46
  -1  13  -1    3.44    2.53
  -1  13  -1    8.10    3.50
  -1 -13   1    2.26    2.15
   1  12  -1   63.71    4.83
   1 -12   1   66.54    5.17
  -1  12  -1   60.44    7.00
  -1 -12   1   56.62    4.65
  -1  12  -1   59.84    4.97
  -1  12  -1   44.43    8.68
   1  11  -1    0.73    2.44
   1 -11   1   -0.52    2.83
  -1 -11   1    4.25    2.37
  -1  11  -1   -8.78    5.87
  -1  11  -1    8.24    3.01
  -1  11  -1    2.86    2.73
   1  10  -1   14.17    2.12
   1 -10   1    7.98    2.10
   1  10  -1    7.66    2.33
  -1  10  -1   11.43    2.13
  -1 -10   1   11.14    1.86
  -1  10  -1    4.03    5.56
  -1  10  -1   14.74    2.94
   1   9  -1   62.79    4.14
   1  -9   1   54.64    4.14
   1   9  -1   50.17    4.21
  -1   9  -1   48.05    6.85
  -1   9  -1   59.21    5.63
  -1   9  -1   51.17    3.99
  -1  -9   1   49.52    4.15
   1  -8   1   26.36    1.99
   1   8  -1   33.62    2.70
   1   8  -1   29.96    2.40
   1  -8   1   26.41    3.23
  -1   8  -1   17.64    2.95
  -1   8  -1   24.56    3.65
  -1   8  -1   16.22    4.11
  -1  -8   1   19.73    2.67
   1  -7   1   89.18    5.73
   1  -7   1   81.11    6.48
   1  -7   1  100.79    8.47
   1   7  -1   85.15    5.69
   1  -7   1   95.46    5.74
   1   7  -1   90.09    5.54
  -1  -7   1  102.09    8.05
  -1  -7   1   96.89    5.63
  -1   7  -1  100.36    7.76
  -1   7  -1   84.06    9.05
  -1  -7   1   92.09    5.56
  -1   7  -1   99.55    5.78
  -1   7  -1   91.44    5.67
   1  -6   1   39.81    2.80
   1   6  -1   43.08    2.78
   1  -6   1   42.45    2.62
   1   6  -1   45.84    2.74
   1  -6   1   40.52    2.78
  -1   6  -1   28.41    4.34
  -1  -6   1   34.99    3.85
  -1  -6   1   33.96    2.44
  -1  -6   1   33.78    2.69
  -1   6  -1   35.33    3.62
  -1   6  -1   32.28    2.63
  -1   6  -1   34.26    2.57
  -1  -6   1   33.33    2.96
   1  -5   1  304.62   21.78
   1   5  -1  283.99   15.66
   1   5  -1  279.08   15.66
   1  -5   1  291.88   15.78
   1  -5   1  289.27   15.69
  -1   5  -1  275.90   15.70
  -1  -5   1  267.38   21.00
  -1  -5   1  279.92   21.52
  -1   5  -1  280.82   21.25
  -1  -5   1  278.53   15.65
  -1   5  -1  257.20   21.72
  -1  -5   1  287.66   15.63
  -1   5  -1  277.41   15.68
   1  -4   1   84.82    5.10
   1   4  -1   84.79    5.03
   1  -4   1   83.02    5.16
   1  -4   1   90.42    7.38
   1   4  -1   83.29    5.04
  -1   4  -1   90.94    5.12
  -1  -4   1   90.86    5.02
  -1   4  -1   92.54    6.88
  -1   4  -1   83.80    7.49
  -1   4  -1   90.73    5.08
  -1  -4   1   80.67    6.71
  -1  -4   1   89.72    5.03
   1  -3   1  404.20   22.05
   1   3  -1  395.81   21.99
   1   3  -1  387.21   21.98
   1  -3   1  403.05   22.04
   1  -3   1  407.75   30.19
  -1   3  -1  397.82   22.04
  -1   3  -1  399.77   22.03
  -1  -3   1  411.64   21.98
  -1  -3   1  408.20   21.98
  -1   3  -1  402.05   29.89
  -1   3  -1  377.61   30.17
  -1  -3   1  395.10   29.79
  -1  -2   1   48.26    2.82
  -1   2  -1   49.09    3.97
  -1   2  -1   48.32    2.88
  -1   2  -1   50.21    2.89
  -1  -2   1   49.69    2.81
   1  -1   1    8.65    1.27
   1  -1   1    8.66    0.80
  -1   1  -1   13.09    0.82
  -1   1  -1   11.85    1.34
  -1  -1   1   11.76    0.77
  -1  -1   1   13.04    0.77
  -1   1  -1   13.07    1.27
  -1   1  -1   12.76    0.82
   1   0   1   18.98    1.13
  -1   0  -1   22.76    1.77
  -1   0  -1   18.81    1.14
  -1   0  -1   19.51    1.72
  -1   0  -1   19.00    1.14
  -1   0   1   19.35    1.21
   1  -1  -1   11.61    0.96
   1   1   1   11.99    0.71
  -1  -1  -1    8.41    0.67
  -1  -1  -1    9.22    1.07
  -1   1   1   10.59    1.21
  -1   1   1    8.24    0.75
   1  -2  -1   52.75    5.53
  -1  -2  -1   72.30    3.91
  -1   2   1   71.34    5.58
  -1  -2  -1   72.60    3.92
  -1  -2  -1   72.52    5.28
  -1   2   1   70.69    4.03
  -1   2   1   68.81    3.98
   1   3   1  389.94   27.41
   1   3   1  406.03   22.03
   1  -3  -1  420.15   30.14
   1   3   1  393.42   22.00
   1  -3  -1  407.75   22.07
   1  -3  -1  412.23   22.12
  -1  -3  -1  399.35   22.00
  -1   3   1  401.35   22.08
  -1   3   1  360.52   30.16
  -1   3   1  404.57   22.09
  -1  -3  -1  389.22   21.99
  -1  -3  -1  405.63   29.78
   1   4   1   85.78    6.01
   1   4   1   92.45    4.95
   1   4   1   83.06    4.94
   1  -4  -1   90.00    5.07
   1  -4  -1   89.42    4.98
   1  -4  -1   93.31    7.10
  -1   4   1   74.40    7.07
  -1  -4  -1   80.32    6.87
  -1  -4  -1   81.89    4.92
  -1  -4  -1   82.17    4.95
  -1   4   1   85.52    5.08
  -1   4   1   81.16    4.99
   1  -5  -1  285.39   21.40
   1  -5  -1  288.82   15.58
   1   5   1  261.07   19.17
   1  -5  -1  276.90   15.69
   1   5   1  266.25   15.54
   1   5   1  291.05   15.59
  -1  -5  -1  288.79   15.51
  -1   5   1  243.86   21.60
  -1  -5  -1  284.38   15.53
  -1   5   1  292.08   15.62
  -1  -5  -1  283.01   21.28
  -1   5   1  278.85   15.61
   1  -6  -1   36.03    3.97
   1   6   1   29.51    2.56
   1  -6  -1   32.96    2.43
   1   6   1   29.12    2.37
   1  -6  -1   31.05    2.64
   1   6   1   34.46    2.66
  -1   6   1   41.61    2.94
  -1  -6  -1   40.15    2.69
  -1   6   1   32.12    4.22
   1  -7  -1  103.13    7.91
   1   7   1   85.99    5.68
   1  -7  -1   89.23    5.99
   1   7   1  103.87    5.77
   1  -7  -1   96.97    5.59
  -1  -7  -1   93.59    7.95
  -1  -7  -1   92.89    5.47
  -1   7   1   83.89    5.85
  -1  -7  -1   83.89    5.66
  -1   7   1   94.13    5.64
  -1   7   1   71.29    8.82
   1   8   1   25.00    2.33
   1  -8  -1   18.24    2.65
   1   8   1   16.96    2.78
  -1  -8  -1   32.86    3.50
  -1  -8  -1   26.52    2.35
  -1   8   1   27.29    2.62
  -1   8   1   18.87    4.91
   1  -9  -1   55.37    4.31
   1   9   1   50.28    4.36
   1   9   1   63.61    4.37
  -1   9   1   65.56    5.39
  -1   9   1   54.86    4.18
  -1   9   1   43.76    6.83
  -1  -9  -1   51.60    3.95
   1  10   1   18.79    2.29
   1  10   1   10.97    2.49
   1 -10  -1    9.53    2.22
  -1 -10  -1    8.61    1.85
  -1  10   1    6.66    2.08
  -1  10   1   11.53    2.47
  -1  10   1   -4.05    5.31
   1  11   1    2.79    2.63
   1 -11  -1    5.05    2.32
  -1  11   1    6.90    2.52
  -1  11   1    4.89    2.21
  -1  11   1   -0.16    4.44
  -1 -11  -1    3.43    1.83
   1 -12  -1   55.19    6.17
   1  12   1   53.79    5.65
  -1  12   1   47.00    9.55
  -1  12   1   68.02    5.30
  -1 -12  -1   67.47    4.96
  -1  12   1   76.63    6.83
   1  13   1   -1.70    3.22
   1 -13  -1    2.43    3.61
  -1 -13  -1    1.66    2.20
  -1  13   1  -12.58    6.90
  -1  13   1    0.19    2.59
   1 -14  -1   -1.84    3.90
   1  14   1   -3.66    3.60
  -1 -14  -1   -1.67    2.37
  -1  14   1   -8.16    5.46
  -1  14   1    0.53    2.93
   1  15   1    0.12    4.13
   1 -15  -1   -1.60    4.34
  -1 -15  -1   -1.10    2.67
  -1  15   1   -5.61    3.07
  -1  15   1   -6.31    6.03
   1 -16  -1    4.94    5.03
   1  16   1    8.62    4.80
  -1  16   1   10.35    3.92
  -1  16   1    0.97    9.53
  -1 -16  -1   10.33    3.30
   1 -17  -1   -7.88    5.12
  -1  17   1   -3.72    5.23
   2 -17   1    0.18    4.06
  -2  17  -1    7.53    4.13
   2 -16   1    6.52    3.90
   2  16  -1   -2.90    4.03
  -2  16  -1    5.29    3.68
  -2  16  -1   -2.78    9.67
   2 -15   1   -5.40    4.45
   2  15  -1   -3.81    3.67
  -2  15  -1   -1.91    6.51
  -2  15  -1   -3.97    4.25
   2 -14   1   30.32    5.05
   2  14  -1   26.58    4.04
  -2  14  -1   30.28    4.81
  -2  14  -1   19.24    9.03
  -2 -14   1   30.13    4.64
   2  13  -1   11.45    3.22
   2 -13   1    9.88    3.09
  -2  13  -1   11.80    2.90
  -2  13  -1   11.95    4.59
  -2 -13   1    6.81    2.79
  -2  13  -1    2.68    7.83
   2  12  -1   30.48    4.28
   2 -12   1   33.06    4.22
  -2  12  -1   31.45    3.89
  -2  12  -1   40.04    6.47
  -2  12  -1   25.66    6.58
  -2 -12   1   27.43    3.83
   2 -11   1   17.37    3.64
   2  11  -1   17.27    2.84
  -2  11  -1   29.23    5.04
  -2 -11   1   20.22    3.16
  -2  11  -1   18.31    3.33
  -2  11  -1   14.42    6.77
   2  10  -1   97.39    6.73
   2 -10   1  104.28    6.92
   2  10  -1  119.01    6.75
  -2 -10   1   96.60    6.59
  -2  10  -1   88.16   10.58
  -2  10  -1  100.88    6.74
  -2  10  -1  114.57    9.47
   2   9  -1    7.06    1.76
   2   9  -1    4.47    1.85
   2  -9   1    5.27    1.33
   2  -9   1    4.58    1.89
  -2   9  -1    3.42    1.74
  -2  -9   1    4.89    1.63
  -2   9  -1    8.58    2.87
  -2   9  -1    3.43    5.04
   2  -8   1   29.60    2.47
   2   8  -1   31.37    2.73
   2  -8   1   31.08    3.50
  -2   8  -1   22.32    2.56
  -2  -8   1   22.42    2.46
  -2   8  -1   29.47    4.15
  -2  -8   1   22.18    1.99
  -2   8  -1   20.37    4.37
   2  -7   1  124.02    6.70
   2  -7   1  109.31    7.98
   2   7  -1  119.79    6.66
   2   7  -1  112.42    6.65
   2  -7   1  120.95    6.87
  -2   7  -1  118.46    9.38
  -2   7  -1   96.26    9.94
  -2  -7   1  103.74    6.55
  -2  -7   1  114.82    9.29
  -2  -7   1   98.99    8.50
  -2   7  -1  106.94    6.88
   2  -6   1   45.66    5.05
   2  -6   1   37.44    3.17
   2   6  -1   42.88    2.82
   2  -6   1   41.61    2.99
   2   6  -1   41.82    2.77
   2  -6   1   45.67    2.82
  -2  -6   1   36.71    3.49
  -2   6  -1   39.55    2.99
  -2   6  -1   41.80    4.42
  -2   6  -1   36.38    2.83
  -2   6  -1   29.49    4.71
  -2  -6   1   37.48    2.65
  -2  -6   1   36.20    2.66
   2  -5   1   37.41    2.94
   2   5  -1   39.84    2.50
   2  -5   1   35.47    3.00
   2  -5   1   38.81    2.53
   2  -5   1   43.75    4.15
   2   5  -1   40.66    2.48
  -2  -5   1   35.00    2.39
  -2  -5   1   33.29    2.38
  -2   5  -1   33.52    2.54
  -2   5  -1   35.41    3.63
  -2   5  -1   35.87    2.70
  -2   5  -1   24.96    4.83
   2  -4   1  349.38   18.37
   2  -4   1  343.35   18.29
   2   4  -1  332.80   18.20
   2  -4   1  364.56   25.39
   2  -4   1  314.98   22.76
   2   4  -1  334.80   18.19
  -2   4  -1  283.19   25.29
  -2  -4   1  336.72   18.18
  -2   4  -1  317.19   18.29
  -2   4  -1  317.09   18.27
  -2  -4   1  324.99   18.17
   2  -3   1  302.38   23.40
   2  -3   1  361.30   25.88
   2   3  -1  322.88   18.66
   2  -3   1  323.55   18.75
   2   3  -1  305.24   23.44
   2  -3   1  331.70   18.76
  -2   3  -1  362.01   18.77
  -2  -3   1  360.25   18.66
  -2   3  -1  332.59   25.86
  -2   3  -1  358.46   18.76
  -2  -3   1  364.59   18.65
   2  -2   1   16.28    1.57
   2   2  -1   14.17    1.60
   2  -2   1   17.96    2.14
   2   2  -1   15.09    1.05
   2  -2   1   15.83    1.27
   2  -2   1   15.32    1.20
  -2   2  -1   13.82    1.18
  -2   2  -1   12.38    2.64
  -2  -2   1   13.71    0.99
  -2  -2   1   13.65    0.99
  -2   2  -1   15.59    1.20
   2   1  -1   39.58    3.40
   2  -1   1   38.34    2.56
   2  -1   1   39.67    2.57
   2  -1   1   49.74    4.01
   2  -1   1   39.27    3.37
  -2   1  -1   46.34    2.57
  -2   1  -1   51.65    3.95
  -2  -1   1   45.84    2.50
  -2  -1   1   45.33    2.51
  -2   1  -1   46.24    2.58
   2   0   1  343.56   24.25
   2   0   1  327.27   19.31
   2   0   1  342.13   19.36
   2   0  -1  343.58   24.27
  -2   0  -1  363.76   19.37
  -2   0  -1  372.36   26.45
  -2   0  -1  359.41   19.27
  -2   0   1  354.66   19.30
   2  -1  -1   45.20    2.70
   2  -1  -1   46.14    2.66
   2   1   1   44.77    3.38
   2  -1  -1   41.89    3.36
  -2   1   1   43.94    4.03
  -2   1   1   39.22    2.58
   2  -2  -1   11.68    1.72
   2   2   1   12.36    1.50
   2  -2  -1   12.81    1.29
   2  -2  -1   18.41    2.50
   2  -2  -1   12.92    1.40
   2   2   1   12.09    0.92
  -2   2   1   13.62    1.26
  -2   2   1   19.35    2.67
  -2  -2  -1   15.94    0.91
  -2  -2  -1   16.24    0.96
   2  -3  -1  346.55   23.62
   2   3   1  349.82   18.80
   2  -3  -1  359.57   18.97
   2   3   1  351.51   23.65
   2  -3  -1  376.58   19.03
  -2   3   1  324.03   26.07
  -2   3   1  323.62   18.94
  -2  -3  -1  325.82   18.80
  -2   3   1  330.29   18.96
  -2  -3  -1  326.24   18.78
   2  -4  -1  306.97   22.75
   2  -4  -1  360.64   25.23
   2   4   1  328.87   18.23
   2  -4  -1  325.34   18.31
   2  -4  -1  333.01   18.41
   2   4   1  308.57   18.17
   2   4   1  313.44   22.78
  -2   4   1  319.75   25.34
  -2   4   1  338.13   18.36
  -2  -4  -1  339.09   18.17
  -2   4   1  329.73   18.32
  -2  -4  -1  344.76   18.20
   2  -5  -1   30.21    2.97
   2  -5  -1   30.89    2.92
   2   5   1   33.98    2.49
   2  -5  -1   38.53    3.89
   2  -5  -1   36.96    2.53
   2   5   1   33.02    2.50
   2   5   1   33.22    3.12
  -2  -5  -1   33.04    2.43
  -2  -5  -1   39.86    3.02
  -2   5   1   37.85    2.88
  -2   5   1   33.55    4.26
  -2   5   1   39.61    2.81
  -2  -5  -1   40.10    2.41
   2   6   1   34.80    3.35
   2  -6  -1   41.29    4.76
   2   6   1   36.58    2.81
   2  -6  -1   33.88    3.38
   2  -6  -1   39.68    2.81
   2   6   1   32.89    2.72
  -2  -6  -1   38.70    2.70
  -2  -6  -1   40.91    3.13
  -2  -6  -1   42.61    3.88
  -2   6   1   44.12    2.88
  -2   6   1   39.39    2.92
  -2  -6  -1   43.69    2.71
  -2   6   1   34.69    5.56
   2   7   1  112.25    8.23
   2  -7  -1  116.07    6.81
   2   7   1  105.91    6.74
   2   7   1  115.65    6.81
   2  -7  -1  112.45    7.01
  -2   7   1  100.45   10.08
  -2   7   1  113.83    6.90
  -2  -7  -1  122.69    6.73
  -2  -7  -1  119.26    9.52
  -2  -7  -1  112.90    6.71
   2   8   1   20.85    2.75
   2  -8  -1   25.88    3.02
   2   8   1   30.40    2.84
  -2  -8  -1   33.47    4.31
  -2   8   1   27.27    5.13
  -2   8   1   31.95    2.90
  -2  -8  -1   30.10    2.68
   2   9   1    3.31    1.88
   2  -9  -1    3.41    2.02
   2   9   1    7.52    1.87
  -2   9   1    4.83    2.43
  -2  -9  -1    3.19    1.67
  -2   9   1    4.45    3.73
   2 -10  -1  110.24    7.24
   2  10   1   96.49    6.98
   2  10   1  121.80    7.01
  -2  10   1  105.33    7.48
  -2  10   1   98.16   10.89
  -2 -10  -1   98.70    6.82
  -2  10   1  123.63    9.87
   2 -11  -1   17.54    2.97
   2  11   1   19.42    2.97
  -2 -11  -1   18.41    2.58
  -2  11   1   18.65    3.50
  -2  11   1   25.33    4.71
  -2  11   1   18.96    5.40
   2 -12  -1   32.30    4.54
   2  12   1   26.20    3.68
  -2  12   1   29.15    8.16
  -2  12   1   40.21    6.08
  -2  12   1   31.34    4.30
  -2 -12  -1   31.22    3.90
   2 -13  -1    8.53    3.13
   2  13   1    8.03    3.28
  -2 -13  -1    8.23    2.85
  -2  13   1    8.44    3.90
  -2  13   1    8.94    5.79
  -2  13   1   14.45    4.27
   2 -14  -1   34.95    4.99
   2  14   1   27.58    4.22
  -2  14   1   33.03    9.45
  -2 -14  -1   28.24    3.85
  -2  14   1   25.23    4.81
   2 -15  -1   -4.28    3.31
   2  15   1   -2.51    2.78
  -2  15   1   -2.78    6.16
  -2  15   1    0.27    3.31
   2  16   1   -1.01    3.18
   2 -16  -1   -1.53    3.75
  -2  16   1    1.87    9.01
  -2  16   1    5.21    3.85
   2 -17  -1    3.25    4.20
  -2  17   1    3.48    4.19
  -2  17   1    1.78   10.08
   3 -16   1   -1.56    5.37
   3  16  -1   -0.20    3.95
  -3  16  -1    8.54    9.91
  -3  16  -1   -0.90    4.96
   3  15  -1    7.19    3.72
   3 -15   1    3.78    5.06
  -3  15  -1    8.03    9.61
  -3  15  -1    5.34    4.63
   3 -14   1    8.26    3.57
   3  14  -1    3.59    3.23
  -3  14  -1    9.73    3.24
  -3  14  -1   10.60    6.74
  -3  14  -1   12.58    6.05
   3 -13   1    8.79    3.34
   3  13  -1    7.78    3.01
  -3  13  -1   11.37    8.30
  -3  13  -1   13.23    5.53
  -3  13  -1   10.33    2.97
   3  12  -1   17.82    3.07
   3 -12   1   19.62    4.23
  -3  12  -1   26.25    5.64
  -3  12  -1   23.60    6.51
  -3  12  -1   22.07    3.87
  -3 -12   1   19.91    2.63
   3  11  -1    4.13    2.19
   3 -11   1    0.30    2.47
  -3  11  -1    2.34    6.72
  -3 -11   1    3.97    1.85
  -3  11  -1    5.68    4.06
  -3  11  -1    1.70    2.20
   3 -10   1    7.43    2.43
   3  10  -1    9.63    2.35
   3  10  -1   20.22    2.66
   3 -10   1    9.86    2.03
  -3 -10   1   13.20    1.94
  -3  10  -1    9.73    4.85
  -3  10  -1   10.94    2.89
  -3  10  -1   17.04    4.23
   3   9  -1   33.37    2.83
   3  -9   1   24.94    3.05
   3  -9   1   20.96    3.35
   3   9  -1   25.58    2.87
  -3  -9   1   23.80    2.78
  -3   9  -1   27.36    2.99
  -3   9  -1   26.90    5.34
  -3   9  -1   22.75    5.24
  -3  -9   1   28.01    2.44
   3   8  -1    5.76    1.64
   3  -8   1    4.79    1.84
   3  -8   1    3.11    1.78
   3   8  -1    3.66    1.51
   3  -8   1    9.90    1.99
  -3   8  -1    5.13    2.15
  -3  -8   1    8.85    1.83
  -3  -8   1    6.09    1.32
  -3   8  -1    8.33    3.36
  -3   8  -1    3.35    3.60
   3  -7   1   73.40    5.35
   3   7  -1   74.75    4.72
   3   7  -1   77.81    4.72
   3  -7   1   78.86    4.84
   3  -7   1   71.22    5.93
  -3  -7   1   83.96    6.47
  -3   7  -1   74.46    7.00
  -3   7  -1   68.68    7.84
  -3   7  -1   74.21    4.87
  -3  -7   1   73.09    4.58
   3   6  -1   56.36    3.82
   3  -6   1   53.42    4.82
   3  -6   1   57.10    4.38
   3   6  -1   58.45    3.73
   3  -6   1   62.23    4.12
  -3   6  -1   58.01    6.52
  -3  -6   1   61.96    3.70
  -3  -6   1   67.07    3.73
  -3   6  -1   58.51    3.91
   3  -5   1   50.13    3.65
   3   5  -1   49.86    3.10
   3   5  -1   49.07    3.12
   3  -5   1   51.74    3.24
   3  -5   1   44.38    4.17
  -3   5  -1   47.14    3.23
  -3  -5   1   49.93    3.02
  -3   5  -1   40.61    5.43
  -3   5  -1   50.93    3.38
  -3  -5   1   49.85    3.02
   3   4  -1   61.79    5.45
   3  -4   1   65.99    4.29
   3  -4   1   70.37    6.34
   3  -4   1   57.75    5.28
   3  -4   1   65.79    4.17
   3   4  -1   63.10    3.94
  -3   4  -1   65.29    6.96
  -3  -4   1   70.98    3.88
  -3  -4   1   71.09    3.89
  -3   4  -1   68.82    4.16
  -3   4  -1   70.72    4.18
   3   3  -1   65.24    5.35
   3  -3   1   78.37    6.65
   3   3  -1   66.88    3.92
   3  -3   1   66.26    4.21
   3  -3   1   62.50    5.26
   3   3  -1   62.79    3.93
   3  -3   1   64.37    4.14
  -3  -3   1   74.36    3.91
  -3   3  -1   73.95    4.16
  -3  -3   1   72.21    3.90
  -3   3  -1   67.60    6.34
  -3   3  -1   73.00    4.15
   3   2  -1  251.64   17.58
   3  -2   1  243.50   13.89
   3  -2   1  254.36   13.90
   3   2  -1  248.28   13.73
   3  -2   1  236.85   17.56
  -3  -2   1  248.99   13.73
  -3   2  -1  253.60   13.89
  -3   2  -1  254.75   13.87
  -3  -2   1  257.30   13.71
  -3   2  -1  247.10   19.46
   3   1  -1   18.70    1.22
   3   1  -1   17.65    2.64
   3  -1   1   17.20    2.56
   3  -1   1   17.04    1.44
  -3   1  -1   20.86    1.42
  -3  -1   1   20.51    1.20
  -3   1  -1   22.14    2.74
  -3   1  -1   21.14    1.40
  -3  -1   1   19.99    1.24
   3   0   1    6.87    0.78
   3   0  -1    7.59    1.04
   3   0   1    8.97    0.73
   3   0  -1    8.20    1.56
   3   0   1    8.15    1.64
   3   0  -1    8.57    0.91
  -3   0  -1    8.48    0.68
  -3   0   1    8.11    0.82
  -3   0  -1    8.95    2.08
   3  -1  -1   19.76    1.59
   3   1   1   19.28    2.19
   3  -1  -1   15.92    1.60
   3  -1  -1   18.65    2.18
  -3   1   1   18.95    1.42
  -3   1   1   21.82    3.18
   3  -2  -1  252.11   13.90
   3  -2  -1  246.35   13.92
   3   2   1  249.28   17.48
   3  -2  -1  244.57   17.46
  -3   2   1  253.95   13.85
  -3   2   1  244.98   19.24
   3  -3  -1   69.45    4.27
   3   3   1   73.04    3.80
   3   3   1   70.49    5.28
   3  -3  -1   65.34    5.37
   3  -3  -1   67.12    4.26
  -3  -3  -1   64.66    3.77
  -3   3   1   65.24    4.13
  -3  -3  -1   68.08    3.76
  -3   3   1   62.92    6.18
   3   4   1   68.47    3.86
   3  -4  -1   81.17    6.77
   3  -4  -1   66.49    5.31
   3   4   1   69.07    5.44
   3  -4  -1   68.03    4.41
   3  -4  -1   72.67    4.29
  -3   4   1   63.90    4.11
  -3  -4  -1   63.18    3.81
  -3  -4  -1   62.91    3.87
  -3   4   1   62.12    4.23
  -3   4   1   64.27    6.87
   3  -5  -1   46.53    3.69
   3   5   1   48.84    3.04
   3  -5  -1   50.04    3.48
   3  -5  -1   42.95    4.09
   3   5   1   47.95    4.02
  -3   5   1   50.97    3.25
  -3  -5  -1   48.98    2.94
  -3  -5  -1   49.26    3.00
  -3   5   1   42.51    5.36
  -3   5   1   46.78    3.49
   3  -6  -1   62.40    4.13
   3   6   1   61.93    4.96
   3   6   1   58.26    3.71
   3  -6  -1   58.50    4.89
   3  -6  -1   62.84    3.91
  -3  -6  -1   57.79    4.90
  -3  -6  -1   52.15    3.52
  -3   6   1   55.97    4.19
  -3  -6  -1   59.26    3.67
  -3   6   1   52.45    7.16
   3   7   1   70.01    4.67
   3   7   1   73.78    4.77
   3  -7  -1   75.17    5.06
   3   7   1   74.31    6.11
   3  -7  -1   83.26    5.09
  -3   7   1   73.88    5.16
  -3   7   1   68.54    8.54
  -3  -7  -1   71.96    4.46
  -3  -7  -1   71.91    5.88
   3  -8  -1    3.74    1.85
   3   8   1    7.09    1.57
   3  -8  -1   11.81    2.07
   3   8   1    5.49    1.48
  -3  -8  -1    2.88    0.89
  -3   8   1    1.01    4.65
  -3  -8  -1    4.24    1.23
  -3  -8  -1    5.12    1.01
  -3   8   1    3.09    2.22
   3  -9  -1   25.90    3.36
   3   9   1   31.65    2.91
   3   9   1   24.65    3.17
  -3   9   1   25.16    5.19
  -3   9   1   26.34    3.07
  -3  -9  -1   22.84    2.76
   3 -10  -1   10.38    2.58
   3  10   1   20.93    2.71
   3  10   1   10.97    2.23
  -3  10   1   10.07    2.39
  -3  10   1   14.31    4.03
  -3 -10  -1    9.51    1.90
  -3  10   1   11.69    4.79
   3  11   1    2.71    2.25
   3 -11  -1    6.45    2.65
  -3  11   1    3.04    3.95
  -3 -11  -1    2.80    2.06
  -3  11   1    4.21    2.37
  -3  11   1    1.88    6.45
   3  12   1   18.27    3.11
   3 -12  -1   21.08    4.26
  -3  12   1   27.91    5.22
  -3  12   1   25.67    8.11
  -3 -12  -1   22.80    3.26
  -3  12   1   22.35    3.29
   3  13   1    8.26    3.11
   3 -13  -1    7.51    4.30
  -3  13   1   12.08    4.85
  -3  13   1   12.18    6.23
  -3  13   1   13.14    3.16
   3 -14  -1    7.81    4.77
   3  14   1    6.34    3.45
  -3  14   1    9.89    4.39
  -3  14   1   10.51    8.46
   3  15   1    4.16    3.72
   3 -15  -1    9.12    5.23
  -3  15   1    5.29    4.86
  -3  15   1   12.02    7.01
   3  16   1   -0.99    3.86
   3 -16  -1    6.73    5.72
  -3  16   1    4.13    5.28
  -3  16   1   10.17    9.79
   4  15  -1    9.02    3.61
   4 -15   1   12.12    4.19
  -4  15  -1   10.17    4.93
  -4  15  -1   22.06   10.48
   4 -14   1   21.30    5.37
   4  14  -1   19.24    3.63
  -4  14  -1   23.58    4.80
  -4  14  -1   27.21    7.01
  -4  14  -1   25.45    8.00
   4 -13   1   -0.71    3.06
   4  13  -1   -2.73    2.95
  -4  13  -1    3.82    5.53
  -4  13  -1    1.89    2.78
  -4  13  -1    3.73    8.56
   4  12  -1    7.42    2.84
   4 -12   1    9.00    3.16
  -4  12  -1    6.45    7.71
  -4  12  -1    6.97    3.56
  -4  12  -1    1.88    5.33
   4  11  -1   31.08    4.10
   4 -11   1   32.72    5.41
  -4  11  -1   40.62    8.09
  -4  11  -1   35.19    7.15
  -4  11  -1   34.26    3.90
   4 -10   1   32.79    4.03
   4 -10   1   30.70    3.94
   4  10  -1   31.45    3.37
  -4  10  -1   32.24    4.39
  -4  10  -1   41.24    7.38
  -4  10  -1   37.64    7.93
   4  -9   1   20.77    3.25
   4   9  -1   24.76    2.97
   4   9  -1   28.64    2.80
   4  -9   1   16.80    3.31
  -4   9  -1   23.07    6.71
  -4   9  -1   18.48    2.81
  -4  -9   1   17.14    2.18
  -4   9  -1   21.66    5.00
   4  -8   1   32.98    3.19
   4  -8   1   19.11    3.63
   4   8  -1   22.74    2.49
   4  -8   1   17.81    3.12
   4   8  -1   22.18    2.60
  -4   8  -1   21.13    6.11
  -4  -8   1   21.66    2.22
  -4   8  -1   19.45    3.23
  -4   8  -1   29.51    6.30
   4  -7   1   49.00    4.02
   4   7  -1   50.88    3.75
   4   7  -1   49.06    3.63
   4  -7   1   63.71    4.19
   4  -7   1   46.16    4.92
  -4   7  -1   56.77    4.21
  -4  -7   1   56.95    3.46
  -4   7  -1   55.74    7.20
  -4   7  -1   55.42    8.26
   4  -6   1   60.93    4.11
   4  -6   1   69.59    4.23
   4   6  -1   59.46    3.77
   4  -6   1   54.44    5.21
  -4   6  -1   59.53    4.19
  -4  -6   1   56.64    3.59
  -4   6  -1   46.89    7.77
  -4  -6   1   54.71    3.58
   4   5  -1  113.26    6.65
   4  -5   1  119.34    7.13
   4  -5   1  122.39    7.01
   4   5  -1  117.39    6.67
   4  -5   1  110.42    8.91
  -4  -5   1  118.27    6.58
  -4   5  -1  121.18    6.97
  -4   5  -1  107.14   10.42
  -4  -5   1  115.67    6.57
   4   4  -1   91.01    7.03
   4   4  -1   85.48    5.02
   4  -4   1   83.68    6.86
   4  -4   1   87.71    5.40
   4  -4   1   91.49    5.49
  -4   4  -1   90.08    5.35
  -4  -4   1   90.52    4.95
  -4   4  -1   86.80    8.91
  -4  -4   1   88.43    4.95
   4   3  -1   11.73    2.39
   4  -3   1   13.46    1.62
   4  -3   1   13.96    2.70
   4  -3   1   14.25    1.73
  -4   3  -1   24.71    4.73
   4  -2   1   17.72    1.67
   4  -2   1   18.00    1.68
   4  -2   1   17.86    2.58
   4   2  -1   17.83    3.33
  -4   2  -1   15.70    3.52
  -4   2  -1   16.22    1.69
  -4   2  -1   15.72    1.49
   4   1  -1   98.80    5.41
   4  -1   1   93.40    7.49
   4  -1   1   95.01    5.63
   4   1  -1   96.43    7.55
   4   1  -1   98.16    5.42
   4  -1   1   96.70    5.56
  -4   1  -1  102.23    5.55
  -4   1  -1  100.74    8.41
   4   0  -1  418.47   22.55
   4   0   1  411.78   22.51
   4   0  -1  408.10   28.71
   4   0  -1  401.22   22.55
   4   0   1  395.39   22.52
   4   0   1  397.91   28.69
  -4   0  -1  405.25   31.32
  -4   0  -1  424.59   22.56
  -4   0   1  423.33   22.51
   4   1   1   98.69    7.87
   4  -1  -1   98.88    5.77
   4  -1  -1   95.18    7.84
  -4   1   1  102.20    8.86
  -4   1   1  101.64    5.68
   4  -2  -1   11.85    1.92
   4  -2  -1   13.82    1.86
   4   2   1   14.48    2.87
   4  -2  -1   15.60    3.16
  -4   2   1   19.73    3.32
  -4   2   1   19.20    1.59
   4   3   1   24.59    3.04
   4  -3  -1   25.60    2.28
   4  -3  -1   25.07    3.51
   4  -3  -1   23.90    2.30
   4  -4  -1   88.36    5.59
   4  -4  -1   86.79    6.99
   4   4   1   96.21    7.12
   4  -4  -1   94.43    5.68
  -4   4   1   91.41    5.49
  -4   4   1   80.94    8.28
   4  -5  -1  113.50    6.98
   4  -5  -1  105.46    8.77
   4  -5  -1  117.01    6.96
   4   5   1  115.01    6.49
   4   5   1  115.94    9.02
  -4   5   1  107.96   10.27
  -4  -5  -1  112.99    6.45
  -4  -5  -1  121.75    6.43
  -4   5   1  120.71    6.96
   4  -6  -1   51.65    5.17
   4   6   1   56.37    3.60
   4  -6  -1   62.92    4.28
   4  -6  -1   49.50    4.50
   4   6   1   59.93    5.57
  -4  -6  -1   57.70    5.21
  -4   6   1   58.13    4.23
  -4  -6  -1   61.80    3.51
  -4   6   1   59.38    7.80
  -4  -6  -1   59.27    3.58
   4  -7  -1   51.39    4.72
   4   7   1   58.67    3.62
   4  -7  -1   67.87    4.33
   4   7   1   64.36    5.54
  -4  -7  -1   49.04    4.94
  -4   7   1   51.77    3.91
  -4  -7  -1   48.83    3.42
  -4   7   1   48.06    6.86
   4   8   1   23.11    3.83
   4   8   1   21.73    2.41
   4  -8  -1   18.61    3.17
  -4   8   1   17.15    2.70
  -4  -8  -1   20.08    2.89
  -4   8   1   20.38    5.93
  -4  -8  -1   18.60    1.97
   4   9   1   19.35    2.75
   4  -9  -1   19.40    2.86
  -4  -9  -1   21.94    2.26
  -4   9   1   18.42    3.06
  -4   9   1   17.96    6.42
  -4  -9  -1   19.57    2.43
   4 -10  -1   37.87    4.11
   4  10   1   33.49    3.60
  -4  10   1   32.55    7.66
  -4  10   1   29.13    4.51
   4  11   1   32.57    4.01
   4 -11  -1   33.26    4.36
  -4  11   1   41.48    8.50
  -4  11   1   34.20    4.02
  -4  11   1   35.30    6.52
   4  12   1    4.25    2.43
   4 -12  -1    2.26    4.06
  -4  12   1    5.43    5.69
  -4  12   1    7.77    5.48
  -4  12   1    4.46    2.73
   4  13   1    0.62    3.03
   4 -13  -1    2.55    4.40
  -4  13   1    3.66    5.97
  -4  13   1   -0.23    3.86
  -4  13   1   -3.44    5.26
   4  14   1   17.82    3.59
   4 -14  -1   22.02    5.39
  -4  14   1   26.37    9.77
  -4  14   1   25.24    7.48
  -4  14   1   19.75    4.91
   4 -15  -1    9.69    5.40
   4  15   1    9.47    3.64
  -4  15   1   23.48    7.88
  -4  15   1   15.68    5.26
   5  14  -1    8.32    3.35
  -5  14  -1    4.33    7.51
   5  13  -1   10.89    3.13
   5 -13   1   10.81    3.68
  -5  13  -1    8.31    6.92
  -5  13  -1   20.60    9.72
   5  12  -1   13.23    2.87
   5 -12   1   12.46    4.44
  -5  12  -1    7.75    3.59
  -5  12  -1    8.97    6.88
  -5  12  -1   13.02    6.69
   5 -11   1   -2.85    2.63
   5  11  -1    1.23    2.25
  -5  11  -1    0.24    3.12
  -5  11  -1   -0.50    4.38
  -5  11  -1   -2.11    7.49
   5  10  -1    8.97    2.18
   5 -10   1    9.67    3.00
   5 -10   1    3.10    3.44
  -5  10  -1    7.15    2.26
  -5  10  -1    2.28    5.68
  -5  10  -1   11.00    7.14
   5  -9   1   23.73    3.75
   5   9  -1   32.22    3.20
   5  -9   1   30.62    4.40
  -5   9  -1   29.41    6.24
  -5   9  -1   24.23    3.91
  -5   9  -1   26.64    6.46
   5   8  -1   10.13    1.74
   5  -8   1   11.26    3.25
   5  -8   1   10.27    2.28
  -5   8  -1    7.78    5.29
  -5   8  -1    9.51    2.42
  -5   8  -1   10.77    4.78
   5   7  -1   10.22    1.49
   5  -7   1   10.29    2.02
   5  -7   1   11.86    3.20
  -5   7  -1   12.76    5.14
  -5   7  -1   10.35    2.16
  -5   7  -1   10.43    4.42
   5  -6   1    1.39    1.98
   5  -6   1    9.55    1.83
   5  -6   1    2.08    2.93
  -5   6  -1    4.82    3.78
  -5  -6   1    2.44    0.55
  -5  -6   1    4.38    0.71
  -5   6  -1    2.65    1.86
   5  -5   1   15.33    2.20
   5  -5   1   16.05    3.52
   5  -5   1   23.82    2.42
  -5   5  -1   17.77    2.26
  -5   5  -1   13.72    4.09
   5  -4   1   48.45    3.63
   5   4  -1   53.51    5.80
   5  -4   1   51.74    4.90
   5  -4   1   53.60    3.76
  -5   4  -1   50.14    3.42
  -5   4  -1   41.08    7.26
   5  -3   1   15.27    2.14
   5  -3   1   16.99    3.51
   5  -3   1   16.80    2.15
   5   3  -1   21.52    3.36
  -5   3  -1   18.58    1.97
  -5   3  -1   17.15    3.69
   5   2  -1   59.44    5.49
   5  -2   1   58.35    5.93
   5  -2   1   57.65    3.70
  -5   2  -1   59.99    3.59
  -5   2  -1   53.54    7.08
   5  -1   1   11.42    1.26
   5   1  -1   12.11    3.26
   5  -1   1    6.69    1.25
   5  -1   1   10.49    3.18
  -5   1  -1    8.99    1.08
  -5   1  -1   12.12    3.54
   5   0   1   99.63    8.47
   5   0  -1   98.26    5.70
   5   0  -1  102.84    8.52
   5   0  -1   99.82    5.70
  -5   0   1  105.34    5.64
  -5   0   1  104.71    5.64
  -5   0  -1  100.79    8.92
  -5   0   1   98.27    9.38
   5  -1  -1    7.80    1.18
   5   1   1   11.68    2.58
   5  -1  -1    9.26    1.29
   5  -1  -1   10.78    3.20
  -5  -1  -1   11.62    3.32
  -5   1   1    8.94    2.81
  -5   1   1   10.55    1.15
   5  -2  -1   57.59    5.90
   5  -2  -1   55.94    3.73
   5   2   1   56.48    5.38
  -5   2   1   59.66    3.60
  -5   2   1   56.06    6.99
   5  -3  -1   15.00    2.42
   5   3   1   19.19    3.32
   5  -3  -1   20.13    4.06
   5  -3  -1   14.56    2.03
  -5   3   1   16.24    4.35
  -5   3   1   17.84    1.96
   5  -4  -1   49.72    4.87
   5  -4  -1   53.19    3.95
   5   4   1   52.72    5.75
   5  -4  -1   45.74    3.70
  -5   4   1   51.30    3.47
  -5   4   1   46.18    6.16
   5  -5  -1   14.80    2.28
   5  -5  -1   16.78    3.50
   5   5   1   19.99    3.93
   5  -5  -1   19.65    2.60
  -5   5   1   17.18    2.33
  -5   5   1   12.04    4.88
   5  -6  -1    0.75    2.06
   5   6   1    4.39    3.33
   5  -6  -1    4.64    2.99
   5  -6  -1    8.57    1.92
  -5  -6  -1    3.44    2.34
  -5   6   1    2.33    4.84
  -5   6   1    2.04    1.95
   5  -7  -1    9.63    2.65
   5   7   1   15.73    3.81
   5   7   1   11.07    1.51
  -5   7   1   13.72    4.45
  -5  -7  -1    7.88    1.18
  -5  -7  -1   11.22    2.48
  -5   7   1   12.23    2.29
   5   8   1   15.48    3.96
   5   8   1   11.15    1.63
   5  -8  -1    7.21    2.91
  -5   8   1    7.30    4.50
  -5   8   1   11.77    2.48
  -5  -8  -1    7.99    2.47
   5  -9  -1   22.44    3.68
   5   9   1   29.61    2.91
  -5   9   1   29.83    6.10
  -5   9   1   25.42    4.05
   5 -10  -1    3.79    3.47
   5  10   1    7.58    2.08
  -5  10   1    2.19    4.26
  -5  10   1    7.36    5.28
  -5  10   1    6.37    2.31
   5 -11  -1   -3.48    3.60
   5  11   1    0.99    2.10
  -5  11   1   -8.65    5.96
  -5  11   1   -0.91    7.17
  -5  11   1   -2.80    3.20
   5  12   1   11.46    2.65
   5 -12  -1   10.29    3.34
  -5  12   1    8.47    3.81
  -5  12   1   16.97    8.58
  -5  12   1    7.23    6.48
   5  13   1    9.55    2.96
   5 -13  -1    9.25    4.79
  -5  13   1   13.39    3.35
  -5  13   1   18.11    7.11
  -5  13   1    2.66    7.20
   5  14   1    3.87    3.32
  -5  14   1    8.20    7.12
  -5  14   1   -0.40    7.24
  -6  13  -1   -8.59    8.04
   6 -12   1   16.34    4.40
  -6  12  -1   23.99    7.62
  -6  12  -1    4.66    7.79
   6 -11   1   37.28    5.02
  -6  11  -1   37.52    7.27
  -6  11  -1   48.35   10.13
   6 -10   1   -1.82    3.38
   6  10  -1    0.85    1.76
  -6  10  -1    8.91    7.90
  -6  10  -1   -2.38    4.87
   6  -9   1   13.16    3.82
   6  -9   1    7.05    3.19
  -6   9  -1   11.21    5.70
  -6   9  -1   -0.30    4.70
   6  -8   1   30.63    5.37
   6  -8   1   26.29    3.54
  -6   8  -1   26.29    5.81
  -6   8  -1   29.54    7.55
   6  -7   1   27.18    5.17
   6  -7   1   17.53    2.91
  -6   7  -1   16.69    5.04
  -6   7  -1   20.95    6.82
   6  -6   1   36.89    4.65
   6  -6   1   30.24    3.96
  -6   6  -1   34.54    7.17
  -6   6  -1   31.39    6.52
   6  -5   1   51.62    6.14
   6  -5   1   40.92    3.89
  -6   5  -1   36.37    8.29
   6  -4   1   16.16    3.35
   6  -4   1   11.79    1.95
  -6   4  -1   10.12    5.24
   6  -3   1   41.85    5.79
   6   3  -1   39.31    5.87
   6  -3   1   33.85    2.99
  -6   3  -1   32.57    7.09
   6  -2   1  104.30    9.19
   6   2  -1  109.91    8.71
   6  -2   1   92.42    6.23
   6  -2   1  104.78    6.01
  -6   2  -1  100.97    9.71
   6  -1   1   23.18    1.61
   6   1  -1   26.87    4.16
   6  -1   1   28.74    5.23
   6  -1   1   22.97    1.68
  -6   1  -1   20.37    4.59
  -6  -1   1   18.42    3.92
   6   0  -1    3.20    3.67
   6   0   1    6.36    3.80
  -6   0   1    0.92    2.89
  -6   0  -1    1.83    3.81
   6   1   1   29.62    5.24
   6  -1  -1   23.49    1.89
   6  -1  -1   21.17    1.83
   6  -1  -1   23.32    4.57
  -6  -1  -1   20.01    4.58
  -6   1   1   21.64    1.57
  -6   1   1   19.69    4.87
   6  -2  -1  104.91    6.27
   6  -2  -1  109.01    6.44
   6   2   1  120.04    9.00
   6  -2  -1  112.97    9.43
  -6  -2  -1   88.89    9.39
  -6   2   1   98.09   10.65
   6   3   1   37.37    5.89
   6  -3  -1   26.24    3.11
   6  -3  -1   34.80    3.02
   6  -3  -1   36.19    5.55
  -6   3   1   35.35    5.67
   6  -4  -1   15.26    3.33
   6  -4  -1    9.32    1.97
   6   4   1   15.42    4.57
  -6   4   1   11.57    4.06
   6   5   1   46.39    5.39
   6  -5  -1   45.64    5.91
   6  -5  -1   37.09    3.92
  -6   5   1   36.56    6.58
  -6  -5  -1   42.01    5.84
   6   6   1   47.49    5.31
   6  -6  -1   32.65    3.76
  -6   6   1   34.61    7.04
  -6  -6  -1   31.67    5.33
   6   7   1   27.07    5.23
   6  -7  -1   15.00    2.93
  -6   7   1   21.13    6.63
  -6  -7  -1   20.08    3.90
   6  -8  -1   22.29    3.46
  -6  -8  -1   22.84    4.71
  -6   8   1   29.87    7.29
   6  -9  -1    1.98    3.02
  -6   9   1   15.60    5.70
   6 -10  -1   -0.06    3.49
  -6  10   1   -6.28    6.85
  -6  10   1    4.72    5.53
   6 -11  -1   34.76    5.86
  -6  11   1   33.93    8.56
  -6  11   1   56.50   11.93
   6 -12  -1   14.66    4.63
  -6  12   1   -0.24    7.70
  -6  12   1   23.53    9.23
  -6  13   1  -16.10    7.99
   7 -11   1    0.81    4.64
  -7  11  -1   -5.42    8.52
   7 -10   1    8.10    3.50
  -7  10  -1   24.07    8.73
  -7  10  -1   -8.27    7.96
   7  -9   1    4.98    3.57
  -7   9  -1    4.39    7.93
  -7   9  -1   20.86    8.47
   7  -8   1    2.60    2.69
   7  -8   1   10.87    4.69
  -7   8  -1    7.93    5.66
  -7   8  -1   -8.54    7.00
   7  -7   1   13.89    4.99
   7  -7   1    4.37    2.45
  -7   7  -1   14.13    6.96
  -7   7  -1    3.60    5.21
   7  -6   1    6.75    2.19
   7  -6   1   13.87    4.94
  -7   6  -1    6.15    5.00
  -7   6  -1   11.72    6.76
   7  -5   1    8.51    2.21
   7  -5   1   21.49    5.06
  -7   5  -1    0.63    6.27
  -7   5  -1   15.33    6.37
   7  -4   1   35.07    6.42
   7  -4   1   19.95    2.70
  -7   4  -1   21.61    5.22
  -7   4  -1   18.53    5.22
   7  -3   1    8.82    4.93
   7  -3   1    1.95    1.46
  -7   3  -1   -1.69    4.04
  -7   3  -1    4.13    3.98
   7  -2   1    0.08    0.93
   7  -2   1    1.92    4.73
  -7  -2   1   -3.37    4.44
  -7   2  -1   -1.78    3.62
   7  -1   1    9.76    4.82
   7   1  -1   10.60    3.70
  -7   1  -1    2.68    3.67
  -7  -1   1    3.77    3.56
   7   0  -1   60.68    6.40
   7   0   1   72.92    7.75
  -7   0   1   44.17    6.80
  -7   0  -1   47.72    7.90
   7  -1  -1    8.10    3.60
   7   1   1   11.19    5.00
  -7   1   1    2.92    3.72
  -7  -1  -1    2.19    4.44
   7   2   1    1.01    3.61
   7  -2  -1    0.51    1.07
   7  -2  -1   -0.65    3.35
  -7   2   1    1.34    3.74
  -7  -2  -1   -4.38    4.22
   7   3   1    7.13    5.13
   7  -3  -1    3.20    3.49
   7  -3  -1    0.20    1.42
  -7  -3  -1   -0.51    3.13
  -7   3   1   -0.76    3.85
  -7  -3  -1   -1.20    4.31
   7  -4  -1   18.08    2.95
   7   4   1   28.99    5.27
  -7   4   1   23.16    6.43
  -7  -4  -1   13.05    4.77
   7  -5  -1    6.96    2.36
   7   5   1   20.53    5.69
  -7   5   1   13.86    6.41
  -7  -5  -1    6.75    4.20
   7  -6  -1    7.80    2.59
   7   6   1   17.03    5.80
  -7   6   1   13.58    6.71
  -7  -6  -1    3.49    3.95
   7  -7  -1    7.70    2.58
  -7  -7  -1    0.20    4.09
  -7   7   1   14.91    7.11
   7  -8  -1   -0.82    2.77
  -7   8   1    7.31    5.46
   7  -9  -1    4.75    3.20
  -7   9   1   13.71    6.12
  -7   9   1   -9.32    7.71
   7 -10  -1    5.87    3.49
  -7  10   1   -7.24    8.29
  -7  10   1   20.31    8.67
  -7  11   1  -12.64    8.69
   8  -8   1   17.49    3.44
   8  -7   1   -5.42    2.56
  -8   7  -1   15.92    8.04
  -8   7  -1   -9.50    5.55
   8  -6   1   26.65    6.33
   8  -6   1   14.52    2.70
  -8   6  -1   19.01    6.10
  -8   6  -1   -0.45    7.66
   8  -5   1    6.24    2.18
   8  -5   1   13.22    4.55
  -8   5  -1   14.84    6.94
  -8   5  -1    1.12    5.39
   8  -4   1   28.19    6.35
  -8  -4   1    1.82    5.69
  -8   4  -1   17.35    6.95
  -8   4  -1   -1.51    7.03
   8  -3   1   13.38    5.90
  -8   3  -1    3.36    4.59
  -8   3  -1   -2.52    4.77
  -8  -3   1   -6.38    4.99
   8  -2   1   42.50    6.27
  -8  -2   1   22.47    6.48
  -8   2  -1   32.69    7.11
  -8   2  -1   28.25    6.18
   8  -1   1    6.54    4.40
  -8  -1   1   -4.20    5.14
  -8   1  -1   -5.08    5.45
  -8   1  -1   -4.12    4.30
   8   0   1   23.97    5.04
  -8   0  -1   15.97    4.77
  -8   0   1   11.68    4.74
  -8   0  -1   10.48    4.87
   8   1   1   15.27    6.10
  -8  -1  -1   -3.09    4.06
  -8  -1  -1    0.27    5.16
  -8   1   1    2.05    5.88
  -8  -2  -1   21.54    6.30
  -8  -2  -1   22.45    6.06
  -8   2   1   31.18    7.08
   8   3   1    7.68    4.61
  -8  -3  -1   -2.94    4.63
  -8  -3  -1   -3.22    5.13
  -8   3   1    2.66    4.69
   8   4   1   32.43    6.95
  -8  -4  -1    4.44    5.42
  -8  -4  -1    6.81    5.24
  -8   4   1   20.81    7.20
   8  -5  -1    3.69    2.10
  -8   5   1   10.87    7.01
  -8  -5  -1   -5.44    4.87
  -8  -5  -1   -3.94    4.30
   8  -6  -1   10.40    2.66
  -8   6   1   16.04    5.88
  -8  -6  -1    0.91    5.11
   8  -7  -1   -3.74    2.56
  -8   7   1   -7.31    5.77
  -8   7   1    7.59    7.57
   8  -8  -1   19.14    3.52
   9  -2   1    2.05    4.96
  -9   2  -1    4.87    6.71
  -9  -2   1   -2.27    4.44
   9  -1   1    6.76    5.11
  -9  -1   1   -7.70    6.00
  -9   1  -1    4.49    6.21
   9   0   1    5.02    5.16
  -9   0  -1   -1.14    6.10
  -9   0   1   -0.79    6.15
  -9  -1  -1    1.91    5.93
  -9   1   1    2.48    6.63
  -9  -2  -1   -9.72    4.24
  -9  -2  -1   -4.56    5.36
   0 -17   2   24.05    5.32
   0  16  -2    2.78    4.47
   0 -16   2    7.23    4.54
   0 -15   2   -0.62    2.82
   0  15  -2   -6.39    3.85
   0  14  -2    4.43    2.76
   0 -14   2    3.15    2.68
   0  13  -2   27.55    4.06
   0 -13   2   28.06    4.03
   0  12  -2    3.46    2.71
   0  12  -2    8.78    2.35
   0 -12   2    6.79    2.28
   0 -11   2   55.30    4.78
   0  11  -2   51.24    4.70
   0  11  -2   33.93    7.41
   0  11  -2   41.03    5.63
   0 -10   2   11.45    2.01
   0  10  -2   12.53    2.03
   0  10  -2    9.65    3.03
   0  10  -2    3.57    5.56
   0   9  -2   20.19    4.16
   0  -9   2   28.56    2.69
   0   9  -2   26.86    3.24
   0   9  -2   20.56    4.64
   0   8  -2   24.78    5.22
   0  -8   2   32.08    3.14
   0   8  -2   33.69    2.52
   0   8  -2   25.66    4.09
   0   8  -2   31.29    3.12
   0  -7   2  269.91   14.59
   0  -7   2  274.33   20.18
   0   7  -2  261.92   14.57
   0   7  -2  267.35   14.48
   0   7  -2  228.88   19.73
   0   7  -2  217.69   20.29
   0  -7   2  273.06   14.47
   0   6  -2   95.65    9.71
   0  -6   2  115.64    6.48
   0   6  -2  112.08    6.40
   0   6  -2  110.12    6.44
   0  -6   2  111.78    6.45
   0   6  -2   98.70    8.84
   0  -6   2  116.11    8.53
   0  -6   2  112.12    9.42
   0   5  -2   25.02    3.57
   0  -5   2   31.26    2.81
   0   5  -2   31.70    2.09
   0  -5   2   30.25    3.40
   0   5  -2   30.10    2.35
   0  -5   2   31.15    2.08
   0   5  -2   24.38    3.22
   0  -5   2   30.64    2.36
   0  -4   2    7.06    0.96
   0   4  -2    5.52    1.69
   0   4  -2    5.56    0.94
   0  -4   2    6.72    1.43
   0  -4   2    6.63    0.87
   0   4  -2    2.98    1.44
   0  -4   2    6.20    1.92
   0   4  -2    6.69    0.88
   0  -3   2    1.73    0.89
   0   3  -2    0.81    1.16
   0   3  -2    2.43    0.54
   0  -3   2    4.40    1.50
   0  -3   2    2.49    0.67
   0   3  -2    4.64    1.31
   0  -3   2    2.56    0.52
   0   3  -2    2.67    0.51
   0  -2   2   73.54    5.96
   0   2  -2   77.34    4.25
   0  -2   2   77.46    4.24
   0   2  -2   75.17    4.23
   0  -2   2   73.45    5.91
   0   2  -2   73.10    6.04
   0  -2   2   75.77    4.24
   0   2  -2   64.67    5.95
   0  -1   2    0.24    0.78
   0   1  -2    0.55    0.27
   0   1  -2    0.13    0.28
   0  -1   2    0.46    0.27
   0  -1   2    0.82    0.47
   0  -1   2    0.03    0.27
   0   1  -2    0.15    0.65
   0   0   2   10.56    0.93
   0   0   2   15.44    1.51
   0   0  -2   13.81    1.64
   0   0  -2   13.82    0.91
   0   1   2    0.79    0.35
   0  -1  -2    0.65    0.66
   0   1   2    0.47    0.50
   0  -1  -2   -0.11    0.31
   0   1   2    0.20    0.34
   0  -2  -2   79.61    4.43
   0  -2  -2   77.30    5.93
   0   2   2   72.98    5.97
   0   2   2   72.72    5.99
   0   2   2   78.63    4.45
   0  -3  -2    2.67    0.82
   0  -3  -2    0.86    0.86
   0   3   2    1.14    0.86
   0   3   2    1.46    1.11
   0  -3  -2    2.03    0.60
   0   4   2    4.46    1.15
   0   4   2    5.69    1.77
   0  -4  -2    4.51    0.94
   0  -4  -2    5.96    1.02
   0  -4  -2    5.09    1.21
   0   5   2   32.46    2.25
   0  -5  -2   32.29    3.15
   0   5   2   26.49    2.49
   0   5   2   26.84    3.84
   0  -5  -2   26.20    2.54
   0  -5  -2   29.95    2.14
   0   6   2  119.78    6.63
   0  -6  -2  114.62    8.95
   0  -6  -2  110.58    6.62
   0   6   2  107.15    6.60
   0   6   2   95.81    9.62
   0  -6  -2  115.61    6.66
   0   7   2  225.69   21.13
   0   7   2  288.53   15.14
   0  -7  -2  271.04   15.15
   0  -7  -2  274.02   15.05
   0  -7  -2  281.89   20.62
   0   7   2  253.18   15.17
   0  -8  -2   29.22    3.56
   0   8   2   39.91    3.28
   0   8   2   39.89    2.99
   0   8   2   29.13    3.49
   0  -8  -2   35.50    4.38
   0   9   2   35.03    2.85
   0   9   2   23.20    2.95
   0  -9  -2   27.63    3.05
   0   9   2   32.31    2.93
   0 -10  -2    9.48    2.73
   0  10   2   12.36    2.05
   0  10   2   10.97    2.19
   0  10   2    0.97    5.11
   0  11   2   41.05    3.32
   0 -11  -2   53.14    4.92
   0  11   2   53.07    4.94
   0  11   2   33.80    7.66
   0  12   2  -11.26    6.10
   0 -12  -2    5.56    2.41
   0  12   2    2.44    3.20
   0  13   2    8.28    7.90
   0  13   2   30.12    4.17
   0 -13  -2   34.95    4.18
   0 -14  -2    6.20    2.93
   0  14   2    3.82    2.96
   0 -15  -2   -6.83    3.96
   0  15   2   -5.07    3.11
   0  16   2    4.51    3.72
   0 -16  -2    6.57    4.74
   0 -17  -2   33.37    5.94
   1 -17   2   -5.77    5.08
  -1  17  -2   -2.04    5.14
   1  16  -2    3.67    4.29
   1 -16   2    4.99    3.60
  -1  16  -2    0.05    4.56
  -1 -16   2    4.57    4.08
   1 -15   2   -0.64    3.07
   1  15  -2   -1.04    3.84
  -1 -15   2   -0.37    2.61
  -1  15  -2  -17.06    8.44
  -1  15  -2    3.90    3.13
   1 -14   2   -3.40    3.80
   1  14  -2    0.03    2.53
  -1  14  -2  -11.40    7.83
  -1  14  -2    2.50    3.77
  -1 -14   2    2.75    3.22
   1 -13   2   10.11    2.84
   1  13  -2   10.12    3.31
  -1  13  -2    6.78    3.47
  -1  13  -2   -0.14    7.52
  -1  13  -2   17.47    4.21
  -1 -13   2   10.72    2.48
   1  12  -2   53.06    4.51
   1 -12   2   57.21    4.85
  -1  12  -2   55.99    4.72
  -1  12  -2   42.42    9.03
  -1 -12   2   53.04    5.05
  -1  12  -2   55.91    6.75
   1  11  -2    0.59    2.44
   1 -11   2   -2.83    2.74
  -1  11  -2   -1.22    2.90
  -1  11  -2  -10.74    5.62
  -1 -11   2    0.99    1.66
  -1  11  -2    2.41    2.69
   1  10  -2   24.44    2.88
   1  10  -2   15.17    2.60
   1 -10   2   16.61    2.47
  -1  10  -2   21.53    4.00
  -1  10  -2   19.15    2.77
  -1 -10   2   17.42    2.55
  -1  10  -2   11.20    5.94
   1  -9   2   54.77    4.11
   1   9  -2   56.18    3.75
   1   9  -2   52.18    3.86
   1  -9   2   50.30    3.90
  -1   9  -2   57.51    5.61
  -1   9  -2   54.53    4.01
  -1   9  -2   50.76    8.07
  -1  -9   2   56.02    4.19
   1  -8   2   92.33    6.26
   1   8  -2   99.01    5.93
   1   8  -2   92.47    5.82
  -1   8  -2  101.88    8.33
  -1   8  -2   90.98    6.15
  -1  -8   2   94.06    5.97
  -1  -8   2   96.41    7.33
  -1   8  -2   89.19    9.08
   1  -7   2    4.69    1.11
   1  -7   2    2.16    1.68
   1   7  -2    2.13    1.42
   1  -7   2    5.27    2.14
   1   7  -2    3.45    1.29
  -1  -7   2    1.82    1.86
  -1   7  -2    3.65    1.39
  -1   7  -2    1.98    1.61
  -1   7  -2    1.74    2.57
  -1   7  -2    3.75    1.88
  -1  -7   2    2.08    1.30
  -1  -7   2    1.97    0.99
  -1  -7   2    2.76    0.92
   1   6  -2   63.61    3.92
   1  -6   2   76.73    6.42
   1  -6   2   64.47    4.26
   1   6  -2   66.14    4.00
   1  -6   2   69.02    4.11
  -1   6  -2   58.13    4.16
  -1  -6   2   63.41    6.04
  -1  -6   2   60.76    5.11
  -1   6  -2   62.06    5.70
  -1  -6   2   58.82    4.00
  -1   6  -2   53.29    6.59
  -1   6  -2   60.32    3.92
  -1  -6   2   62.28    3.84
   1  -5   2  148.24    8.77
   1   5  -2  147.01    8.69
   1  -5   2  153.03    8.73
   1   5  -2  146.99    8.67
   1  -5   2  167.70   12.52
  -1   5  -2  144.44   12.34
  -1  -5   2  156.86   12.15
  -1  -5   2  150.03   11.73
  -1  -5   2  164.08    8.72
  -1  -5   2  153.07    8.72
  -1   5  -2  154.34    8.73
  -1   5  -2  151.68    8.76
  -1   5  -2  158.51   11.97
   1  -4   2   40.63    2.62
   1   4  -2   38.92    2.56
   1  -4   2   40.51    2.67
   1   4  -2   39.53    2.62
   1  -4   2   42.90    4.00
  -1   4  -2   38.17    4.38
  -1  -4   2   39.31    3.55
  -1   4  -2   40.91    3.59
  -1  -4   2   39.33    2.58
  -1  -4   2   39.90    2.48
  -1   4  -2   42.11    2.67
  -1   4  -2   40.76    2.60
   1   3  -2   46.27    2.46
   1  -3   2   48.36    2.57
   1   3  -2   47.90    2.51
   1  -3   2   47.18    2.51
  -1   3  -2   36.48    3.95
  -1  -3   2   35.53    3.45
  -1  -3   2   34.63    2.44
  -1  -3   2   36.55    2.38
  -1   3  -2   36.43    3.60
  -1   3  -2   35.08    2.45
  -1   3  -2   35.02    2.43
   1  -2   2  845.07   45.48
   1  -2   2  770.61   45.45
   1   2  -2  787.77   45.63
   1  -2   2  892.03   61.46
   1   2  -2  758.32   45.52
   1  -2   2  889.94   61.77
  -1  -2   2  826.84   45.62
  -1  -2   2  837.42   61.45
  -1   2  -2  800.09   45.52
  -1   2  -2  866.15   61.72
  -1   2  -2  794.13   45.48
  -1   2  -2  860.67   61.45
  -1  -2   2  798.77   45.53
   1  -1   2   79.59    4.84
   1   1  -2   84.52    4.84
   1  -1   2   83.57    6.79
   1   1  -2   79.81    4.85
   1  -1   2   83.44    4.85
   1  -1   2   89.69    6.74
  -1   1  -2   92.31    6.80
  -1  -1   2   87.90    4.85
  -1   1  -2   86.97    4.86
  -1   1  -2   87.85    4.87
  -1  -1   2   88.76    4.85
  -1   1  -2   89.36    6.73
   1   0   2  133.53    7.76
   1   0   2  144.08   10.70
   1   0  -2  138.46    7.79
   1   0   2  155.91   10.62
   1   0   2  133.15    7.75
  -1   0  -2  136.52    7.76
  -1   0  -2  137.87   10.61
  -1   0  -2  137.51    7.76
  -1   0  -2  142.49   10.67
  -1   0   2  135.97    7.79
   1   1   2   96.08    6.94
   1   1   2   86.88    5.02
   1  -1  -2   89.76    5.13
  -1  -1  -2   85.93    5.01
  -1  -1  -2   88.06    6.89
   1   2   2  763.76   47.78
   1  -2  -2  938.66   64.88
   1  -2  -2  873.20   47.73
   1   2   2  897.58   64.53
  -1   2   2  817.98   47.72
  -1   2   2  853.93   64.86
  -1  -2  -2  841.93   47.84
  -1  -2  -2  963.27   64.97
   1  -3  -2   37.27    3.80
   1  -3  -2   33.06    2.85
   1   3   2   39.68    3.38
   1  -3  -2   34.43    2.74
  -1  -3  -2   40.72    3.46
  -1   3   2   48.63    2.75
  -1   3   2   45.55    4.07
  -1  -3  -2   49.23    3.61
  -1  -3  -2   49.26    2.66
  -1  -3  -2   43.09    2.67
   1   4   2   36.86    2.65
   1  -4  -2   37.14    2.75
   1  -4  -2   40.60    2.75
   1   4   2   44.32    3.14
   1  -4  -2   43.15    3.65
  -1  -4  -2   37.11    3.21
  -1  -4  -2   39.72    3.55
  -1  -4  -2   37.98    2.53
  -1  -4  -2   41.11    2.60
  -1   4   2   37.86    2.67
  -1   4   2   33.68    4.17
   1  -5  -2  162.43    8.77
   1   5   2  149.35    8.76
   1  -5  -2  154.44    8.95
   1   5   2  157.20    8.79
   1  -5  -2  160.57   12.09
  -1   5   2  145.85    8.79
  -1  -5  -2  154.46    8.72
  -1  -5  -2  153.31    8.71
  -1   5   2  126.60   12.33
  -1  -5  -2  153.21   11.91
  -1   5   2  157.21    8.80
   1  -6  -2   62.60    4.16
   1   6   2   63.85    3.98
   1  -6  -2   60.25    4.16
   1  -6  -2   60.72    5.49
   1   6   2   56.17    4.10
   1   6   2   62.24    4.53
  -1  -6  -2   66.28    5.61
  -1   6   2   65.72    4.27
  -1  -6  -2   69.65    4.04
  -1  -6  -2   64.51    4.13
  -1   6   2   60.81    4.10
  -1   6   2   52.41    6.49
   1  -7  -2    2.00    1.95
   1   7   2    2.57    1.50
   1  -7  -2    3.93    2.10
   1   7   2    2.12    0.83
   1   7   2    0.95    1.56
   1  -7  -2    4.33    1.17
  -1   7   2    2.48    1.84
  -1   7   2    3.69    1.26
  -1   7   2   -1.15    2.39
  -1  -7  -2    3.76    1.01
  -1  -7  -2    4.48    1.99
  -1  -7  -2    1.27    1.08
   1   8   2  109.04    6.19
   1  -8  -2   96.41    6.18
   1   8   2   92.37    6.16
  -1   8   2   90.08    6.07
  -1  -8  -2   92.49    6.12
  -1   8   2   82.21    8.99
  -1  -8  -2  103.83    8.35
   1   9   2   70.42    4.51
   1   9   2   54.01    4.11
   1  -9  -2   51.93    4.94
  -1   9   2   45.63    6.84
  -1  -9  -2   56.28    4.47
  -1   9   2   50.06    4.77
  -1  -9  -2   63.75    6.25
   1 -10  -2   18.84    2.68
   1  10   2   17.68    2.68
  -1  10   2   24.80    3.66
  -1  10   2   13.90    2.49
  -1  10   2    6.04    5.53
  -1 -10  -2   16.48    2.72
   1 -11  -2    0.03    2.24
   1  11   2    0.39    2.73
  -1  11   2  -12.08    5.31
  -1  11   2    5.26    2.52
  -1  11   2    1.13    2.17
  -1 -11  -2   -1.66    2.37
   1 -12  -2   61.68    6.13
   1  12   2   54.65    5.57
  -1  12   2   41.34    8.93
  -1 -12  -2   55.54    4.69
  -1  12   2   65.04    6.31
  -1  12   2   56.01    5.96
   1 -13  -2    9.77    3.95
   1  13   2   11.06    3.53
  -1  13   2   -0.85    5.37
  -1 -13  -2    9.77    2.55
  -1  13   2    7.90    3.95
   1  14   2    1.33    2.84
   1 -14  -2   -2.03    3.98
  -1  14   2   -2.46    4.06
  -1 -14  -2   -0.59    3.31
   1 -15  -2   -1.31    3.20
   1  15   2    1.66    3.14
  -1  15   2  -13.00    8.01
  -1 -15  -2   -0.86    3.74
  -1  15   2    2.74    4.63
   1  16   2    5.16    3.69
   1 -16  -2    2.07    3.66
  -1 -16  -2    4.66    4.31
  -1  16   2    5.08    3.84
  -1  16   2   -3.06    6.55
   1 -17  -2    0.78    3.92
  -1  17   2    0.64    4.16
   2 -17   2    9.15    5.71
   2 -16   2   -6.71    4.92
   2  16  -2   -4.92    3.98
  -2  16  -2   -4.13    7.12
  -2  16  -2   -8.87    4.63
   2  15  -2   -3.23    3.57
   2 -15   2    1.73    3.43
  -2  15  -2   -9.97    8.77
  -2  15  -2   -1.55    3.11
   2  14  -2   16.16    3.80
   2 -14   2   22.86    3.76
  -2  14  -2   20.06    3.51
  -2  14  -2    7.03    8.76
  -2 -14   2   19.65    3.38
   2  13  -2   13.78    3.32
   2 -13   2   14.58    4.17
  -2  13  -2   12.53    3.82
  -2 -13   2   14.61    3.01
  -2  13  -2   22.41    5.07
  -2  13  -2    5.37    7.95
   2  12  -2    4.47    2.06
   2 -12   2    2.25    2.53
  -2  12  -2    0.11    5.08
  -2 -12   2    2.46    2.35
  -2  12  -2    5.15    2.44
  -2  12  -2    8.55    4.32
   2  11  -2   18.75    2.90
   2 -11   2   19.05    3.64
  -2 -11   2   19.10    2.62
  -2  11  -2   21.37    3.36
  -2  11  -2   17.89    6.88
  -2  11  -2   28.31    6.02
   2 -10   2   29.12    2.80
   2  10  -2   33.76    2.82
   2 -10   2   27.30    3.49
   2  10  -2   28.24    3.53
  -2 -10   2   31.33    2.76
  -2  10  -2   31.72    3.31
  -2  10  -2   25.68    6.80
  -2  10  -2   36.60    5.28
   2  -9   2   64.15    4.94
   2   9  -2   71.21    4.72
   2  -9   2   73.38    5.36
   2   9  -2   79.59    4.63
  -2  -9   2   59.79    5.04
  -2   9  -2   68.58    6.83
  -2   9  -2   58.35    4.57
  -2   9  -2   51.70    7.59
  -2  -9   2   60.96    4.46
   2  -8   2    2.68    1.24
   2   8  -2    1.40    1.54
   2  -8   2    1.86    2.17
   2   8  -2    3.40    1.41
  -2   8  -2    3.62    2.44
  -2   8  -2    0.51    3.14
  -2   8  -2    2.78    1.95
  -2  -8   2    3.42    1.40
  -2  -8   2    3.83    1.15
   2   7  -2   70.88    4.80
   2   7  -2   70.21    5.00
   2  -7   2   72.26    5.11
   2  -7   2   75.54    4.96
  -2   7  -2   97.67    5.37
  -2   7  -2   81.68    8.58
  -2  -7   2   92.40    6.45
   2   6  -2   63.32    3.85
   2  -6   2   66.91    4.09
   2  -6   2   69.92    6.08
   2   6  -2   61.41    3.91
   2  -6   2   63.92    4.29
  -2   6  -2   62.17    5.86
  -2  -6   2   54.82    5.13
  -2  -6   2   55.54    3.79
  -2   6  -2   61.00    3.85
  -2   6  -2   57.15    4.13
  -2   6  -2   49.00    6.74
  -2  -6   2   61.46    3.79
   2  -5   2  142.68    7.57
   2   5  -2  135.65    7.51
   2  -5   2  135.75    7.71
   2   5  -2  137.33    7.47
   2  -5   2  149.32   10.93
  -2   5  -2  125.84    7.58
  -2   5  -2  108.73   11.04
  -2   5  -2  123.16   10.54
  -2  -5   2  129.31   10.26
  -2  -5   2  123.02    7.43
  -2  -5   2  130.86    7.44
  -2   5  -2  124.21    7.54
   2  -4   2   20.50    3.56
   2   4  -2   21.33    1.71
   2  -4   2   20.82    1.90
   2   4  -2   21.71    1.70
   2  -4   2   20.32    2.05
  -2   4  -2   24.36    3.19
  -2   4  -2   22.83    1.74
  -2   4  -2   22.89    1.69
  -2  -4   2   23.20    1.68
  -2   4  -2   18.17    3.09
  -2  -4   2   23.15    1.71
   2  -3   2  203.97   14.89
   2   3  -2  189.32   10.56
   2   3  -2  184.79   10.52
   2  -3   2  194.18   10.63
   2  -3   2  193.24   10.62
  -2  -3   2  187.81   10.53
  -2   3  -2  187.73   14.68
  -2   3  -2  174.90   14.78
  -2  -3   2  193.94   10.53
  -2   3  -2  187.29   10.61
  -2   3  -2  186.86   10.62
   2  -2   2   88.92    6.69
   2   2  -2   77.78    4.46
   2  -2   2   80.43    4.51
   2   2  -2   75.87    4.42
   2  -2   2   77.89    4.51
  -2  -2   2   77.35    4.43
  -2   2  -2   75.36    4.50
  -2   2  -2   77.51    4.49
  -2  -2   2   76.93    4.43
  -2   2  -2   83.14    6.41
  -2   2  -2   70.40    6.46
   2  -1   2   57.65    4.90
   2  -1   2   45.56    3.29
  -2   1  -2   59.22    4.81
  -2  -1   2   58.56    3.29
  -2   1  -2   57.91    4.82
  -2   1  -2   58.96    3.31
  -2  -1   2   58.86    3.27
  -2   1  -2   59.71    3.30
   2   0   2    2.13    0.41
   2   0  -2    1.85    0.50
  -2   0   2    1.35    0.62
  -2   0  -2    2.47    1.15
  -2   0  -2    1.94    0.37
  -2   0  -2    2.94    1.00
  -2   0  -2    1.83    0.40
   2   1   2   41.08    2.54
  -2  -1  -2   46.36    3.95
  -2   1   2   45.83    2.80
  -2  -1  -2   46.65    2.55
   2   2   2   73.85    4.44
   2  -2  -2   74.68    4.64
   2  -2  -2   70.53    4.65
  -2   2   2   79.93    4.62
  -2   2   2   84.39    6.47
  -2  -2  -2   80.33    4.38
  -2  -2  -2   80.28    6.22
   2  -3  -2  189.20   10.88
   2  -3  -2  219.41   15.04
   2   3   2  176.94   10.69
   2  -3  -2  183.59   10.93
  -2  -3  -2  196.02   14.57
  -2  -3  -2  186.37   10.69
  -2   3   2  193.49   14.98
  -2   3   2  192.33   10.84
  -2  -3  -2  195.52   10.71
   2   4   2   21.91    2.20
   2   4   2   18.83    1.62
   2  -4  -2   25.42    2.86
   2  -4  -2   20.17    2.31
   2  -4  -2   21.23    2.05
  -2  -4  -2   18.71    1.55
  -2  -4  -2   21.92    2.18
  -2   4   2   17.24    3.65
  -2   4   2   18.36    2.12
  -2  -4  -2   21.49    1.61
   2   5   2  126.63    9.36
   2   5   2  117.67    7.49
   2  -5  -2  126.24    7.62
   2  -5  -2  118.35    7.84
   2  -5  -2  140.24   10.83
  -2  -5  -2  135.88   10.00
  -2  -5  -2  139.12    7.50
  -2   5   2  127.27   11.13
  -2  -5  -2  137.06    7.52
  -2   5   2  140.73    7.71
   2   6   2   57.31    4.74
   2   6   2   52.56    3.86
   2  -6  -2   61.06    6.01
   2  -6  -2   61.45    4.17
   2  -6  -2   53.14    4.44
  -2  -6  -2   57.66    4.74
  -2   6   2   59.47    4.31
  -2   6   2   56.61    6.75
  -2   6   2   69.10    4.25
  -2  -6  -2   66.01    5.51
  -2  -6  -2   66.80    3.85
  -2  -6  -2   61.81    3.84
   2   7   2   99.10    6.37
   2   7   2   93.24    5.19
   2  -7  -2   98.96    5.63
  -2  -7  -2   72.49    7.29
  -2   7   2   70.22    5.36
  -2   7   2   62.63    8.59
   2  -8  -2    1.65    2.44
   2   8   2    3.68    1.63
   2   8   2    0.52    1.61
   2   8   2    3.22    1.50
  -2   8   2   -0.57    3.01
  -2  -8  -2    0.28    1.35
  -2   8   2   -1.45    2.15
  -2  -8  -2    1.51    2.25
   2  -9  -2   62.49    5.01
   2   9   2   75.37    4.85
   2   9   2   56.87    4.77
  -2  -9  -2   69.19    4.71
  -2   9   2   71.45    4.92
  -2   9   2   62.76    7.72
   2 -10  -2   35.64    3.79
   2  10   2   39.99    3.05
   2  10   2   30.25    3.04
  -2 -10  -2   26.48    3.34
  -2  10   2   26.41    3.51
  -2  10   2   23.95    5.45
   2  11   2   20.72    3.01
   2 -11  -2   20.48    3.88
  -2  11   2   19.39    3.70
  -2  11   2   29.35    4.73
  -2 -11  -2   18.04    2.76
  -2  11   2   18.30    5.38
   2  12   2    2.33    2.83
   2 -12  -2   -1.06    3.63
  -2  12   2    1.64    6.58
  -2 -12  -2    2.48    2.44
  -2  12   2   -0.36    3.51
  -2  12   2    4.05    3.56
   2 -13  -2   15.97    4.43
   2  13   2   14.88    3.58
  -2  13   2   12.12    4.19
  -2 -13  -2   12.89    3.07
  -2  13   2   13.19    7.70
  -2  13   2   20.02    4.39
   2 -14  -2   19.76    4.89
   2  14   2   15.59    4.07
  -2 -14  -2   20.59    3.60
  -2  14   2   24.43    4.79
  -2  14   2   26.99    7.01
   2  15   2   -3.63    3.99
   2 -15  -2    0.58    3.48
  -2  15   2   -4.60    8.24
  -2  15   2    4.67    3.59
   2 -16  -2   -0.50    3.80
   2  16   2   -6.31    4.44
  -2  16   2   -4.62    8.44
  -2  16   2    1.60    3.88
   2 -17  -2   13.47    4.58
  -2  17   2   10.46    9.64
   3 -16   2   -1.41    3.91
   3  16  -2   -1.02    3.78
  -3  16  -2    0.43    3.54
   3 -15   2    1.27    3.67
   3  15  -2    5.84    3.68
  -3  15  -2    5.62    3.42
  -3  15  -2    1.31    7.03
   3  14  -2    6.59    3.12
   3 -14   2    5.86    4.64
  -3  14  -2    4.86    4.11
  -3  14  -2    7.02    6.62
  -3  14  -2   15.66    6.09
   3  13  -2   17.11    3.31
   3 -13   2   13.84    3.49
  -3  13  -2   21.61    5.96
  -3  13  -2   16.47    3.19
  -3  13  -2   15.21    8.68
   3  12  -2    1.92    2.56
   3 -12   2   -1.98    3.60
  -3  12  -2   -0.39    4.37
  -3  12  -2   -2.23    5.17
  -3 -12   2   -0.62    2.03
  -3  12  -2    0.11    3.27
   3 -11   2    0.16    1.76
   3  11  -2   -0.42    2.22
   3 -11   2   -2.85    2.31
  -3  11  -2    1.21    4.13
  -3 -11   2    0.14    1.82
  -3  11  -2   -1.21    6.53
  -3  11  -2   -0.20    2.08
   3 -10   2   52.50    5.52
   3  10  -2   64.07    4.36
   3  10  -2   54.48    4.48
   3 -10   2   53.75    4.84
  -3  10  -2   49.67    8.08
  -3 -10   2   57.56    4.44
  -3  10  -2   63.00    6.55
  -3 -10   2   54.99    4.15
  -3  10  -2   53.12    5.12
   3   9  -2  162.57    9.22
   3   9  -2  153.00    9.25
   3  -9   2  160.90    9.57
   3  -9   2  147.05   11.23
  -3  -9   2  147.46   11.93
  -3   9  -2  161.92    9.65
  -3  -9   2  156.64    9.19
  -3   9  -2  168.54   13.54
  -3   9  -2  143.62   14.90
   3  -8   2   -0.36    1.63
   3  -8   2    5.60    1.44
   3   8  -2    1.89    1.49
   3   8  -2    3.31    1.39
   3  -8   2    1.83    1.84
  -3  -8   2    2.68    1.50
  -3   8  -2   -3.01    4.61
  -3   8  -2    2.96    1.53
  -3   8  -2    2.83    3.16
  -3  -8   2    1.57    1.25
   3  -7   2    4.20    2.11
   3  -7   2    9.24    1.46
   3   7  -2    7.21    1.34
   3   7  -2    6.50    1.59
   3  -7   2    5.21    1.94
  -3   7  -2    4.16    4.34
  -3  -7   2    8.53    1.96
  -3   7  -2    6.16    1.46
  -3  -7   2    7.00    1.25
  -3   7  -2    7.77    2.49
   3  -6   2   59.19    5.48
   3   6  -2   67.48    4.43
   3   6  -2   64.42    4.25
   3  -6   2   64.71    4.54
   3  -6   2   72.32    4.62
  -3   6  -2   78.50    6.61
  -3   6  -2   72.35    4.67
  -3   6  -2   61.28    7.89
  -3  -6   2   79.40    4.24
  -3  -6   2   72.63    4.22
   3  -5   2  401.14   29.24
   3  -5   2  452.45   23.47
   3   5  -2  426.49   23.33
   3  -5   2  440.28   23.52
   3   5  -2  412.72   23.27
  -3  -5   2  443.84   23.27
  -3  -5   2  430.49   23.27
  -3   5  -2  415.75   23.41
  -3   5  -2  372.62   32.38
  -3   5  -2  411.20   32.04
   3  -4   2   78.44    4.90
   3   4  -2   76.86    4.69
   3  -4   2   92.42    7.75
   3  -4   2   79.18    4.83
   3  -4   2   72.35    6.16
  -3   4  -2   78.60    6.95
  -3   4  -2   82.98    4.79
  -3  -4   2   80.46    4.59
  -3   4  -2   65.58    7.65
  -3   4  -2   81.75    4.82
  -3  -4   2   81.15    4.57
   3   3  -2    2.55    0.73
   3  -3   2    3.11    0.99
   3  -3   2    3.70    1.37
   3  -3   2    4.41    0.93
   3  -3   2    5.83    1.98
  -3   3  -2    2.95    0.89
  -3   3  -2    3.31    0.85
  -3  -3   2    3.41    0.63
  -3  -3   2    3.07    0.64
  -3   3  -2    5.01    2.30
  -3   3  -2    3.04    2.64
   3  -2   2   13.24    1.98
   3  -2   2   18.22    3.04
   3  -2   2   12.97    1.41
   3  -2   2   11.26    1.33
  -3   2  -2   15.96    1.38
  -3   2  -2   13.07    2.62
  -3  -2   2   14.92    1.10
  -3  -2   2   14.58    1.14
  -3   2  -2   15.76    2.53
  -3   2  -2   15.41    1.27
   3  -1   2  190.43   11.14
   3  -1   2  188.73   14.21
  -3  -1   2  206.23   11.11
  -3   1  -2  204.29   11.14
  -3   1  -2  204.48   11.15
  -3   1  -2  205.00   15.63
  -3  -1   2  205.61   11.17
   3   0   2  563.72   31.93
   3   0  -2  578.22   40.03
   3   0   2  588.94   31.87
   3   0   2  571.86   40.01
  -3   0  -2  569.64   31.88
  -3   0   2  573.87   31.86
  -3   0  -2  592.87   43.61
  -3   0  -2  594.00   31.91
   3   1   2  202.12   14.34
   3   1   2  210.41   11.06
   3  -1  -2  197.84   14.26
   3   1   2  205.82   11.07
   3  -1  -2  206.23   11.34
   3  -1  -2  196.83   11.31
  -3  -1  -2  197.71   11.05
  -3   1   2  197.36   11.24
  -3   1   2  194.62   15.62
   3   2   2   13.55    0.86
   3  -2  -2   12.05    1.67
   3  -2  -2   13.25    1.92
   3   2   2   15.65    2.01
   3   2   2   14.68    0.86
   3  -2  -2   12.33    1.64
  -3  -2  -2   15.13    2.51
  -3   2   2   15.25    2.58
  -3  -2  -2   11.78    0.77
  -3   2   2   11.61    1.44
   3  -3  -2    1.25    1.26
   3  -3  -2    2.83    1.16
   3   3   2    4.18    1.74
   3   3   2    2.50    0.54
  -3  -3  -2    3.95    1.53
  -3  -3  -2    3.12    0.45
  -3   3   2    5.79    2.03
  -3   3   2    1.98    1.06
  -3  -3  -2    3.17    0.48
   3   4   2   80.12    6.15
   3  -4  -2   75.20    5.02
   3  -4  -2   95.43    7.51
   3  -4  -2   78.14    4.91
   3   4   2   74.83    4.46
  -3   4   2   76.71    4.86
  -3  -4  -2   77.73    4.48
  -3   4   2   72.34    7.04
  -3  -4  -2   77.37    6.44
  -3  -4  -2   72.46    4.41
   3  -5  -2  441.62   23.80
   3  -5  -2  419.19   23.65
   3   5   2  396.88   23.40
   3   5   2  436.07   29.53
  -3  -5  -2  433.62   23.45
  -3  -5  -2  429.39   31.81
  -3   5   2  409.49   32.73
  -3   5   2  428.37   23.69
  -3  -5  -2  420.56   23.38
   3  -6  -2   78.52    4.54
   3   6   2   77.60    5.83
   3  -6  -2   72.72    5.03
   3   6   2   70.70    4.29
  -3  -6  -2   65.93    4.25
  -3  -6  -2   66.12    5.65
  -3  -6  -2   63.52    4.17
  -3   6   2   58.93    7.67
  -3   6   2   64.87    4.79
   3   7   2    7.13    2.07
   3   7   2    7.37    1.52
   3  -7  -2   11.26    1.98
   3  -7  -2    4.31    1.75
  -3  -7  -2    6.08    1.27
  -3   7   2    4.99    3.17
  -3   7   2    3.36    2.03
  -3  -7  -2    5.22    1.37
   3  -8  -2   -0.84    2.46
   3   8   2    0.47    2.12
   3   8   2    0.45    1.62
  -3  -8  -2    2.03    0.76
  -3   8   2    0.40    1.65
  -3   8   2   -0.93    4.50
  -3  -8  -2    4.28    2.37
  -3  -8  -2    1.25    1.35
   3   9   2  149.23    9.25
   3   9   2  169.06   11.53
   3  -9  -2  164.33   10.07
  -3   9   2  149.44   14.70
  -3   9   2  153.67    9.53
  -3  -9  -2  149.76    9.12
   3  10   2   48.71    4.32
   3 -10  -2   59.16    4.88
  -3  10   2   54.44    4.59
  -3 -10  -2   55.09    4.07
  -3  10   2   54.31    7.78
   3 -11  -2   -2.22    2.43
   3  11   2   -3.98    2.20
  -3 -11  -2   -0.54    1.85
  -3  11   2   -2.25    2.28
  -3  11   2   -2.29    4.43
   3 -12  -2    1.16    2.80
   3  12   2   -2.59    2.55
  -3  12   2   -4.41    6.62
  -3  12   2   -2.78    4.51
  -3  12   2    0.35    2.60
   3 -13  -2   16.48    3.66
   3  13   2   11.64    3.33
  -3  13   2   20.55    3.56
  -3  13   2   17.39    5.15
  -3  13   2   15.08    8.04
   3 -14  -2    9.99    3.71
   3  14   2    6.56    3.60
  -3  14   2    9.64    6.37
  -3  14   2    8.01    3.46
   3 -15  -2    3.81    3.78
   3  15   2    0.61    3.88
  -3  15   2    8.53    8.85
  -3  15   2    4.17    3.64
   3  16   2   -4.65    4.20
   3 -16  -2    2.52    4.12
  -3  16   2    1.95    3.95
  -3  16   2    3.61    6.93
   4 -15   2    0.14    5.23
   4  15  -2    2.00    3.44
  -4  15  -2    4.11    3.45
  -4  15  -2   12.01    7.73
   4 -14   2   25.54    4.37
   4  14  -2   21.37    3.76
  -4  14  -2   42.62    7.65
  -4  14  -2   27.72   10.18
  -4  14  -2   24.15    4.84
   4  13  -2   11.40    2.99
   4 -13   2    7.86    4.52
  -4  13  -2   15.35    6.23
  -4  13  -2   13.17    6.74
  -4  13  -2   12.75    3.91
   4  12  -2    9.37    2.62
   4 -12   2    6.82    3.06
  -4  12  -2    3.40    7.80
  -4  12  -2    6.09    3.52
  -4  12  -2   10.78    5.61
   4 -11   2   -4.51    3.44
   4 -11   2    1.16    2.38
   4  11  -2    0.34    2.15
  -4  11  -2   -1.40    4.98
  -4  11  -2    0.20    5.19
  -4  11  -2   -3.52    2.08
   4  10  -2   37.01    3.88
   4 -10   2   30.23    4.96
   4 -10   2   33.09    3.91
  -4  10  -2   34.13    7.99
  -4  10  -2   36.29    7.58
  -4  10  -2   36.49    4.45
   4  -9   2   35.93    4.12
   4   9  -2   39.51    3.65
   4   9  -2   39.18    3.16
   4  -9   2   30.87    3.77
  -4   9  -2   35.21    7.04
  -4   9  -2   39.92    4.18
  -4   9  -2   43.38    5.96
  -4  -9   2   37.84    3.16
   4   8  -2   33.53    2.74
   4  -8   2   23.18    3.90
   4   8  -2   26.70    2.69
   4  -8   2   26.16    3.13
  -4   8  -2   22.72    5.20
  -4   8  -2   26.91    5.02
  -4  -8   2   25.15    2.53
  -4  -8   2   30.48    4.37
  -4   8  -2   25.31    3.42
   4   7  -2   15.63    2.26
   4  -7   2   15.42    2.49
   4   7  -2   16.96    2.05
   4  -7   2   26.25    2.75
   4  -7   2   14.66    2.85
  -4  -7   2   14.82    2.04
  -4   7  -2   15.31    2.30
  -4   7  -2   17.32    3.58
  -4   7  -2   12.49    4.20
   4  -6   2   45.03    3.33
   4  -6   2   37.30    3.59
   4  -6   2   33.19    4.21
   4   6  -2   36.59    2.88
  -4   6  -2   35.81    5.71
  -4   6  -2   43.53    5.24
  -4  -6   2   40.24    2.69
  -4   6  -2   36.63    3.26
  -4  -6   2   41.68    2.68
   4  -5   2   15.86    2.45
   4  -5   2   18.50    3.31
   4   5  -2   17.02    1.80
   4   5  -2   16.36    1.57
   4  -5   2   20.81    2.20
  -4   5  -2   10.90    4.35
  -4   5  -2   17.51    3.83
  -4  -5   2   16.54    1.56
  -4   5  -2   16.09    2.16
  -4  -5   2   18.65    1.49
   4  -4   2   27.76    3.24
   4   4  -2   31.13    2.04
   4  -4   2   30.31    2.61
   4  -4   2   31.00    2.47
  -4   4  -2   29.06    2.40
  -4  -4   2   30.72    1.92
  -4   4  -2   32.22    5.18
  -4  -4   2   28.24    1.96
  -4   4  -2   25.31    4.48
   4  -3   2    4.72    1.04
   4  -3   2    3.70    2.36
   4  -3   2    4.41    1.12
  -4   3  -2    1.55    2.15
  -4   3  -2    1.32    1.00
  -4  -3   2    1.65    0.47
  -4   3  -2    1.04    3.14
  -4   3  -2    2.52    0.90
  -4  -3   2    0.44    0.57
   4  -2   2   46.75    4.90
   4  -2   2   48.89    3.25
   4  -2   2   47.43    3.25
   4   2  -2   48.34    2.98
  -4  -2   2   55.96    2.96
  -4   2  -2   53.14    3.21
  -4   2  -2   47.10    5.92
  -4  -2   2   53.62    3.00
  -4   2  -2   55.14    3.21
   4  -1   2   85.12    6.96
   4  -1   2   86.70    5.14
   4   1  -2   89.52    5.07
   4   1  -2   89.28    7.04
  -4   1  -2   89.23    5.12
  -4  -1   2   88.72    5.07
  -4   1  -2   90.21    5.13
  -4   1  -2   92.19    8.16
  -4  -1   2   93.83    5.05
   4   0  -2   25.87    2.04
   4   0   2   25.02    3.64
   4   0  -2   23.58    1.85
   4   0   2   29.07    1.69
   4   0   2   26.21    1.73
   4   0  -2   27.96    3.65
  -4   0   2   28.69    1.86
  -4   0  -2   27.52    4.01
   4  -1  -2   87.21    5.31
   4   1   2   90.23    7.02
   4  -1  -2   85.44    7.23
  -4   1   2   90.57    8.14
  -4  -1  -2   90.51    7.83
  -4   1   2   91.74    5.20
   4  -2  -2   50.06    3.41
   4  -2  -2   48.79    4.83
   4   2   2   53.39    4.96
   4  -2  -2   48.13    3.46
  -4   2   2   47.92    3.16
  -4   2   2   50.80    5.82
   4  -3  -2    0.92    1.64
   4   3   2    1.66    1.80
   4  -3  -2   -0.57    1.28
   4  -3  -2   -0.31    1.48
  -4   3   2    4.83    2.38
  -4   3   2    3.33    1.26
  -4  -3  -2    3.35    2.11
   4  -4  -2   23.12    2.82
   4   4   2   29.04    3.33
   4  -4  -2   26.19    2.92
   4   4   2   28.48    1.67
  -4  -4  -2   32.79    3.70
  -4   4   2   26.91    4.35
  -4   4   2   28.83    2.54
   4  -5  -2   13.58    2.24
   4  -5  -2   17.60    2.45
   4   5   2   17.13    1.40
   4   5   2   18.12    3.52
  -4   5   2   13.64    3.49
  -4  -5  -2   16.84    1.22
  -4  -5  -2   13.57    1.28
  -4  -5  -2   18.63    3.21
  -4   5   2   14.57    2.37
   4   6   2   40.19    4.46
   4  -6  -2   34.34    3.75
   4  -6  -2   42.68    3.43
   4   6   2   41.78    2.61
  -4  -6  -2   33.00    2.50
  -4   6   2   35.25    6.73
  -4   6   2   34.69    3.40
  -4  -6  -2   37.20    4.07
  -4  -6  -2   35.71    2.42
   4   7   2   15.61    2.08
   4  -7  -2   22.43    2.96
   4  -7  -2   13.83    2.29
   4   7   2   19.61    3.70
  -4  -7  -2   15.54    1.68
  -4   7   2   14.58    2.47
  -4   7   2   12.37    4.04
  -4  -7  -2   16.31    2.75
   4  -8  -2   23.00    3.23
   4   8   2   23.53    2.57
   4   8   2   28.49    4.11
  -4   8   2   27.74    6.08
  -4   8   2   26.16    3.68
  -4  -8  -2   22.79    3.08
  -4  -8  -2   26.09    2.21
   4   9   2   43.90    4.65
   4  -9  -2   35.78    3.90
   4   9   2   35.23    3.07
  -4   9   2   34.60    7.09
  -4  -9  -2   34.72    3.35
  -4  -9  -2   32.26    2.86
  -4   9   2   30.21    4.32
   4 -10  -2   39.60    4.20
   4  10   2   33.69    3.70
  -4  10   2   33.64    4.74
  -4  10   2   28.62    7.43
   4 -11  -2   -0.26    2.60
   4  11   2   -1.65    2.01
  -4  11   2   -1.18    6.64
  -4  11   2   -2.67    3.24
   4 -12  -2    7.19    3.14
   4  12   2    4.42    2.79
  -4  12   2    5.20    5.45
  -4  12   2    7.88    3.75
  -4  12   2   12.14    7.62
   4  13   2    9.84    3.30
   4 -13  -2   11.02    3.55
  -4  13   2   18.82    6.60
  -4  13   2   13.23    3.38
  -4  13   2    5.46    5.89
   4 -14  -2   25.50    4.43
   4  14   2   20.27    3.73
  -4  14   2   26.79    9.06
  -4  14   2   27.32    4.18
  -4  14   2   25.90    7.70
   4  15   2    3.56    3.61
   4 -15  -2    6.39    4.04
  -4  15   2    5.35    3.74
  -4  15   2    5.39    9.25
   5  14  -2    3.29    2.93
  -5  14  -2    0.97    6.92
   5 -13   2   -3.00    4.54
   5  13  -2    5.42    3.03
  -5  13  -2   12.23    9.37
  -5  13  -2    4.62    7.10
   5  12  -2    9.69    2.91
   5 -12   2    6.17    4.17
  -5  12  -2   16.11    6.87
  -5  12  -2    7.94    3.65
  -5  12  -2   14.77    6.64
   5 -11   2    7.33    2.98
   5  11  -2    9.42    2.63
   5 -11   2   12.54    3.14
  -5  11  -2    6.82    3.24
  -5  11  -2   12.58    8.12
  -5  11  -2    9.13    6.13
   5 -10   2   29.58    4.30
   5  10  -2   36.09    3.70
   5 -10   2   34.15    4.65
  -5  10  -2   34.90    3.68
  -5  10  -2   34.26    7.05
  -5  10  -2   30.77    7.02
   5  -9   2   37.36    4.74
   5  -9   2   29.58    4.76
   5   9  -2   35.56    3.42
  -5   9  -2   33.80    7.53
  -5   9  -2   38.06    6.90
  -5   9  -2   33.47    3.43
   5  -8   2   -2.35    2.58
   5  -8   2    2.42    2.82
   5   8  -2    0.68    1.67
  -5   8  -2    2.52    5.92
  -5   8  -2   -1.12    5.00
  -5   8  -2    3.30    2.13
   5  -7   2   83.54    5.09
   5  -7   2   70.97    6.61
   5  -7   2   65.01    5.35
   5   7  -2   68.07    4.48
   5   7  -2   65.55    4.42
  -5   7  -2   68.13    5.03
  -5   7  -2   76.80   10.05
  -5   7  -2   76.23    9.28
   5  -6   2   95.63    6.14
   5  -6   2  104.02    5.99
   5   6  -2   87.01    5.37
   5  -6   2   97.55    7.90
  -5   6  -2   88.21    9.08
  -5   6  -2   83.15   10.53
  -5   6  -2   93.97    6.04
  -5  -6   2   88.69    5.27
  -5  -6   2   88.22    5.23
   5  -5   2   87.78    7.36
   5  -5   2  104.53    5.86
   5   5  -2   81.18    5.09
   5  -5   2   87.81    5.93
  -5   5  -2   96.88    5.75
  -5  -5   2   89.00    4.98
  -5   5  -2   86.66    9.97
  -5  -5   2   87.36    4.99
  -5   5  -2   89.99    8.80
   5  -4   2   13.07    3.42
   5  -4   2   17.15    2.02
   5  -4   2   12.28    1.78
  -5   4  -2    9.94    3.55
  -5   4  -2   12.51    4.39
  -5   4  -2   14.59    1.86
   5  -3   2   34.88    2.80
   5  -3   2   37.74    2.78
   5  -3   2   34.71    4.06
  -5   3  -2   28.89    6.11
  -5   3  -2   32.79    5.01
  -5   3  -2   33.59    2.60
   5  -2   2   34.73    2.63
   5  -2   2   34.54    4.08
  -5   2  -2   36.71    2.48
  -5   2  -2   32.62    4.83
   5   1  -2   10.71    1.05
   5   1  -2   12.71    2.74
   5  -1   2   13.16    2.75
   5  -1   2   11.65    1.38
   5   1  -2   13.15    1.01
   5  -1   2    9.70    1.53
  -5  -1   2   12.84    0.81
  -5  -1   2   12.30    0.80
  -5   1  -2   11.97    1.19
  -5   1  -2   12.38    3.72
   5   0   2   85.37    4.95
   5   0   2   88.80    7.39
   5   0  -2   91.18    5.19
   5   0  -2   86.29    5.21
   5   0   2   89.35    4.97
   5   0  -2   92.14    7.41
  -5   0   2   92.28    5.12
  -5   0   2   94.73    5.12
  -5   0   2   90.00    8.18
  -5   0  -2   90.18    8.50
   5  -1  -2   13.97    2.67
   5  -1  -2    7.10    1.18
   5  -1  -2   10.20    1.67
   5   1   2   15.14    3.46
  -5   1   2   11.68    2.95
  -5  -1  -2   11.22    2.63
  -5   1   2   13.08    1.45
   5  -2  -2   32.74    2.86
   5   2   2   37.73    4.18
   5  -2  -2   34.77    4.01
   5  -2  -2   30.93    3.08
  -5  -2  -2   33.28    4.32
  -5  -2  -2   31.37    4.83
  -5   2   2   31.77    5.75
  -5   2   2   36.29    2.51
   5  -3  -2   34.33    3.93
   5  -3  -2   28.63    3.16
   5   3   2   37.99    4.96
   5  -3  -2   29.02    3.00
  -5  -3  -2   33.62    4.90
  -5   3   2   35.24    4.98
  -5   3   2   32.43    2.52
   5  -4  -2   13.46    2.05
   5   4   2   16.10    3.75
   5  -4  -2    9.97    2.10
  -5   4   2   14.90    4.53
  -5   4   2   13.08    1.85
  -5  -4  -2   11.82    3.03
   5  -5  -2   86.47    6.00
   5  -5  -2   93.59    5.99
   5   5   2   99.50    8.20
  -5  -5  -2   90.12    8.09
  -5   5   2   92.37    5.79
  -5   5   2   81.70    8.95
   5   6   2   99.41    8.37
   5  -6  -2   97.33    6.18
   5  -6  -2   88.60    6.32
   5   6   2   85.70    5.09
  -5   6   2   98.77    6.05
  -5  -6  -2   90.61    8.23
  -5   6   2   90.60   10.36
   5   7   2   70.43    4.30
   5   7   2   79.78    7.23
   5  -7  -2   76.90    4.97
   5  -7  -2   73.31    5.61
  -5   7   2   66.30    8.31
  -5   7   2   65.40    5.18
  -5  -7  -2   66.93    6.67
   5  -8  -2    2.12    2.09
   5   8   2    2.49    3.67
   5   8   2    4.99    1.40
  -5   8   2   -0.47    2.34
  -5  -8  -2    1.59    2.19
  -5   8   2    1.35    4.14
   5   9   2   41.38    5.50
   5  -9  -2   28.12    4.05
   5   9   2   34.50    3.07
  -5   9   2   34.23    7.19
  -5   9   2   29.10    4.32
   5  10   2   35.64    3.54
   5 -10  -2   34.16    5.33
  -5  10   2   33.71    3.88
  -5  10   2   35.66    7.62
   5 -11  -2    7.09    4.05
   5  11   2    8.68    2.32
  -5  11   2   14.20    5.80
  -5  11   2    8.09    2.67
   5 -12  -2    8.27    4.37
   5  12   2   12.25    2.68
  -5  12   2   12.06    7.89
  -5  12   2    0.99    6.58
  -5  12   2    8.66    3.87
   5 -13  -2    1.53    4.41
   5  13   2    2.31    2.71
  -5  13   2  -11.14    6.48
  -5  13   2    1.19    4.18
  -5  13   2   12.47    8.74
   5  14   2   -3.67    3.18
  -5  14   2    4.08    8.87
  -6  13  -2   -1.73    5.87
   6 -12   2   15.55    4.54
  -6  12  -2    9.45    7.89
  -6  12  -2   27.84    8.00
   6 -11   2    7.86    3.66
   6  11  -2    5.58    2.52
   6 -11   2    1.80    3.93
  -6  11  -2    7.19    8.50
  -6  11  -2   -3.96    7.18
   6 -10   2   14.37    3.94
   6 -10   2    5.42    3.65
   6  10  -2   10.73    2.09
  -6  10  -2    8.28    7.12
  -6  10  -2   17.61    8.30
   6  -9   2    6.77    3.80
   6  -9   2    4.16    3.14
  -6   9  -2   -1.82    6.42
  -6   9  -2    5.84    5.45
   6  -8   2    6.83    2.84
   6  -8   2   10.74    4.11
  -6   8  -2    8.14    6.29
  -6   8  -2   13.84    7.07
   6  -7   2   12.46    4.02
   6  -7   2    9.37    2.54
  -6   7  -2   12.68    6.54
  -6   7  -2    4.47    4.40
   6  -6   2   26.47    4.22
   6  -6   2   21.83    2.94
  -6   6  -2   23.38    6.53
  -6   6  -2   18.86    4.93
   6  -5   2    6.70    3.96
   6  -5   2    4.67    2.10
  -6   5  -2    3.66    5.23
  -6   5  -2    4.90    5.18
   6  -4   2   22.77    2.79
   6  -4   2   28.23    4.24
  -6   4  -2   21.51    5.62
  -6   4  -2   20.40    4.61
   6  -3   2   30.65    2.78
   6  -3   2   31.98    5.54
  -6   3  -2   26.95    5.68
  -6   3  -2   23.42    5.61
   6  -2   2   51.27    3.24
   6  -2   2   56.91    6.43
   6  -2   2   44.89    3.41
  -6   2  -2   44.23    7.32
  -6   2  -2   43.80    7.59
   6  -1   2   34.48    2.36
   6  -1   2   36.57    2.21
   6  -1   2   39.67    5.77
  -6  -1   2   30.14    5.14
  -6   1  -2   32.24    6.32
  -6   1  -2   36.57    5.55
   6   0  -2    2.99    0.70
   6   0   2    1.32    3.73
   6   0  -2    3.09    0.68
  -6   0  -2    1.80    2.97
  -6   0   2    2.64    2.96
  -6   0  -2    0.95    2.76
   6   1   2   37.77    5.68
   6  -1  -2   36.06    2.59
   6  -1  -2   33.78    2.53
  -6  -1  -2   28.48    6.28
  -6   1   2   36.65    6.50
  -6  -1  -2   32.01    5.73
   6   2   2   54.76    5.55
   6  -2  -2   45.36    3.45
  -6  -2  -2   45.62    6.50
  -6  -2  -2   46.74    6.78
  -6   2   2   54.08    7.45
   6  -3  -2   26.67    2.78
   6   3   2   33.02    5.74
   6  -3  -2   25.69    3.41
  -6  -3  -2   24.84    4.66
  -6  -3  -2   27.29    5.52
  -6   3   2   29.17    5.39
   6   4   2   32.75    5.76
   6  -4  -2   19.05    2.98
  -6   4   2   21.70    4.63
  -6  -4  -2   21.09    4.04
   6  -5  -2    4.74    2.27
   6   5   2    6.71    4.27
  -6  -5  -2    6.03    3.17
  -6   5   2    7.98    5.18
   6   6   2   33.57    5.94
   6  -6  -2   18.31    2.85
  -6   6   2   23.10    6.34
  -6  -6  -2   24.24    4.64
   6   7   2   11.86    4.76
   6  -7  -2    3.60    2.92
  -6  -7  -2    4.95    3.31
  -6   7   2    9.49    6.12
   6  -8  -2    6.68    3.01
   6   8   2   15.97    4.96
  -6   8   2   11.75    6.65
  -6  -8  -2    7.28    3.19
   6  -9  -2    4.14    3.05
  -6   9   2    6.02    6.88
   6 -10  -2    7.46    3.72
  -6  10   2   16.28    5.97
   6 -11  -2    1.36    3.91
  -6  11   2    9.14    6.13
  -6  11   2  -13.37    7.13
   6 -12  -2   17.84    3.71
  -6  12   2   -4.57    8.14
  -6  12   2   34.96    9.33
  -7  11  -2   -7.84    7.93
   7 -10   2   12.32    4.76
   7 -10   2    2.47    3.47
  -7  10  -2   14.31    6.76
  -7  10  -2   -0.92    5.86
   7  -9   2   -5.81    3.32
   7  -9   2    5.87    4.70
  -7   9  -2   -5.05    5.30
  -7   9  -2    4.65    8.05
   7  -8   2   11.25    4.86
   7  -8   2   -0.97    2.71
  -7   8  -2    7.40    5.69
  -7   8  -2   -1.39    5.20
   7  -7   2   56.46    7.33
   7  -7   2   39.31    4.83
  -7   7  -2   37.85    8.63
  -7   7  -2   54.25   10.60
   7  -6   2   33.23    5.23
   7  -6   2   22.32    3.76
  -7   6  -2   19.23    5.75
  -7   6  -2   32.96    7.65
   7  -5   2    5.61    4.88
   7  -5   2   -1.55    2.05
  -7   5  -2    3.73    4.42
  -7   5  -2   -4.97    6.02
   7  -4   2    4.31    3.66
   7  -4   2    0.05    1.80
  -7   4  -2   -6.29    3.95
  -7   4  -2    0.42    4.02
   7  -3   2   41.25    3.17
   7  -3   2   52.48    7.06
  -7   3  -2   37.88    8.14
  -7   3  -2   34.45    7.18
   7  -2   2   42.71    6.83
   7  -2   2   33.58    2.27
  -7   2  -2   33.91    7.60
  -7   2  -2   27.10    6.58
  -7  -2   2   24.83    6.00
   7  -1   2   12.44    5.02
  -7  -1   2    7.05    4.85
  -7   1  -2    8.10    4.12
  -7   1  -2    8.03    5.06
   7   0   2    4.28    4.87
  -7   0  -2   -4.24    4.38
  -7   0  -2   -3.18    4.68
  -7   0   2   -1.37    3.35
   7  -1  -2   11.86    1.21
   7   1   2   10.03    3.87
  -7  -1  -2    7.45    5.04
  -7  -1  -2    5.67    4.56
  -7   1   2    7.55    3.94
   7  -2  -2   32.77    2.65
   7   2   2   39.25    5.58
  -7  -2  -2   29.30    5.75
  -7  -2  -2   29.50    5.60
  -7   2   2   32.40    6.16
   7  -3  -2   38.83    3.34
   7   3   2   56.51    7.47
  -7  -3  -2   28.45    6.57
  -7  -3  -2   35.38    6.94
  -7   3   2   36.98    6.59
   7   4   2    6.27    5.22
   7  -4  -2   -0.19    1.79
  -7   4   2    1.30    4.07
  -7  -4  -2   -5.46    3.80
  -7  -4  -2   -3.49    3.77
   7  -5  -2   -1.80    2.02
   7   5   2    5.12    3.98
  -7  -5  -2   -3.46    3.74
  -7   5   2    0.30    5.77
   7  -6  -2   23.55    3.29
   7   6   2   39.71    5.98
  -7   6   2   31.60    7.43
  -7  -6  -2   26.97    5.21
   7  -7  -2   42.89    4.50
   7   7   2   65.92    8.31
  -7  -7  -2   37.22    6.30
  -7   7   2   44.11    8.64
   7   8   2    5.59    4.38
   7  -8  -2    0.34    2.84
  -7   8   2    2.89    6.97
   7  -9  -2   -1.75    3.11
  -7   9   2    3.44    5.58
   7 -10  -2    4.30    3.59
  -7  10   2   -5.29    6.02
  -7  10   2   15.33    6.50
   8  -8   2   -6.05    2.99
   8  -8   2    8.27    5.66
   8  -7   2    4.76    2.83
   8  -7   2   22.84    6.21
  -8   7  -2   -2.76    8.08
  -8   7  -2   22.48    8.35
   8  -6   2    9.82    4.46
   8  -6   2   -1.58    2.32
  -8   6  -2   -2.64    5.37
  -8   6  -2    6.12    5.48
   8  -5   2   22.65    6.43
   8  -5   2    8.45    2.29
  -8   5  -2   14.46    7.14
  -8   5  -2    0.66    7.15
   8  -4   2   12.52    4.67
  -8   4  -2   14.57    6.74
  -8   4  -2   -0.18    4.98
  -8  -4   2   -0.60    4.19
   8  -3   2   19.28    4.95
  -8  -3   2    2.45    5.79
  -8   3  -2    7.29    6.86
   8  -2   2    8.29    6.01
  -8   2  -2  -12.54    6.01
  -8  -2   2   -0.15    4.12
  -8   2  -2    3.51    5.88
   8  -1   2   40.33    7.94
  -8   1  -2   25.03    6.51
  -8  -1   2   20.52    6.46
  -8   1  -2   19.87    6.98
   8   0   2    6.00    5.67
  -8   0  -2   -0.07    4.91
  -8   0  -2  -11.16    5.57
  -8   0   2    0.42    4.10
  -8  -1  -2   19.71    6.32
  -8  -1  -2   24.00    6.15
  -8   1   2   17.95    6.48
   8   2   2    8.18    6.01
  -8  -2  -2   -3.70    3.80
  -8  -2  -2   -2.20    4.69
  -8   2   2    1.07    6.06
   8   3   2   26.48    6.90
  -8  -3  -2    6.34    5.50
  -8  -3  -2   10.15    5.25
  -8   3   2   12.64    5.19
   8   4   2   14.08    5.16
   8  -4  -2    6.89    2.01
  -8  -4  -2   -0.86    4.68
  -8   4   2   11.36    5.23
  -8  -4  -2    1.12    4.82
   8  -5  -2    7.27    2.29
   8   5   2   23.02    6.75
  -8   5   2   15.25    7.26
  -8  -5  -2   -1.18    4.90
  -8  -5  -2    2.75    5.31
   8   6   2   14.52    6.99
   8  -6  -2    0.42    2.38
  -8   6   2    8.38    7.18
   8  -7  -2    8.10    2.88
  -8   7   2   11.85    6.06
   8  -8  -2   -6.30    2.95
   9  -2   2   13.77    7.11
  -9   2  -2    0.54    6.39
   9  -1   2   14.70    7.25
  -9  -1   2   -0.55    6.62
  -9   1  -2    8.72    6.31
   9   0   2   29.56    7.67
  -9   0  -2   19.10    6.53
  -9   0   2   15.51    5.71
  -9   0  -2    7.44    5.52
   9   1   2    5.38    5.25
  -9  -1  -2    3.56    5.85
  -9  -1  -2   -7.91    5.98
   9   2   2    8.53    6.98
  -9  -2  -2   -2.12    5.09
   0 -17   3   -5.15    4.70
   0 -16   3   -0.56    3.17
   0  16  -3    5.66    3.37
   0 -15   3   -3.17    3.90
   0  15  -3   -2.31    3.85
   0  14  -3   41.35    5.78
   0 -14   3   41.70    4.69
   0 -13   3    9.14    3.42
   0  13  -3    9.25    2.61
   0  12  -3    1.10    2.10
   0  12  -3   -2.22    2.89
   0 -12   3    0.42    2.09
   0  11  -3   16.32    3.92
   0 -11   3   17.55    2.98
   0  11  -3   16.16    3.00
   0 -10   3   62.72    4.96
   0  10  -3   52.05    6.77
   0  10  -3   63.32    4.93
   0   9  -3  106.15    6.59
   0   9  -3   94.44    9.07
   0  -9   3  107.71    6.61
   0   9  -3   87.98    9.76
   0  -8   3   19.06    2.78
   0   8  -3   16.11    4.84
   0   8  -3   21.10    2.06
   0   8  -3   20.75    2.81
   0  -8   3   21.25    2.65
   0   8  -3   16.63    3.39
   0   7  -3   93.65    5.59
   0   7  -3   80.67    8.50
   0  -7   3   99.10    7.45
   0  -7   3   98.66    5.61
   0  -7   3  102.42    8.69
   0   7  -3   80.61    8.14
   0   7  -3   91.90    5.66
   0  -7   3   91.55    5.66
   0  -6   3    3.13    1.40
   0   6  -3    3.31    1.33
   0  -6   3    2.64    1.32
   0   6  -3    2.83    2.24
   0  -6   3    3.92    2.48
   0  -6   3    3.25    0.92
   0   6  -3    3.64    0.91
   0   6  -3    0.05    2.06
   0  -5   3  184.66   10.23
   0   5  -3  166.98   14.35
   0   5  -3  182.92   10.20
   0   5  -3  157.01   14.17
   0   5  -3  178.83   10.23
   0  -5   3  191.74   14.36
   0  -5   3  190.04   10.22
   0  -5   3  190.46   13.89
   0   4  -3  105.94    9.27
   0   4  -3  112.50    6.40
   0  -4   3  115.60    6.39
   0  -4   3  112.37    6.39
   0  -4   3  116.72    8.80
   0  -4   3  118.05    9.10
   0   4  -3  113.97    6.41
   0   4  -3   93.82    8.97
   0   3  -3  141.91    7.78
   0  -3   3  144.45   10.78
   0  -3   3  141.96   10.89
   0  -3   3  145.47    7.80
   0   3  -3  117.47   10.86
   0   3  -3  137.01    7.81
   0  -3   3  137.12    7.79
   0  -2   3    8.14    1.39
   0   2  -3    5.01    1.63
   0   2  -3    6.98    0.74
   0  -2   3    5.55    1.19
   0  -2   3    7.22    0.77
   0  -2   3    6.74    0.76
   0   2  -3    7.11    0.81
   0   1  -3  137.79    7.61
   0   1  -3  120.11   10.57
   0  -1   3  136.16    7.59
   0  -1   3  140.02    7.62
   0   1  -3  143.62    7.61
   0  -1   3  133.35   10.61
   0   0   3    0.09    0.32
   0   0  -3    0.27    0.33
   0   0   3    1.16    0.37
   0   0  -3   -0.32    0.82
   0   0   3    0.52    0.78
   0  -1  -3  143.38    7.62
   0   1   3  126.35   10.49
   0  -1  -3  131.25   10.50
   0   1   3  137.44    7.60
   0  -2  -3    7.56    1.00
   0   2   3    5.74    1.12
   0  -2  -3    6.87    0.91
   0   2   3    4.98    0.83
   0   2   3    9.37    1.60
   0  -2  -3    9.58    1.63
   0   3   3  144.00    8.02
   0  -3  -3  146.31   10.60
   0   3   3  128.51   10.68
   0   3   3  128.24   10.72
   0  -3  -3  144.96    7.91
   0   4   3  117.36    6.50
   0  -4  -3  114.70    8.62
   0   4   3  102.49    8.85
   0  -4  -3  113.16    6.48
   0   4   3   98.18    8.57
   0  -4  -3  115.32    6.48
   0  -5  -3  187.78   10.32
   0   5   3  169.64   14.20
   0   5   3  167.96   13.66
   0  -5  -3  186.85   13.83
   0  -5  -3  187.80   10.28
   0   5   3  174.99   10.36
   0  -6  -3    1.78    1.29
   0  -6  -3    0.59    1.61
   0   6   3    0.89    1.61
   0   6   3    3.92    1.14
   0   6   3   -0.03    2.44
   0  -6  -3    5.05    1.58
   0  -7  -3   96.69    5.84
   0  -7  -3   98.20    7.61
   0  -7  -3   99.89    5.83
   0   7   3   88.85    7.30
   0   7   3   72.53    8.62
   0   7   3   90.16    6.03
   0   8   3   16.90    2.61
   0  -8  -3   18.69    2.52
   0  -8  -3   21.82    2.82
   0   8   3   13.59    3.59
   0   8   3   22.62    2.51
   0   9   3  109.20    6.93
   0   9   3   80.44   10.26
   0  -9  -3  107.63    6.94
   0   9   3  100.96    8.00
   0  10   3   58.46    5.38
   0  10   3   58.78    4.87
   0 -10  -3   67.02    4.96
   0  10   3   72.63    5.35
   0  11   3   16.83    3.49
   0 -11  -3   16.74    3.38
   0  11   3   22.70    2.04
   0  11   3    6.95    5.77
   0  11   3   16.95    2.09
   0 -12  -3   -1.71    2.25
   0  12   3   -1.82    2.41
   0  12   3   -9.32    4.01
   0  13   3  -13.14    6.30
   0 -13  -3    7.50    3.71
   0  13   3    6.20    2.93
   0 -14  -3   44.98    6.23
   0  14   3   38.47    6.42
   0 -15  -3   -0.57    3.04
   0  15   3    1.92    4.68
   0  16   3    2.29    3.83
   0 -16  -3   -0.20    3.35
   0 -17  -3   -2.36    4.79
   1 -17   3   -0.04    3.80
   1 -16   3    0.47    4.71
   1  16  -3    3.18    3.16
  -1 -16   3   -1.91    3.84
  -1  16  -3    0.99    4.55
   1  15  -3   12.94    4.24
   1 -15   3   20.81    3.82
  -1 -15   3   22.41    4.19
  -1  15  -3   21.44    4.61
   1 -14   3   28.79    4.53
   1  14  -3   32.49    4.15
  -1  14  -3   14.66    9.40
  -1  14  -3   29.76    4.38
  -1 -14   3   29.93    3.97
   1  13  -3    3.72    3.11
   1 -13   3   -1.75    3.44
  -1  13  -3    3.93    3.41
  -1 -13   3    0.67    2.87
  -1  13  -3   -8.72    7.35
  -1  13  -3    9.71    4.34
   1 -12   3   47.46    4.63
   1  12  -3   45.87    4.29
  -1  12  -3   60.19    7.10
  -1  12  -3   37.02    8.79
  -1  12  -3   51.60    4.53
  -1 -12   3   52.70    4.96
   1  11  -3   39.52    3.72
   1 -11   3   36.09    3.98
  -1 -11   3   43.46    4.26
  -1  11  -3   46.00    3.95
  -1  11  -3   44.47    6.24
  -1  11  -3   39.16    7.87
   1 -10   3   92.81    6.26
   1  10  -3   86.98    5.53
  -1 -10   3   79.67    5.42
  -1  10  -3   61.59   10.16
  -1  10  -3   83.11    6.08
  -1  10  -3   84.15    8.33
   1   9  -3   63.63    4.62
   1  -9   3   64.04    5.26
   1   9  -3   68.51    4.78
  -1   9  -3   71.10    5.19
  -1   9  -3   75.20    6.90
  -1  -9   3   71.71    4.90
  -1   9  -3   61.72    8.83
  -1  -9   3   71.58    5.67
   1  -8   3   39.71    3.74
   1   8  -3   40.37    3.24
   1   8  -3   38.62    3.05
  -1   8  -3   41.03    5.13
  -1  -8   3   38.66    3.34
  -1   8  -3   33.42    6.56
  -1   8  -3   41.75    3.65
  -1  -8   3   40.27    3.73
   1  -7   3    7.42    1.53
   1   7  -3    9.55    1.58
   1  -7   3   10.22    1.73
   1   7  -3   10.08    1.68
  -1   7  -3    9.72    3.85
  -1  -7   3   12.85    1.64
  -1   7  -3   18.06    2.15
  -1   7  -3   14.58    1.87
  -1   7  -3   12.45    2.52
  -1  -7   3   17.45    2.91
  -1  -7   3   13.84    2.08
   1  -6   3   47.85    5.02
   1   6  -3   43.89    3.08
   1   6  -3   44.28    3.17
   1  -6   3   44.62    3.36
   1  -6   3   44.20    3.27
  -1  -6   3   51.67    3.34
  -1   6  -3   50.75    3.38
  -1   6  -3   44.01    5.81
  -1  -6   3   50.77    4.81
  -1   6  -3   48.39    4.81
  -1  -6   3   52.20    3.26
  -1  -6   3   52.78    4.33
  -1   6  -3   48.97    3.51
   1  -5   3  390.05   21.29
   1  -5   3  408.19   28.89
   1   5  -3  374.13   21.24
   1   5  -3  370.62   21.28
   1  -5   3  412.76   29.45
   1  -5   3  372.90   21.29
  -1  -5   3  366.90   28.83
  -1  -5   3  378.54   29.23
  -1  -5   3  403.91   21.25
  -1  -5   3  385.82   21.24
  -1   5  -3  387.65   21.27
  -1   5  -3  353.08   29.38
  -1   5  -3  382.00   28.99
  -1   5  -3  376.60   21.29
   1  -4   3   68.55    4.07
   1   4  -3   66.57    4.03
   1  -4   3   74.54    5.62
   1   4  -3   68.40    3.98
   1  -4   3   75.08    6.07
   1   4  -3   54.10    5.70
   1  -4   3   71.40    4.06
  -1  -4   3   65.62    5.71
  -1   4  -3   69.10    4.12
  -1   4  -3   67.20    5.86
  -1  -4   3   67.18    4.07
  -1   4  -3   66.48    4.06
  -1  -4   3   69.28    4.05
  -1   4  -3   62.88    5.92
   1  -3   3   77.10    5.05
   1  -3   3   84.38    7.32
   1   3  -3   76.08    4.98
   1  -3   3   82.11    5.05
   1   3  -3   75.20    5.02
   1  -3   3   85.39    6.94
  -1   3  -3   92.98    5.01
  -1  -3   3   89.52    7.04
  -1   3  -3   96.37    7.16
  -1  -3   3   91.44    5.02
  -1   3  -3   90.31    5.08
  -1  -3   3   95.71    4.99
  -1   3  -3   91.23    7.14
   1   2  -3  129.53    7.46
   1  -2   3  127.82    7.50
   1  -2   3  137.83   10.34
   1  -2   3  137.97   10.45
   1  -2   3  122.99    7.48
   1   2  -3  124.19    7.49
  -1  -2   3  138.08    7.46
  -1   2  -3  133.98    7.49
  -1   2  -3  137.06    7.47
  -1  -2   3  137.61    7.47
  -1   2  -3  136.32   10.40
  -1  -2   3  131.94   10.40
  -1   2  -3  135.38   10.34
   1  -1   3  242.09   16.90
   1   1  -3  209.73   12.27
   1  -1   3  216.40   12.28
   1   1  -3  218.61   12.25
   1  -1   3  221.58   16.84
   1  -1   3  210.23   12.26
  -1   1  -3  226.74   12.26
  -1  -1   3  224.90   16.87
  -1   1  -3  228.10   16.83
  -1  -1   3  221.05   12.27
  -1   1  -3  218.88   12.28
  -1  -1   3  215.99   12.26
  -1   1  -3  222.94   16.76
   1   0   3   14.70    1.53
   1   0   3   16.91    1.81
   1   0   3   15.76    1.12
   1   0  -3   14.66    1.19
   1   0   3   14.14    1.11
  -1   0  -3   14.58    1.03
  -1   0  -3   15.34    1.80
  -1   0   3   14.15    1.19
  -1   0  -3   15.25    1.09
  -1   0  -3   15.04    1.48
   1  -1  -3  233.52   12.44
   1   1   3  202.88   12.34
   1   1   3  246.63   16.98
  -1  -1  -3  222.59   12.34
  -1   1   3  213.59   12.44
  -1  -1  -3  215.81   16.91
  -1  -1  -3  225.78   16.66
   1  -2  -3  139.10    7.68
   1   2   3  134.06    7.58
   1   2   3  151.56   10.36
  -1   2   3  132.60   10.30
  -1  -2  -3  134.30    7.53
  -1  -2  -3  116.33   10.27
  -1   2   3  128.57    7.64
   1   3   3   92.73    5.09
   1  -3  -3   95.85    5.07
  -1   3   3   78.97    5.07
  -1  -3  -3   79.29    6.57
  -1   3   3   80.75    6.97
  -1  -3  -3   82.24    4.98
   1  -4  -3   73.22    5.85
   1  -4  -3   64.87    4.31
   1  -4  -3   67.89    4.22
   1   4   3   66.56    4.30
   1   4   3   77.19    5.57
  -1  -4  -3   66.41    4.27
  -1  -4  -3   62.33    5.50
  -1   4   3   64.24    5.88
  -1  -4  -3   70.21    4.13
  -1   4   3   69.16    4.31
  -1  -4  -3   72.38    5.57
   1  -5  -3  408.11   29.91
   1   5   3  378.89   21.98
   1   5   3  447.65   29.52
   1  -5  -3  395.36   22.11
   1  -5  -3  396.55   22.01
  -1   5   3  378.78   22.05
  -1   5   3  359.00   30.15
  -1  -5  -3  383.64   22.01
  -1  -5  -3  393.58   21.96
  -1  -5  -3  403.21   29.77
   1  -6  -3   46.25    3.83
   1  -6  -3   51.51    4.39
   1  -6  -3   52.99    3.28
   1   6   3   50.35    3.28
  -1  -6  -3   45.62    3.29
  -1  -6  -3   46.30    4.33
  -1  -6  -3   39.27    3.44
  -1   6   3   39.50    5.42
  -1   6   3   41.65    3.74
   1   7   3   10.85    1.99
   1  -7  -3   10.68    1.84
   1  -7  -3   15.09    2.91
   1  -7  -3   17.24    2.34
  -1  -7  -3    7.17    1.45
  -1   7   3    8.79    1.78
  -1   7   3    4.77    3.47
  -1  -7  -3    9.50    2.22
   1  -8  -3   43.74    4.20
   1   8   3   42.50    3.07
   1   8   3   34.52    3.66
   1  -8  -3   36.99    4.06
  -1  -8  -3   39.82    4.32
  -1   8   3   30.66    5.25
  -1   8   3   33.01    3.94
  -1  -8  -3   37.20    3.12
   1   9   3   72.06    5.16
   1  -9  -3   74.82    5.02
  -1   9   3   53.22    7.37
  -1   9   3   63.93    4.87
  -1  -9  -3   69.39    6.39
  -1  -9  -3   61.50    4.99
   1  10   3   87.52    6.03
   1 -10  -3   90.04    6.31
  -1 -10  -3   94.97    6.02
  -1  10   3   93.05    6.25
  -1  10   3   75.87   10.33
   1  11   3   42.84    4.94
   1 -11  -3   46.42    4.51
  -1  11   3   30.80    7.48
  -1  11   3   54.51    5.29
  -1  11   3   45.05    4.41
  -1 -11  -3   44.37    4.76
   1  12   3   49.94    5.55
   1 -12  -3   55.09    6.02
  -1  12   3   32.85    7.75
  -1  12   3   61.14    5.98
  -1  12   3   47.28    5.89
  -1 -12  -3   51.21    4.54
   1  13   3    3.76    2.66
   1 -13  -3    6.49    2.97
  -1  13   3  -14.63    6.50
  -1  13   3    3.43    2.95
  -1 -13  -3    2.06    3.23
   1  14   3   26.66    4.78
   1 -14  -3   30.40    4.90
  -1  14   3   38.23    5.01
  -1 -14  -3   33.94    5.45
  -1  14   3   32.45    7.42
   1  15   3   19.35    4.94
   1 -15  -3   19.83    5.10
  -1 -15  -3   19.62    4.29
  -1  15   3   14.46    5.12
  -1  15   3    6.53    8.51
   1 -16  -3    8.81    5.10
   1  16   3   -3.78    4.94
  -1  16   3    2.46    5.35
  -1  16   3  -10.47    8.48
  -1 -16  -3    2.73    3.25
   1 -17  -3    3.98    5.47
  -1  17   3   -3.83    6.82
   2 -16   3    1.54    3.73
   2  16  -3   -1.06    4.11
  -2  16  -3   -0.50    3.41
  -2  16  -3   -8.73    9.99
   2 -15   3    5.35    4.75
   2  15  -3    4.37    2.85
  -2  15  -3   -8.97    9.14
  -2  15  -3    2.87    4.33
   2  14  -3   12.58    3.67
   2 -14   3   11.88    3.43
  -2 -14   3   15.12    2.64
  -2  14  -3    3.28    8.55
  -2  14  -3   13.14    3.23
   2  13  -3    3.65    3.02
   2 -13   3    2.48    3.90
  -2  13  -3   10.70    4.89
  -2  13  -3    3.94    3.57
  -2  13  -3    4.70    5.89
  -2 -13   3    3.43    2.73
   2 -12   3   22.18    3.28
   2  12  -3   19.51    3.16
  -2  12  -3   22.80    3.61
  -2  12  -3   30.38    6.14
  -2 -12   3   22.78    3.05
  -2  12  -3   19.29    6.16
   2  11  -3   19.56    2.81
   2 -11   3   19.26    2.26
   2 -11   3   16.17    3.55
  -2  11  -3   21.93    4.45
  -2  11  -3   17.52    3.29
  -2  11  -3   12.16    6.61
  -2 -11   3   19.37    2.67
   2  10  -3   27.72    2.84
   2 -10   3   26.11    2.68
   2  10  -3   32.82    3.19
   2 -10   3   27.14    4.25
  -2  10  -3   20.79    6.60
  -2 -10   3   23.98    2.62
  -2  10  -3   31.83    6.04
  -2  10  -3   23.93    3.95
  -2 -10   3   28.15    3.22
   2  -9   3   37.38    3.38
   2   9  -3   40.80    3.63
   2   9  -3   42.15    3.38
   2  -9   3   38.19    3.57
  -2   9  -3   44.08    5.62
  -2   9  -3   36.48    3.99
  -2   9  -3   33.33    6.19
  -2  -9   3   37.01    2.99
  -2  -9   3   39.90    3.58
   2   8  -3    4.85    1.35
   2  -8   3    6.30    1.74
   2   8  -3    7.55    1.57
  -2   8  -3    5.70    2.07
  -2   8  -3    6.53    3.42
  -2  -8   3    8.01    1.63
  -2  -8   3   10.39    2.07
  -2   8  -3    9.13    2.88
   2  -7   3  132.23    7.28
   2   7  -3  124.36    7.18
   2  -7   3  122.73    7.55
   2   7  -3  128.47    7.22
  -2   7  -3  122.48    7.47
  -2  -7   3  113.44    9.64
  -2  -7   3  122.89    7.20
  -2   7  -3  104.20   10.66
  -2   7  -3  121.44   10.07
   2  -6   3   32.40    2.73
   2   6  -3   28.73    2.58
   2  -6   3   38.93    5.03
   2   6  -3   31.72    2.40
   2  -6   3   30.04    2.55
  -2  -6   3   28.65    3.36
  -2  -6   3   30.15    2.41
  -2   6  -3   30.98    3.67
  -2   6  -3   31.80    2.35
  -2   6  -3   29.21    2.46
  -2  -6   3   31.08    2.37
  -2   6  -3   25.71    5.19
   2   5  -3  138.04    8.26
   2  -5   3  155.13   12.25
   2   5  -3  138.29    8.33
   2  -5   3  145.17    8.41
   2  -5   3  137.74    8.45
  -2  -5   3  146.68   11.48
  -2   5  -3  137.78   11.90
  -2   5  -3  147.32   11.57
  -2  -5   3  154.82    8.28
  -2   5  -3  149.67    8.34
  -2  -5   3  147.22    8.28
  -2   5  -3  144.86    8.36
   2  -4   3   90.96    7.14
   2   4  -3   82.68    4.43
   2  -4   3   82.98    4.53
   2  -4   3   87.35    4.61
   2   4  -3   84.06    4.53
  -2   4  -3   66.25    4.56
  -2   4  -3   61.09    6.86
  -2  -4   3   75.31    6.41
  -2  -4   3   69.18    4.39
  -2  -4   3   66.04    4.40
  -2   4  -3   66.65    4.42
  -2   4  -3   68.73    6.60
   2  -3   3   50.69    3.15
   2   3  -3   46.63    3.08
   2   3  -3   48.60    3.01
   2  -3   3   48.25    3.17
   2  -3   3   49.13    5.00
  -2   3  -3   49.55    4.65
  -2   3  -3   51.32    4.54
  -2   3  -3   49.91    3.06
  -2  -3   3   51.91    3.02
  -2  -3   3   48.09    3.02
  -2   3  -3   52.88    3.13
   2  -2   3  379.80   26.45
   2  -2   3  344.92   19.17
   2   2  -3  326.06   19.13
   2   2  -3  337.54   19.11
   2  -2   3  325.04   19.14
  -2   2  -3  343.80   19.16
  -2  -2   3  350.05   19.12
  -2   2  -3  358.45   19.15
  -2  -2   3  359.31   19.13
  -2   2  -3  344.56   26.24
  -2   2  -3  343.09   26.33
   2   1  -3   24.45    1.44
   2  -1   3   24.71    1.56
   2  -1   3   24.44    1.48
  -2  -1   3   17.79    1.43
  -2   1  -3   19.45    2.39
  -2   1  -3   18.12    1.52
  -2   1  -3   18.71    1.46
  -2  -1   3   17.56    1.41
  -2   1  -3   15.91    2.49
   2   0   3  371.13   20.90
   2   0   3  366.95   20.88
   2   0  -3  379.78   20.95
  -2   0  -3  387.78   28.57
  -2   0  -3  398.87   28.62
  -2   0  -3  375.88   20.89
  -2   0  -3  392.20   20.89
  -2   0   3  364.83   20.97
   2  -1  -3   17.60    1.81
   2   1   3   18.07    1.51
  -2  -1  -3   24.79    1.49
  -2  -1  -3   25.71    2.39
  -2   1   3   24.40    1.71
  -2  -1  -3   29.36    2.75
   2  -2  -3  351.75   19.42
   2   2   3  344.38   19.26
  -2  -2  -3  362.30   26.24
  -2   2   3  343.24   19.41
  -2   2   3  340.58   26.39
  -2  -2  -3  348.03   19.19
   2  -3  -3   44.70    3.41
   2  -3  -3   50.91    3.36
   2   3   3   47.43    3.14
  -2   3   3   46.72    3.36
  -2  -3  -3   49.95    2.96
  -2  -3  -3   48.10    4.20
  -2   3   3   51.50    4.55
   2  -4  -3   74.31    7.08
   2  -4  -3   66.95    5.02
  -2  -4  -3   81.54    6.54
  -2   4   3   86.88    5.03
  -2   4   3   87.41    7.08
  -2  -4  -3   82.87    4.87
  -2  -4  -3   87.42    4.82
   2  -5  -3  150.91    8.26
   2  -5  -3  164.71   11.45
   2  -5  -3  147.89    8.38
   2   5   3  139.77    8.15
  -2   5   3  129.49   11.50
  -2  -5  -3  122.53   10.82
  -2  -5  -3  146.36    8.11
  -2  -5  -3  140.21   11.06
  -2  -5  -3  136.46    8.14
  -2   5   3  134.64    8.41
   2  -6  -3   31.26    2.48
   2   6   3   25.83    2.73
   2  -6  -3   32.08    4.08
   2   6   3   32.07    2.82
   2  -6  -3   26.19    3.26
  -2  -6  -3   30.98    3.53
  -2  -6  -3   30.18    2.37
  -2  -6  -3   25.94    2.69
  -2   6   3   28.13    3.11
  -2  -6  -3   25.62    2.39
  -2   6   3   21.89    4.86
   2  -7  -3  124.36    7.41
   2   7   3  126.53    8.95
   2   7   3  114.73    7.39
   2  -7  -3  119.96    7.88
  -2   7   3  128.78    7.80
  -2  -7  -3  119.90    7.31
  -2  -7  -3  128.94   10.13
  -2   7   3  118.06   11.19
   2   8   3    8.97    1.80
   2  -8  -3    5.26    1.95
   2   8   3    6.69    1.95
  -2   8   3    5.29    3.23
  -2  -8  -3    6.80    2.32
  -2  -8  -3    4.50    1.61
  -2   8   3    4.37    1.84
   2   9   3   40.38    3.48
   2   9   3   36.05    3.20
   2  -9  -3   33.40    4.53
  -2   9   3   39.80    3.72
  -2  -9  -3   39.03    4.71
  -2   9   3   34.13    5.92
  -2  -9  -3   35.07    3.46
   2  10   3   23.04    3.15
   2 -10  -3   28.57    3.71
  -2  10   3   28.54    3.56
  -2  10   3   26.96    6.37
  -2 -10  -3   27.04    2.79
   2  11   3   16.02    3.00
   2 -11  -3   15.83    3.82
  -2  11   3   13.90    6.34
  -2 -11  -3   16.20    2.77
  -2  11   3   17.92    3.76
   2 -12  -3   25.36    3.65
   2  12   3   22.25    3.59
  -2  12   3   17.26    5.73
  -2 -12  -3   20.84    3.20
  -2  12   3   23.36    3.53
  -2  12   3   30.26    5.60
   2  13   3    2.59    3.43
   2 -13  -3    5.60    3.18
  -2  13   3    6.39    3.15
  -2  13   3    7.54    4.18
  -2 -13  -3    7.89    2.31
  -2  13   3    3.10    6.99
   2 -14  -3   12.81    3.69
   2  14   3   12.31    4.11
  -2  14   3    8.56    7.90
  -2  14   3   16.52    3.75
  -2 -14  -3   10.78    3.39
   2 -15  -3    0.24    4.89
   2  15   3   -1.34    4.14
  -2  15   3    1.89    6.05
  -2  15   3    6.23    5.05
   2  16   3   -0.46    3.44
   2 -16  -3   -0.42    5.26
  -2  16   3    6.11    9.03
  -2  16   3   -4.41    5.31
   3 -16   3    6.30    5.64
   3  16  -3   10.70    4.27
  -3  16  -3    9.87    5.05
   3 -15   3   -5.44    4.86
   3  15  -3   -0.26    3.48
  -3  15  -3   -2.75    4.26
  -3  15  -3    0.76    6.92
   3 -14   3    4.48    3.41
   3  14  -3    5.52    3.23
  -3  14  -3    4.86    3.99
  -3  14  -3    4.20    8.79
  -3  14  -3   14.28    6.27
   3  13  -3    8.14    3.11
   3 -13   3    8.34    4.30
  -3  13  -3    9.44    2.90
  -3  13  -3   20.06    6.05
  -3  13  -3    7.72    8.23
   3 -12   3   62.54    5.49
   3  12  -3   56.18    5.27
  -3  12  -3   70.59    8.80
  -3  12  -3   55.60    9.38
  -3 -12   3   52.31    4.76
  -3  12  -3   59.22    5.97
   3 -11   3    0.23    2.39
   3  11  -3    2.58    2.32
   3 -11   3    1.07    1.86
  -3  11  -3    6.41    4.33
  -3 -11   3    0.25    1.95
  -3  11  -3   -2.12    6.41
  -3  11  -3    0.71    2.12
   3  10  -3   20.82    3.24
   3  10  -3   24.16    2.93
   3 -10   3   20.07    3.10
   3 -10   3   19.72    3.48
  -3  10  -3   18.54    3.04
  -3  10  -3   13.38    5.11
  -3  10  -3   22.47    4.84
  -3 -10   3   21.70    3.14
   3  -9   3    3.02    2.67
   3   9  -3    6.64    1.92
   3  -9   3    5.34    2.08
   3   9  -3    7.62    1.90
  -3   9  -3    2.12    5.44
  -3  -9   3   11.74    2.29
  -3  -9   3    4.95    1.62
  -3   9  -3    2.64    2.28
  -3   9  -3    6.36    2.92
   3  -8   3   87.75    6.21
   3  -8   3   84.85    6.86
   3   8  -3   94.42    5.65
   3   8  -3   87.59    5.64
  -3  -8   3   87.09    5.45
  -3   8  -3   86.44    5.67
  -3  -8   3   86.83    7.39
  -3   8  -3   77.16    9.02
  -3   8  -3   93.23    8.22
   3  -7   3   70.22    4.63
   3   7  -3   65.65    4.20
   3  -7   3   57.70    5.32
   3  -7   3   58.51    4.83
   3   7  -3   62.39    4.35
  -3  -7   3   71.30    6.03
  -3   7  -3   61.87    7.24
  -3   7  -3   73.08    7.15
  -3   7  -3   63.87    4.35
  -3  -7   3   66.92    4.17
   3   6  -3  108.41    6.18
   3  -6   3  115.21    6.44
   3   6  -3  109.62    6.24
   3  -6   3  106.41    6.55
   3  -6   3  102.84    7.86
  -3  -6   3  114.16    8.94
  -3   6  -3   97.65    8.94
  -3  -6   3   97.38    6.13
  -3  -6   3  102.54    6.12
  -3   6  -3   85.81    9.96
  -3   6  -3   95.68    6.39
   3  -5   3   29.74    2.56
   3   5  -3   31.37    2.63
   3   5  -3   32.48    2.32
   3  -5   3   34.61    2.48
  -3   5  -3   32.37    2.76
  -3  -5   3   34.99    2.29
  -3  -5   3   35.11    2.44
  -3   5  -3   34.22    4.13
  -3   5  -3   27.34    4.45
   3  -4   3   82.18    4.99
   3  -4   3   89.43    4.96
   3   4  -3   83.11    4.83
   3  -4   3   95.53    7.53
   3   4  -3   85.45    4.73
  -3  -4   3   73.46    4.71
  -3  -4   3   78.91    4.71
  -3   4  -3   69.96    7.25
  -3   4  -3   76.50    4.85
  -3   4  -3   75.17    4.89
  -3   4  -3   76.28    7.44
   3  -3   3  190.12   10.08
   3  -3   3  181.11   10.08
   3   3  -3  185.68    9.95
  -3  -3   3  179.21    9.94
  -3  -3   3  180.64    9.94
  -3   3  -3  176.34   10.03
  -3   3  -3  159.07   14.12
  -3   3  -3  173.18   14.03
  -3   3  -3  171.74   10.04
   3  -2   3  324.78   21.62
   3   2  -3  252.79   15.36
   3  -2   3  273.86   15.44
   3  -2   3  265.58   15.43
  -3  -2   3  273.88   15.39
  -3   2  -3  284.44   15.45
  -3   2  -3  266.87   21.41
  -3   2  -3  278.93   15.42
  -3  -2   3  286.20   15.38
  -3   2  -3  276.49   21.44
   3  -1   3   46.43    2.93
   3   1  -3   47.29    2.88
   3  -1   3   50.86    2.93
  -3   1  -3   46.54    2.87
  -3   1  -3   48.90    4.95
  -3   1  -3   46.13    4.73
  -3  -1   3   45.15    2.96
  -3  -1   3   47.71    2.88
  -3   1  -3   48.70    2.88
   3   0  -3   36.60    2.45
   3   0   3   37.79    2.29
  -3   0  -3   37.42    2.25
  -3   0   3   35.34    2.53
  -3   0  -3   36.08    4.14
  -3   0  -3   36.55    2.26
  -3   0  -3   38.28    3.91
   3   1   3   46.55    2.83
   3  -1  -3   49.40    3.16
   3   1   3   46.05    2.84
  -3   1   3   48.30    3.22
  -3  -1  -3   49.73    2.78
  -3  -1  -3   46.75    4.41
  -3  -1  -3   50.21    4.48
   3  -2  -3  259.99   15.46
   3   2   3  263.35   15.21
   3   2   3  273.15   15.14
   3  -2  -3  286.90   15.47
  -3  -2  -3  268.64   20.90
  -3   2   3  265.63   21.14
  -3  -2  -3  295.25   15.13
  -3   2   3  283.20   15.41
   3  -3  -3  170.29   10.45
   3  -3  -3  177.03   10.43
   3   3   3  165.08   10.12
  -3  -3  -3  181.07   10.08
  -3  -3  -3  186.83   14.06
  -3   3   3  191.60   10.35
  -3   3   3  185.44   14.39
  -3  -3  -3  191.75   10.06
   3  -4  -3   73.15    4.88
   3   4   3   77.73    6.10
   3  -4  -3   75.47    4.98
   3   4   3   68.86    4.63
  -3  -4  -3   83.59    6.56
  -3   4   3   82.20    7.65
  -3  -4  -3   83.31    4.60
  -3   4   3   85.24    5.09
  -3  -4  -3   80.27    4.58
   3   5   3   31.88    3.53
   3  -5  -3   29.94    2.77
   3  -5  -3   31.72    2.95
   3   5   3   30.07    2.35
  -3  -5  -3   30.79    2.21
  -3  -5  -3   31.15    2.28
  -3  -5  -3   32.41    3.39
  -3   5   3   27.78    4.29
  -3   5   3   31.12    3.04
   3  -6  -3   96.47    6.28
   3   6   3   91.07    6.10
   3   6   3   99.91    7.86
   3  -6  -3  103.49    6.49
  -3  -6  -3  104.81    8.22
  -3   6   3  100.20    9.27
  -3  -6  -3  101.69    6.02
  -3   6   3  112.06    6.64
  -3  -6  -3  111.74    6.11
   3  -7  -3   70.96    4.72
   3  -7  -3   63.02    5.10
   3   7   3   63.17    4.17
   3   7   3   70.52    5.46
  -3   7   3   55.84    6.84
  -3  -7  -3   67.96    5.92
  -3  -7  -3   58.61    4.11
  -3   7   3   63.94    4.50
  -3  -7  -3   56.22    5.32
   3  -8  -3   86.78    5.91
   3   8   3   94.74    6.99
   3   8   3   81.57    5.45
  -3  -8  -3   81.64    5.29
  -3   8   3   90.78    6.20
  -3   8   3   81.71    9.59
  -3  -8  -3   86.95    7.61
  -3  -8  -3   79.21    6.61
   3   9   3    7.21    2.44
   3   9   3    3.77    1.90
   3  -9  -3    0.03    2.92
  -3   9   3    4.55    2.07
  -3   9   3    1.61    3.70
  -3  -9  -3    3.57    1.58
   3 -10  -3   17.25    2.99
   3  10   3   20.24    3.32
   3  10   3   16.90    2.59
  -3  10   3   19.61    5.05
  -3  10   3   20.83    3.37
  -3 -10  -3   19.09    3.06
   3 -11  -3   -0.25    2.59
   3  11   3   -0.94    2.37
  -3  11   3    1.59    3.39
  -3  11   3   -0.26    4.34
  -3 -11  -3   -0.06    1.87
   3  12   3   54.15    5.45
   3 -12  -3   62.74    6.85
  -3  12   3   64.89    9.14
  -3  12   3   70.46    6.68
   3 -13  -3   12.79    4.66
   3  13   3   10.68    3.37
  -3  13   3   13.68    7.53
  -3  13   3   12.82    4.43
  -3  13   3    5.20    5.25
   3  14   3    1.31    3.57
   3 -14  -3    1.71    4.76
  -3  14   3   11.50    8.17
  -3  14   3    7.48    4.62
   3  15   3   -5.65    3.79
   3 -15  -3    0.44    5.03
  -3  15   3    2.36    3.68
  -3  15   3   -1.75    5.92
   3  16   3    3.65    4.44
   3 -16  -3    9.75    4.40
  -3  16   3   15.79    4.43
  -3  16   3   22.20    9.56
   4  15  -3    0.31    3.36
  -4  15  -3   -6.78    4.41
   4 -14   3   -8.10    4.63
   4  14  -3    0.25    3.46
  -4  14  -3    0.77    9.28
  -4  14  -3   -1.95    2.95
  -4  14  -3    6.51    6.42
   4  13  -3    8.44    2.91
   4 -13   3    3.43    4.32
  -4  13  -3    3.55    3.83
  -4  13  -3   13.55    6.39
  -4  13  -3    9.82    6.55
   4  12  -3   19.43    3.11
   4 -12   3   21.61    3.55
  -4  12  -3   24.40    6.16
  -4  12  -3   18.92    8.49
  -4  12  -3   16.54    3.10
   4 -11   3    9.43    2.72
   4 -11   3    7.43    3.72
   4  11  -3   11.08    2.55
  -4  11  -3   18.34    5.73
  -4  11  -3   11.06    2.55
  -4  11  -3   18.87    6.15
   4 -10   3    7.70    3.37
   4 -10   3   11.13    2.62
   4  10  -3   11.29    2.30
  -4  10  -3   13.06    6.92
  -4  10  -3    8.00    2.83
  -4  10  -3    7.97    5.06
   4  -9   3    1.72    2.86
   4   9  -3    5.94    1.90
   4  -9   3    3.34    2.37
  -4  -9   3    3.20    1.70
  -4   9  -3    6.97    4.54
  -4   9  -3    1.55    2.36
  -4   9  -3    3.88    4.50
   4   8  -3    9.19    1.57
   4  -8   3    9.30    2.58
   4   8  -3    9.32    1.83
   4  -8   3    6.86    2.66
   4  -8   3   18.75    2.90
  -4   8  -3    9.20    1.86
  -4   8  -3    6.00    5.53
  -4  -8   3    9.42    1.63
  -4   8  -3   10.81    3.49
  -4  -8   3   12.63    2.89
   4  -7   3   21.21    3.43
   4   7  -3   26.76    2.47
   4   7  -3   22.63    2.74
   4  -7   3   27.87    3.07
   4  -7   3   24.71    3.70
  -4   7  -3   21.87    5.81
  -4  -7   3   31.69    4.42
  -4   7  -3   27.10    6.00
  -4  -7   3   26.21    2.43
  -4   7  -3   26.28    3.10
   4   6  -3   43.21    2.88
   4   6  -3   39.15    3.09
   4  -6   3   39.50    3.64
   4  -6   3   38.32    4.39
   4  -6   3   45.56    3.43
  -4   6  -3   32.96    6.97
  -4   6  -3   36.58    3.00
  -4   6  -3   46.01    6.40
  -4  -6   3   37.89    2.90
   4  -5   3    5.34    1.50
   4   5  -3    3.16    1.24
   4  -5   3    4.21    1.91
   4  -5   3    3.38    1.63
  -4  -5   3    4.81    1.06
  -4  -5   3    4.72    0.93
  -4   5  -3    4.96    3.53
  -4   5  -3    4.63    1.38
  -4   5  -3    4.06    3.98
   4  -4   3  124.56    7.44
   4  -4   3  126.60    7.40
   4  -4   3  122.87    9.67
  -4   4  -3  117.26   10.85
  -4  -4   3  131.66    7.13
  -4   4  -3  122.11   10.68
  -4  -4   3  128.96    7.16
  -4   4  -3  128.39    7.37
   4  -3   3   54.92    3.50
   4   3  -3   49.93    3.15
   4  -3   3   53.68    3.57
   4  -3   3   54.73    4.71
  -4   3  -3   47.57    6.22
  -4   3  -3   55.22    3.41
  -4   3  -3   48.51    6.14
  -4  -3   3   48.44    3.17
  -4   3  -3   50.13    3.35
  -4  -3   3   54.65    3.13
   4  -2   3  128.25    9.73
   4   2  -3  125.07    7.11
   4  -2   3  132.38    7.27
   4  -2   3  131.66    7.26
  -4  -2   3  121.89    7.16
  -4   2  -3  120.76   10.82
  -4   2  -3  113.47   10.80
  -4  -2   3  127.55    7.11
  -4   2  -3  130.20    7.24
  -4   2  -3  126.28    7.20
   4  -1   3    4.89    2.55
   4  -1   3    5.16    0.88
  -4   1  -3    2.45    2.54
  -4   1  -3    5.33    0.80
  -4   1  -3    4.09    0.85
  -4   1  -3    5.76    2.18
  -4  -1   3    3.91    0.94
  -4  -1   3    4.76    0.80
   4   0   3  111.58    6.40
   4   0   3  115.12    6.40
   4   0   3  112.07    8.90
  -4   0   3  116.62    6.59
  -4   0  -3  114.58    9.63
  -4   0  -3  112.70    9.76
  -4   0  -3  113.58    6.37
   4   1   3    5.72    0.66
   4   1   3    4.40    1.98
   4  -1  -3    5.16    1.12
   4   1   3    4.56    0.64
   4  -1  -3    0.72    1.26
  -4  -1  -3    5.37    2.26
  -4   1   3    4.32    1.11
  -4  -1  -3    4.57    0.47
  -4  -1  -3    6.99    2.56
  -4   1   3    6.81    2.12
   4  -2  -3  126.21    7.63
   4   2   3  124.32    9.82
   4  -2  -3  117.47    7.51
  -4  -2  -3  129.24   10.54
  -4   2   3  135.22   10.99
  -4   2   3  134.05    7.47
   4   3   3   51.34    2.88
   4  -3  -3   45.80    3.91
   4   3   3   48.56    2.87
   4  -3  -3   50.03    3.73
   4   3   3   49.57    5.14
  -4  -3  -3   56.10    5.21
  -4   3   3   56.43    3.56
  -4   3   3   56.68    6.23
   4  -4  -3  125.40    7.62
   4   4   3  121.79    6.97
   4  -4  -3  125.41    7.65
   4   4   3  130.41    9.76
  -4  -4  -3  119.49   10.16
  -4  -4  -3  120.18    6.92
  -4   4   3  127.80   11.21
  -4  -4  -3  130.30    6.93
  -4   4   3  125.81    7.49
   4  -5  -3    4.26    1.78
   4  -5  -3    2.95    2.02
   4   5   3    4.32    0.84
   4   5   3    4.88    2.78
  -4   5   3    4.73    1.77
  -4  -5  -3    3.34    0.71
  -4   5   3    2.80    3.74
  -4  -5  -3    3.27    2.10
  -4  -5  -3    2.12    0.79
   4   6   3   40.41    4.02
   4  -6  -3   42.15    3.17
   4   6   3   34.83    2.67
   4  -6  -3   35.23    3.33
  -4  -6  -3   34.89    2.60
  -4   6   3   39.58    3.60
  -4  -6  -3   40.45    3.98
  -4   6   3   33.32    6.65
  -4  -6  -3   37.06    2.47
   4  -7  -3   23.17    3.80
   4   7   3   23.94    2.41
   4   7   3   24.76    4.04
   4  -7  -3   28.48    2.70
  -4   7   3   22.80    2.72
  -4   7   3   18.28    4.35
  -4  -7  -3   22.54    3.40
  -4  -7  -3   21.84    2.03
   4  -8  -3    3.27    2.85
   4   8   3   10.01    3.10
   4   8   3    7.52    1.65
  -4  -8  -3    7.15    1.34
  -4   8   3    7.30    2.00
  -4  -8  -3    7.71    2.00
  -4   8   3    8.10    5.14
   4   9   3    3.03    2.91
   4   9   3    2.88    1.83
   4  -9  -3    1.49    2.28
  -4  -9  -3    3.00    1.40
  -4   9   3    1.33    5.41
  -4  -9  -3    5.27    1.39
  -4   9   3    3.48    2.82
   4  10   3    7.77    2.30
   4  10   3    9.66    3.52
   4 -10  -3    7.76    2.74
  -4  10   3   11.98    3.38
  -4  10   3   14.05    6.24
   4  11   3   10.65    2.72
   4 -11  -3   12.33    3.91
  -4  11   3   12.31    3.76
  -4  11   3    8.58    6.56
   4 -12  -3   16.24    4.52
   4  12   3   13.24    3.16
  -4  12   3   21.19    7.66
  -4  12   3   20.01    4.31
   4 -13  -3    7.39    4.62
   4  13   3    6.41    2.97
  -4  13   3   -0.09    5.73
  -4  13   3    8.97    4.41
  -4  13   3   11.54    7.94
   4 -14  -3   -3.72    4.83
   4  14   3   -5.68    3.14
  -4  14   3    8.90    8.27
  -4  14   3   -1.04    4.56
   4  15   3   -6.07    3.54
   4 -15  -3    0.04    5.33
  -4  15   3   -2.17    5.01
  -4  15   3   -0.14    6.32
   5  14  -3    4.98    3.42
  -5  14  -3    5.00    7.61
   5  13  -3   36.31    4.96
   5 -13   3   21.42    5.31
  -5  13  -3   36.41   10.63
  -5  13  -3   35.56    8.22
   5 -12   3    3.63    3.14
   5  12  -3    9.59    2.94
  -5  12  -3    6.55    3.61
  -5  12  -3   10.31    6.70
  -5  12  -3    6.12    6.49
   5 -11   3   12.95    3.66
   5  11  -3   12.52    2.80
   5 -11   3    7.95    3.84
  -5  11  -3   11.11    3.33
  -5  11  -3   12.17    8.31
  -5  11  -3    9.23    6.44
   5 -10   3    9.19    3.57
   5  10  -3   14.30    2.72
   5 -10   3   12.27    3.36
  -5  10  -3   11.36    2.98
  -5  10  -3   15.29    5.90
  -5  10  -3   12.01    6.12
   5  -9   3   52.11    5.79
   5  -9   3   48.23    5.41
   5   9  -3   53.71    4.63
  -5   9  -3   68.74   10.70
  -5   9  -3   63.72    9.39
  -5   9  -3   58.54    4.98
   5  -8   3    4.73    3.21
   5  -8   3   10.81    2.22
   5   8  -3    7.79    1.87
  -5   8  -3    7.00    6.17
  -5   8  -3    6.04    5.30
  -5   8  -3    5.82    2.35
   5   7  -3   59.80    3.98
   5   7  -3   61.25    4.23
   5  -7   3   73.99    4.82
   5  -7   3   59.44    6.26
   5  -7   3   59.46    4.99
  -5   7  -3   58.31    8.70
  -5   7  -3   57.88    4.59
  -5   7  -3   57.09    7.91
   5  -6   3   22.19    2.59
   5  -6   3   13.86    3.57
   5   6  -3   14.46    1.80
   5  -6   3   11.36    2.28
  -5   6  -3   12.65    2.19
  -5   6  -3   14.92    3.92
  -5   6  -3   10.91    4.23
  -5  -6   3    9.96    1.64
   5  -5   3   49.48    3.68
   5   5  -3   42.33    2.90
   5  -5   3   41.60    4.63
   5  -5   3   41.47    3.62
  -5   5  -3   44.50    6.01
  -5  -5   3   40.10    2.79
  -5  -5   3   45.85    2.72
  -5   5  -3   46.91    3.38
  -5   5  -3   44.98    6.23
   5  -4   3   11.94    1.91
   5  -4   3   13.91    3.58
   5   4  -3   12.21    1.31
   5  -4   3   17.49    2.27
  -5  -4   3    9.38    1.15
  -5   4  -3   11.64    3.44
  -5   4  -3    9.95    1.65
  -5  -4   3   11.81    1.03
  -5   4  -3   10.33    4.45
   5   3  -3  131.76    7.40
   5  -3   3  132.22    7.73
   5  -3   3  132.31   10.19
   5  -3   3  131.99    7.75
  -5   3  -3  127.98   11.93
  -5   3  -3  136.15    7.68
  -5   3  -3  123.83   11.99
  -5  -3   3  136.45    7.33
  -5  -3   3  129.81    7.36
   5   2  -3   36.15    2.21
   5  -2   3   31.31    4.06
   5  -2   3   35.18    2.55
  -5   2  -3   29.29    4.69
  -5  -2   3   33.82    2.11
  -5  -2   3   33.43    2.09
  -5   2  -3   35.24    2.54
  -5   2  -3   31.03    4.81
  -5   2  -3   32.94    2.48
   5  -1   3   74.68    6.73
   5  -1   3   74.71    4.64
   5  -1   3   70.70    4.66
   5   1  -3   73.81    4.60
  -5  -1   3   83.37    4.58
  -5  -1   3   86.80    4.58
  -5   1  -3   79.23    7.58
  -5   1  -3   77.05    7.98
  -5   1  -3   84.77    4.61
  -5   1  -3   84.05    4.64
   5   0  -3   11.04    1.80
   5   0   3   13.23    1.28
   5   0   3   15.84    3.07
   5   0   3   16.42    1.17
   5   0  -3   15.92    1.58
  -5   0  -3   15.28    3.49
  -5   0  -3   17.65    3.69
  -5   0   3   15.64    1.59
  -5   0   3   15.19    1.53
   5   1   3   87.08    6.66
   5  -1  -3   73.99    4.72
  -5  -1  -3   71.79    6.89
  -5  -1  -3   73.41    7.64
  -5   1   3   74.48    7.26
  -5   1   3   73.50    4.53
   5  -2  -3   26.51    2.84
   5   2   3   34.36    4.98
   5  -2  -3   30.62    3.01
  -5   2   3   35.37    5.75
  -5  -2  -3   35.65    5.03
  -5   2   3   35.41    2.60
  -5  -2  -3   31.21    4.66
   5   3   3  141.86   10.48
   5  -3  -3  127.50    7.92
   5  -3  -3  124.66    7.78
  -5   3   3  117.53   11.10
  -5   3   3  132.34    7.53
  -5  -3  -3  124.78   10.92
   5  -4  -3    7.83    2.02
   5   4   3   11.86    2.97
   5  -4  -3   11.65    2.08
  -5   4   3   11.71    1.78
  -5   4   3   10.84    4.29
  -5  -4  -3   11.69    3.02
   5  -5  -3   43.11    4.12
   5  -5  -3   41.93    3.88
   5   5   3   49.38    4.93
  -5  -5  -3   41.41    5.05
  -5   5   3   38.94    6.01
  -5   5   3   40.99    3.57
   5   6   3   13.46    1.16
   5   6   3   16.95    3.99
   5  -6  -3    9.60    2.56
   5  -6  -3   13.92    2.46
  -5   6   3   12.81    5.15
  -5  -6  -3   12.02    2.78
  -5   6   3   13.47    2.28
   5   7   3   59.45    3.70
   5  -7  -3   52.21    5.12
   5  -7  -3   65.06    4.87
   5   7   3   63.55    6.70
  -5  -7  -3   56.84    5.99
  -5   7   3   53.15    7.53
  -5   7   3   63.13    4.84
   5  -8  -3    4.70    2.96
   5   8   3    7.92    1.46
   5   8   3   12.85    3.89
  -5  -8  -3    6.40    2.40
  -5   8   3    8.53    4.45
  -5   8   3    6.62    2.68
   5   9   3   73.84    6.92
   5  -9  -3   54.47    5.79
   5   9   3   58.43    4.23
  -5   9   3   52.26    5.39
  -5   9   3   56.42    9.97
   5  10   3   15.53    4.71
   5  10   3   12.08    2.20
   5 -10  -3    9.94    3.74
  -5  10   3   10.87    3.41
  -5  10   3   14.59    6.96
   5 -11  -3    5.83    3.98
   5  11   3   10.30    2.50
  -5  11   3   12.74    7.19
  -5  11   3   10.27    3.62
   5 -12  -3    2.64    4.31
   5  12   3    4.20    2.53
  -5  12   3    4.87    5.69
  -5  12   3    5.94    2.97
   5  13   3   23.25    3.50
   5 -13  -3   21.62    5.18
  -5  13   3   30.68    7.35
  -5  13   3   13.51    7.69
  -5  13   3   29.91    4.60
   5  14   3   -5.10    3.25
  -5  14   3    6.27    8.97
   6 -12   3   -0.13    4.38
   6  12  -3    7.29    3.23
  -6  12  -3   19.47    9.49
  -6  12  -3   13.88    8.05
   6  11  -3    2.83    2.49
   6 -11   3   -4.88    3.79
   6 -11   3    1.46    3.69
  -6  11  -3   -2.38    6.89
  -6  11  -3    3.55    8.49
   6 -10   3    3.22    3.56
   6 -10   3    8.53    3.94
  -6  10  -3    8.69    7.99
  -6  10  -3    2.97    6.55
   6  -9   3   22.31    3.77
   6  -9   3   25.63    4.70
  -6   9  -3   29.23    6.74
  -6   9  -3   26.04    7.22
   6  -8   3    2.44    3.83
   6  -8   3   -0.49    2.57
  -6   8  -3   -4.23    5.88
  -6   8  -3    7.34    6.89
   6  -7   3    4.12    3.78
   6  -7   3    1.11    2.40
  -6   7  -3    2.94    4.60
  -6   7  -3    2.80    5.78
   6  -6   3   12.17    3.39
   6  -6   3    8.07    2.31
  -6   6  -3   15.47    4.84
  -6   6  -3   12.13    4.50
   6  -5   3    8.50    2.24
   6  -5   3   12.37    4.32
  -6   5  -3    7.30    5.39
  -6   5  -3    6.71    4.16
   6  -4   3    9.93    1.93
   6  -4   3   12.79    3.41
  -6   4  -3    9.18    5.01
  -6   4  -3    7.03    3.82
   6  -3   3   15.90    4.38
   6  -3   3   12.15    1.79
  -6   3  -3    8.76    4.69
  -6   3  -3   11.42    4.93
   6  -2   3   47.62    3.20
   6  -2   3   47.07    3.38
   6  -2   3   48.69    6.45
  -6   2  -3   43.56    7.53
  -6   2  -3   43.83    6.99
   6  -1   3    0.87    0.95
   6  -1   3    3.73    4.07
   6  -1   3    3.04    0.78
   6   1  -3    2.38    0.62
   6   1  -3    2.09    0.63
  -6   1  -3    0.60    4.17
  -6   1  -3    2.00    2.90
   6   0  -3   15.93    1.72
   6   0   3   17.25    4.44
   6   0  -3   18.36    1.65
  -6   0   3   17.37    1.46
  -6   0  -3   14.94    4.28
  -6   0   3   16.71    4.62
  -6   0  -3   17.30    4.67
   6   1   3    3.40    3.05
   6  -1  -3    1.99    1.24
   6  -1  -3    1.18    1.31
  -6   1   3    1.63    4.10
  -6  -1  -3   -0.34    3.81
  -6  -1  -3    1.01    3.49
   6   2   3   58.40    6.56
   6  -2  -3   46.58    3.53
  -6  -2  -3   40.11    6.04
  -6  -2  -3   43.50    5.60
  -6   2   3   44.85    7.18
   6   3   3   10.89    3.50
   6  -3  -3    9.28    1.92
  -6  -3  -3    9.26    3.74
  -6  -3  -3    6.58    3.42
  -6   3   3    8.54    3.67
   6  -4  -3    6.87    1.92
   6   4   3   13.29    4.61
  -6  -4  -3   11.07    3.69
  -6   4   3   12.29    3.96
   6  -5  -3    6.74    2.43
   6   5   3   10.67    4.60
  -6  -5  -3    8.67    3.45
  -6   5   3   10.79    5.39
   6  -6  -3   12.23    2.56
   6   6   3   19.35    4.94
  -6  -6  -3    8.96    3.58
  -6   6   3   10.13    5.78
   6   7   3    3.39    4.69
   6  -7  -3    0.12    2.59
  -6   7   3    3.24    5.85
  -6  -7  -3    2.23    3.18
   6   8   3    7.27    4.82
   6  -8  -3    3.39    2.96
  -6   8   3    6.36    6.33
   6  -9  -3   23.11    3.91
   6   9   3   34.05    6.72
  -6   9   3   30.05    7.87
   6 -10  -3    3.99    3.54
  -6  10   3    4.74    7.24
   6 -11  -3   -6.46    3.82
  -6  11   3    8.35    7.70
   6 -12  -3   13.78    4.74
  -6  12   3   13.63    6.57
   7 -10   3   18.77    4.13
   7 -10   3   33.17    6.05
  -7  10  -3   22.97    8.88
  -7  10  -3   38.19    8.02
   7  -9   3    9.67    3.32
   7  -9   3   13.88    5.00
  -7   9  -3    3.66    7.75
  -7   9  -3   19.68    8.54
   7  -8   3   16.20    5.00
   7  -8   3    5.25    2.93
  -7   8  -3    6.02    7.15
  -7   8  -3    9.53    5.80
   7  -7   3   -2.08    2.70
   7  -7   3    4.28    3.56
  -7   7  -3   -5.14    4.72
  -7   7  -3    9.51    7.09
   7  -6   3   39.13    7.01
   7  -6   3   25.39    3.31
  -7   6  -3   25.33    7.44
  -7   6  -3   46.69    9.47
   7  -5   3   11.13    3.95
   7  -5   3    6.80    2.24
  -7   5  -3    8.56    4.68
  -7   5  -3    4.93    4.69
   7  -4   3   48.32    7.18
   7  -4   3   33.91    3.53
  -7   4  -3   38.42    8.43
  -7   4  -3   32.59    7.26
   7  -3   3    9.21    3.83
   7  -3   3    6.32    1.65
  -7   3  -3    5.96    5.73
  -7   3  -3    7.90    5.44
   7  -2   3   11.20    3.93
   7  -2   3    9.21    1.44
  -7   2  -3    5.13    4.09
  -7   2  -3    4.68    5.00
   7  -1   3    8.07    3.78
  -7   1  -3    5.26    4.52
  -7  -1   3    0.35    4.86
  -7   1  -3    0.42    3.75
   7   0   3   81.31    7.31
  -7   0  -3   59.95    7.36
  -7   0  -3   63.48    9.03
  -7   0   3   59.47    9.02
   7  -1  -3    4.22    1.14
   7   1   3    9.90    5.00
  -7   1   3    4.04    3.76
  -7  -1  -3    3.66    4.09
  -7  -1  -3    1.57    4.77
   7   2   3   13.43    5.43
   7  -2  -3    4.87    1.45
  -7   2   3    5.41    3.94
  -7  -2  -3    3.80    4.44
  -7  -2  -3    6.77    4.23
   7   3   3    8.46    4.12
   7  -3  -3    5.28    1.82
  -7  -3  -3    5.19    4.15
  -7  -3  -3    5.57    4.48
  -7   3   3   10.14    4.28
   7   4   3   56.83    7.70
   7  -4  -3   32.29    3.68
  -7  -4  -3   29.88    5.56
  -7   4   3   36.69    6.72
  -7  -4  -3   33.04    6.42
   7   5   3   11.36    5.70
   7  -5  -3    5.90    2.10
  -7   5   3    6.80    4.58
  -7  -5  -3   -0.81    3.93
  -7  -5  -3    3.36    3.74
   7   6   3   39.54    7.76
   7  -6  -3   29.63    3.75
  -7  -6  -3   31.25    5.95
  -7   6   3   33.51    7.25
   7   7   3    9.57    5.82
   7  -7  -3    0.39    2.93
  -7   7   3    2.07    6.30
   7  -8  -3   10.31    3.17
   7   8   3   20.66    6.50
  -7   8   3   11.26    7.18
   7  -9  -3    9.09    3.41
   7   9   3   20.28    6.49
  -7   9   3   15.75    7.84
   7 -10  -3   22.13    4.28
  -7  10   3   30.21    7.44
   8  -8   3   -5.62    3.00
   8  -8   3    8.98    5.57
   8  -7   3    9.28    5.77
  -8   7  -3   12.97    7.96
   8  -6   3   12.89    6.17
  -8   6  -3   -3.26    7.38
  -8   6  -3    9.00    5.58
   8  -5   3    8.92    4.65
  -8   5  -3   12.07    7.02
  -8   5  -3    0.34    5.16
   8  -4   3    6.56    6.07
  -8   4  -3   -7.83    6.62
  -8   4  -3    6.49    4.80
   8  -3   3   10.15    6.16
  -8   3  -3    6.74    6.00
  -8   3  -3   -4.36    6.41
  -8  -3   3   -5.17    5.66
   8  -2   3    5.89    5.87
  -8  -2   3   -3.10    4.12
  -8   2  -3   -1.48    5.49
  -8   2  -3   -4.63    4.41
   8  -1   3    6.10    5.89
  -8  -1   3  -10.12    5.31
  -8   1  -3   -0.15    4.94
  -8   1  -3   -3.63    4.23
   8   0   3   15.18    6.20
  -8   0  -3    5.17    5.35
  -8   0   3    5.76    5.88
  -8   0  -3    4.03    5.88
   8   1   3    2.39    6.01
  -8   1   3    0.36    4.28
  -8  -1  -3   -6.58    5.45
  -8  -1  -3   -2.99    4.72
   8   2   3    2.72    4.53
  -8   2   3   -1.63    5.92
  -8  -2  -3   -7.28    4.90
  -8  -2  -3   -0.32    4.66
   8   3   3    9.63    6.41
  -8  -3  -3   -2.60    4.64
  -8   3   3    4.41    6.35
  -8  -3  -3   -1.03    5.07
   8   4   3    7.13    6.42
   8  -4  -3   -0.41    1.83
  -8  -4  -3   -4.60    4.33
  -8   4   3    4.11    4.88
  -8  -4  -3   -1.45    4.49
   8   5   3   13.30    6.84
   8  -5  -3   -0.08    2.25
  -8  -5  -3   -7.50    4.37
  -8   5   3    4.31    5.25
  -8  -5  -3   -4.25    4.37
   8   6   3   17.96    6.93
   8  -6  -3    2.98    2.46
  -8   6   3    7.15    7.28
  -8  -6  -3   -5.31    4.54
   8  -7  -3   -0.69    2.74
   8   7   3    4.17    5.26
   8  -8  -3   -4.24    3.03
   9  -1   3   22.45    7.87
  -9   1  -3   20.94    6.84
   9   0   3   25.94    7.99
  -9   0  -3   16.00    6.03
   9   1   3   27.67    7.89
  -9  -1  -3    8.51    5.88
  -9  -1  -3    0.74    6.51
   0 -17   4   -1.82    4.65
   0  16  -4   -4.30    4.32
   0 -16   4   -5.50    4.29
   0  15  -4    5.77    3.05
   0 -15   4    6.05    3.09
   0 -14   4    1.87    3.56
   0  14  -4    2.01    3.68
   0 -13   4   -1.35    3.20
   0  13  -4    1.69    2.45
   0  12  -4    4.75    2.26
   0  12  -4   -0.45    3.68
   0 -12   4    5.61    2.25
   0  11  -4    3.67    2.00
   0 -11   4    4.05    2.00
   0  11  -4    0.45    3.79
   0 -10   4  102.94    6.42
   0  10  -4  105.11    6.45
   0  10  -4   84.02    9.52
   0   9  -4    6.18    3.11
   0   9  -4    7.21    1.75
   0  -9   4    9.65    1.77
   0  -9   4    9.24    1.87
   0  -8   4   42.87    3.61
   0   8  -4   41.84    3.32
   0   8  -4   29.69    5.09
   0   8  -4   40.77    3.61
   0  -8   4   41.01    4.16
   0  -7   4    0.45    1.69
   0   7  -4    1.14    1.34
   0   7  -4   -2.52    2.30
   0   7  -4    2.54    1.18
   0  -7   4   -0.78    1.14
   0   6  -4   16.84    3.30
   0   6  -4   21.31    2.01
   0  -6   4   23.12    2.01
   0  -6   4   22.70    4.09
   0   6  -4   20.51    1.86
   0  -6   4   22.00    1.89
   0  -6   4   21.92    2.85
   0  -5   4   30.41    3.57
   0  -5   4   27.14    2.17
   0   5  -4   30.34    2.11
   0   5  -4   28.89    2.46
   0  -5   4   31.56    3.32
   0   5  -4   21.34    3.88
   0  -5   4   29.72    2.14
   0  -4   4  419.64   24.15
   0  -4   4  445.26   33.19
   0  -4   4  446.96   24.17
   0  -4   4  458.12   32.96
   0   4  -4  416.44   24.17
   0   4  -4  432.56   24.15
   0   3  -4   23.00    3.70
   0   3  -4   30.16    2.15
   0  -3   4   30.83    3.15
   0  -3   4   34.32    3.14
   0  -3   4   30.02    2.18
   0  -3   4   31.10    2.17
   0   3  -4   30.19    2.25
   0  -2   4  222.41   16.72
   0  -2   4  225.85   12.12
   0   2  -4  229.16   12.11
   0   2  -4  184.65   16.82
   0  -2   4  215.73   16.61
   0  -2   4  219.44   12.12
   0   2  -4  219.70   12.15
   0  -1   4  118.89    9.92
   0   1  -4  109.01   10.10
   0   1  -4  134.01    7.09
   0  -1   4  126.16    7.06
   0  -1   4  128.57    7.10
   0   1  -4  128.07    7.09
   0   0   4  810.74   43.50
   0   0  -4  796.59   59.24
   0   0   4  757.36   43.47
   0   0  -4  817.36   43.49
   0   0   4  777.19   59.21
   0   1   4  122.54    7.11
   0  -1  -4  132.23    7.16
   0   1   4  120.59    9.91
   0  -1  -4  124.39    9.94
   0  -2  -4  238.74   12.35
   0  -2  -4  225.32   16.88
   0   2   4  192.16   16.79
   0   2   4  212.00   12.36
   0   2   4  230.56   16.56
   0   3   4   28.20    3.08
   0   3   4   27.84    2.49
   0  -3  -4   33.90    2.66
   0   3   4   26.72    2.85
   0  -3  -4   28.96    2.34
   0   4   4  376.81   31.25
   0  -4  -4  451.62   23.05
   0  -4  -4  444.87   31.08
   0   4   4  374.11   31.13
   0   4   4  419.53   23.13
   0  -5  -4   28.07    2.50
   0   5   4   22.91    3.47
   0   5   4   26.34    2.42
   0  -5  -4   24.15    2.78
   0  -5  -4   29.91    2.79
   0   5   4   28.45    3.05
   0   6   4   21.97    2.65
   0   6   4   16.27    3.32
   0  -6  -4   16.26    2.33
   0   6   4   15.00    2.37
   0  -6  -4   23.59    2.79
   0  -6  -4   21.64    1.99
   0  -7  -4    1.38    1.52
   0   7   4   -1.36    1.43
   0  -7  -4   -1.27    1.39
   0   7   4    1.43    1.41
   0   7   4   -5.91    2.80
   0  -8  -4   45.52    4.30
   0  -8  -4   35.04    3.99
   0   8   4   41.17    4.00
   0   8   4   38.86    3.46
   0   8   4   23.78    5.77
   0  -9  -4   11.07    2.52
   0   9   4   13.36    2.37
   0   9   4    6.51    2.14
   0   9   4   -0.63    4.11
   0  -9  -4    7.20    2.63
   0  10   4   94.91    8.56
   0 -10  -4  113.32    7.11
   0  10   4  115.26    7.15
   0 -11  -4    4.51    3.08
   0  11   4    4.68    1.69
   0  11   4    5.89    1.45
   0  11   4    2.21    3.21
   0 -12  -4    4.53    3.34
   0  12   4    5.45    2.72
   0  12   4   -9.24    5.59
   0 -13  -4    1.50    3.67
   0  13   4    0.01    4.01
   0 -14  -4    4.58    3.09
   0  14   4    3.46    3.28
   0  15   4    9.98    3.73
   0 -15  -4    5.35    4.48
   0 -16  -4   -1.07    4.62
   0  16   4   -5.67    5.16
   0 -17  -4    0.15    3.64
   1 -17   4    5.65    5.42
   1 -16   4    0.43    3.48
   1  16  -4   -2.55    4.21
  -1 -16   4   -1.17    2.91
  -1  16  -4   -2.28    3.27
   1  15  -4    9.15    3.04
   1 -15   4    2.58    4.42
  -1  15  -4    8.43    4.30
  -1 -15   4    8.23    3.79
   1  14  -4   21.55    4.12
   1 -14   4   20.97    3.66
  -1  14  -4   32.86    4.39
  -1 -14   4   25.81    3.88
   1  13  -4    4.52    3.21
   1 -13   4    3.83    3.61
  -1 -13   4   -0.59    2.96
  -1  13  -4    3.73    3.42
  -1  13  -4  -10.94    7.10
  -1  13  -4    4.78    4.37
   1  12  -4   11.27    2.46
   1 -12   4   14.96    2.78
  -1  12  -4   18.80    4.76
  -1  12  -4   13.47    2.65
  -1 -12   4   18.80    3.13
  -1  12  -4    1.20    6.92
   1 -11   4   52.23    4.25
   1  11  -4   45.03    3.91
  -1  11  -4   34.33    7.76
  -1  11  -4   42.05    4.05
  -1  11  -4   47.00    6.93
  -1 -11   4   43.27    4.47
   1  10  -4   28.95    3.72
   1 -10   4   32.27    3.40
  -1  10  -4   31.88    5.33
  -1  10  -4   35.92    3.35
  -1 -10   4   31.87    3.50
  -1  10  -4   28.20    6.16
  -1 -10   4   31.35    3.68
   1  -9   4   31.93    3.15
   1   9  -4   32.42    2.73
   1   9  -4   32.73    3.51
  -1  -9   4   32.32    3.61
  -1   9  -4   27.52    5.55
  -1  -9   4   31.18    2.87
  -1   9  -4   33.68    3.09
  -1   9  -4   31.55    5.52
   1   8  -4  124.71    7.23
   1  -8   4  123.90    7.41
   1   8  -4  119.71    7.31
  -1   8  -4  104.99   10.83
  -1   8  -4  113.39   10.40
  -1  -8   4  122.43    7.44
  -1  -8   4  128.90    9.71
  -1   8  -4  128.52    7.62
   1   7  -4  116.91    6.86
   1  -7   4  126.18    6.88
   1  -7   4  119.92    6.94
   1  -7   4  128.08    9.42
   1   7  -4  123.06    6.91
  -1  -7   4  108.17    6.92
  -1   7  -4  104.66    6.87
  -1   7  -4  105.14    9.75
  -1  -7   4  116.93    9.25
  -1   7  -4   93.19    9.99
   1  -6   4   10.70    2.60
   1  -6   4    9.96    1.74
   1  -6   4    8.80    1.55
   1   6  -4    8.07    1.36
   1  -6   4    9.27    2.07
   1   6  -4    8.15    1.60
  -1   6  -4    9.33    3.35
  -1   6  -4   10.25    1.53
  -1   6  -4    8.43    2.50
  -1   6  -4    9.96    1.63
  -1  -6   4   10.60    1.37
  -1  -6   4   13.50    2.53
  -1  -6   4   16.40    3.42
  -1  -6   4   12.01    1.92
   1  -5   4   72.33    4.27
   1  -5   4   77.16    6.85
   1  -5   4   71.61    4.31
   1   5  -4   71.00    4.41
   1   5  -4   72.74    4.30
   1  -5   4   78.47    6.15
  -1   5  -4   62.84    6.32
  -1  -5   4   65.88    4.32
  -1   5  -4   63.00    6.71
  -1   5  -4   69.32    4.24
  -1  -5   4   67.74    6.12
  -1  -5   4   69.42    4.20
  -1  -5   4   65.14    5.94
  -1   5  -4   65.15    4.28
   1  -4   4  317.76   23.51
   1   4  -4  296.07   16.85
   1  -4   4  306.83   16.89
   1  -4   4  280.92   16.86
   1  -4   4  328.38   23.13
   1   4  -4  290.14   16.88
  -1   4  -4  292.91   23.24
  -1   4  -4  293.71   23.16
  -1  -4   4  309.44   16.87
  -1   4  -4  311.54   16.87
  -1   4  -4  305.02   16.90
  -1  -4   4  316.16   16.88
  -1  -4   4  289.82   23.04
   1  -3   4  282.31   20.02
   1   3  -4  218.64   19.79
   1  -3   4  295.43   19.82
   1  -3   4  256.60   14.36
   1   3  -4  269.62   14.34
   1  -3   4  272.19   14.38
   1   3  -4  257.21   14.37
  -1  -3   4  255.10   14.36
  -1   3  -4  246.59   19.77
  -1  -3   4  252.52   14.35
  -1   3  -4  250.56   19.77
  -1  -3   4  239.53   19.64
  -1   3  -4  259.21   14.35
  -1   3  -4  253.12   14.38
   1  -2   4   45.38    3.99
   1   2  -4   45.89    2.70
   1  -2   4   43.78    2.66
   1  -2   4   42.63    2.74
   1   2  -4   40.80    2.75
   1  -2   4   45.61    4.15
  -1   2  -4   41.85    3.98
  -1  -2   4   42.02    2.63
  -1   2  -4   43.41    3.96
  -1   2  -4   43.60    2.64
  -1  -2   4   40.67    2.61
  -1   2  -4   39.80    2.76
  -1  -2   4   42.11    4.17
   1   1  -4   72.59    4.19
   1  -1   4   74.64    6.01
   1  -1   4   69.69    4.24
   1  -1   4   76.08    6.09
   1  -1   4   66.24    4.23
  -1   1  -4   67.06    6.01
  -1  -1   4   71.68    4.24
  -1   1  -4   76.88    4.24
  -1  -1   4   79.03    6.26
  -1   1  -4   72.84    5.80
  -1   1  -4   73.37    4.22
  -1  -1   4   71.87    4.20
   1   0   4  213.59   16.56
   1   0   4  211.22   12.19
   1   0   4  244.46   16.94
   1   0  -4  219.82   12.20
   1   0   4  206.64   12.17
  -1   0  -4  212.89   16.82
  -1   0   4  214.14   12.22
  -1   0  -4  213.70   16.49
  -1   0  -4  221.21   12.17
  -1   0   4  237.67   16.93
   1   1   4   69.41    4.18
   1  -1  -4   74.31    4.31
   1   1   4   79.89    6.17
  -1  -1  -4   71.88    4.16
  -1  -1  -4   63.71    5.88
  -1  -1  -4   72.53    5.40
  -1   1   4   70.30    4.23
   1   2   4   40.67    2.83
   1   2   4   45.13    4.18
   1  -2  -4   44.19    3.01
  -1   2   4   43.24    3.06
  -1  -2  -4   45.81    2.78
  -1  -2  -4   37.61    4.03
  -1   2   4   49.28    3.85
   1  -3  -4  267.16   14.92
   1   3   4  283.18   20.28
   1   3   4  246.44   14.89
  -1   3   4  272.79   20.23
  -1  -3  -4  270.19   19.86
  -1   3   4  261.82   15.00
  -1  -3  -4  234.41   20.12
  -1  -3  -4  287.87   14.86
   1  -4  -4  349.64   23.46
   1  -4  -4  323.01   17.29
   1   4   4  300.68   17.27
   1   4   4  339.74   23.43
  -1  -4  -4  273.78   23.22
  -1   4   4  297.71   17.39
  -1   4   4  278.76   23.48
  -1  -4  -4  309.60   17.22
  -1  -4  -4  298.76   23.11
   1   5   4   62.48    4.64
   1  -5  -4   69.39    4.41
   1  -5  -4   64.65    4.56
   1   5   4   73.32    5.93
   1  -5  -4   77.43    6.07
  -1   5   4   70.02    4.58
  -1  -5  -4   70.95    5.75
  -1   5   4   62.63    6.44
  -1  -5  -4   72.10    5.68
  -1  -5  -4   69.31    4.45
  -1  -5  -4   69.54    4.58
   1  -6  -4    7.96    1.68
   1   6   4   11.52    2.14
   1  -6  -4   10.28    1.97
   1   6   4    7.91    1.88
   1  -6  -4   12.55    1.82
  -1   6   4    6.07    2.84
  -1  -6  -4    9.34    1.89
  -1  -6  -4    7.05    1.41
  -1   6   4    6.46    1.66
  -1  -6  -4   10.24    1.57
   1   7   4  129.77    9.07
   1   7   4   98.40    7.26
   1  -7  -4  109.02    7.23
   1  -7  -4  110.95    9.56
   1  -7  -4  113.21    7.17
  -1  -7  -4  129.39    9.46
  -1   7   4  118.59    7.25
  -1  -7  -4  119.36    7.08
  -1   7   4  108.26   10.43
   1   8   4  120.95    8.03
   1  -8  -4  126.38    7.96
   1  -8  -4  128.19   10.54
   1   8   4  146.64    9.61
  -1   8   4  108.58   11.49
  -1  -8  -4  121.60    7.72
  -1   8   4  120.53    7.91
  -1  -8  -4  129.27   10.39
   1   9   4   26.93    3.88
   1  -9  -4   30.42    3.55
   1   9   4   34.92    2.80
  -1  -9  -4   31.50    3.16
  -1   9   4   33.37    3.55
  -1   9   4   28.07    5.63
  -1  -9  -4   37.79    4.15
   1 -10  -4   34.84    3.74
   1  10   4   32.07    4.27
  -1  10   4   22.15    5.88
  -1 -10  -4   28.49    3.25
  -1  10   4   30.14    3.68
   1 -11  -4   43.76    5.51
   1  11   4   46.49    5.18
  -1 -11  -4   50.85    5.00
  -1  11   4   49.20    5.59
  -1  11   4   39.89    8.41
   1  12   4   12.40    2.90
   1 -12  -4   15.91    3.17
  -1  12   4   17.92    3.24
  -1  12   4    5.61    6.43
  -1 -12  -4   17.47    2.80
  -1  12   4   13.57    3.19
   1  13   4   -2.86    3.63
   1 -13  -4    5.25    3.99
  -1  13   4    7.60    3.19
  -1 -13  -4    3.51    3.40
  -1  13   4   -4.64    6.22
   1  14   4   25.19    4.91
   1 -14  -4   32.85    5.12
  -1  14   4   27.18    5.28
  -1 -14  -4   26.21    3.69
  -1  14   4   20.75    8.18
   1 -15  -4   10.79    3.71
   1  15   4    5.54    3.58
  -1 -15  -4    9.33    4.22
  -1  15   4    7.18    3.82
  -1  15   4    8.96    6.17
   1  16   4   -4.09    4.88
   1 -16  -4   -3.29    4.89
  -1  16   4   -8.98    8.12
  -1  16   4   -0.27    3.94
   1 -17  -4   10.53    5.69
  -1  17   4    0.78    9.15
   2 -16   4    5.26    5.26
   2  16  -4    8.73    3.31
  -2  16  -4   -2.32   10.18
  -2  16  -4    6.20    4.81
   2 -15   4    1.59    3.44
   2  15  -4   -0.48    3.76
  -2  15  -4    0.90    3.16
  -2  15  -4  -16.47    8.50
   2  14  -4    0.66    3.38
   2 -14   4    2.92    4.30
  -2 -14   4   -0.24    2.92
  -2  14  -4    1.72    3.86
  -2  14  -4   -2.23    6.16
   2  13  -4    0.10    2.94
   2 -13   4   -4.81    3.63
  -2 -13   4   -1.48    2.67
  -2  13  -4   -2.09    5.51
  -2  13  -4   -3.00    3.41
  -2  13  -4    5.31    4.94
   2  12  -4   23.61    3.41
   2 -12   4   27.51    4.10
  -2 -12   4   34.32    4.05
  -2  12  -4   25.84    6.53
  -2  12  -4   32.73    6.70
  -2  12  -4   29.01    3.82
   2 -11   4   10.43    1.81
   2  11  -4   10.26    2.67
   2 -11   4   11.39    2.61
  -2  11  -4   11.18    2.40
  -2 -11   4    8.66    2.42
  -2  11  -4    9.37    4.14
  -2  11  -4    8.00    4.87
   2  10  -4   35.93    3.36
   2  10  -4   29.80    3.75
   2 -10   4   26.37    3.63
  -2 -10   4   34.00    3.38
  -2  10  -4   27.64    6.70
  -2  10  -4   33.08    5.97
  -2  10  -4   25.63    4.05
  -2 -10   4   29.33    2.88
   2   9  -4   20.22    2.53
   2  -9   4   20.42    3.05
   2   9  -4   24.96    2.79
  -2  -9   4   19.48    2.87
  -2  -9   4   25.20    2.94
  -2   9  -4   23.77    4.98
  -2   9  -4   22.23    5.81
  -2   9  -4   20.78    2.77
   2   8  -4   72.97    4.93
   2  -8   4   69.68    4.86
   2   8  -4   77.40    4.55
  -2   8  -4   69.30    7.31
  -2   8  -4   68.31    8.61
  -2  -8   4   70.33    6.18
  -2   8  -4   68.14    4.77
  -2  -8   4   68.69    4.75
   2  -7   4  111.49    7.14
   2   7  -4  116.44    6.81
   2   7  -4  109.98    6.79
   2  -7   4  116.84    7.01
  -2   7  -4  115.83   10.24
  -2  -7   4  109.75    9.22
  -2   7  -4  115.37    7.09
  -2  -7   4  114.36    6.82
  -2   7  -4  113.17    9.61
   2  -6   4   25.96    2.28
   2   6  -4   25.08    2.20
   2   6  -4   24.89    2.43
   2  -6   4   24.86    2.12
  -2  -6   4   22.51    2.09
  -2   6  -4   21.33    3.38
  -2  -6   4   23.14    3.30
  -2   6  -4   17.23    4.08
  -2  -6   4   21.56    2.19
  -2   6  -4   19.98    2.56
   2  -5   4   53.41    3.73
   2  -5   4   58.81    5.61
   2   5  -4   50.04    3.59
   2   5  -4   51.48    3.30
   2  -5   4   52.28    3.64
  -2   5  -4   52.93    3.69
  -2   5  -4   53.33    5.59
  -2  -5   4   53.90    3.44
  -2  -5   4   52.89    5.18
  -2   5  -4   53.87    3.43
  -2  -5   4   54.46    3.46
  -2   5  -4   52.21    5.43
   2  -4   4   39.84    3.78
   2  -4   4   33.83    2.53
   2   4  -4   32.55    2.62
   2  -4   4   40.47    4.25
   2  -4   4   35.07    2.51
   2   4  -4   35.46    2.51
  -2   4  -4   34.34    4.50
  -2   4  -4   37.90    2.65
  -2  -4   4   37.90    2.51
  -2   4  -4   37.08    3.92
  -2   4  -4   37.88    2.75
  -2  -4   4   41.25    4.10
  -2  -4   4   35.88    2.54
   2  -3   4    9.83    2.60
   2  -3   4   11.69    2.20
   2  -3   4    9.28    1.26
   2   3  -4    9.53    1.33
   2  -3   4    8.39    1.29
  -2   3  -4   18.36    2.52
  -2   3  -4   19.02    1.54
  -2   3  -4   15.81    2.95
  -2  -3   4   17.22    1.43
  -2   3  -4   16.76    1.63
  -2  -3   4   15.69    1.39
   2  -2   4  263.55   19.54
   2  -2   4  256.14   14.09
   2  -2   4  277.96   19.42
   2   2  -4  260.88   14.04
   2  -2   4  247.17   14.06
  -2  -2   4  243.97   14.04
  -2   2  -4  239.36   14.08
  -2   2  -4  240.33   19.35
  -2   2  -4  254.04   14.06
  -2   2  -4  243.79   19.34
  -2  -2   4  251.21   14.05
   2  -1   4   52.11    3.47
   2  -1   4   59.58    5.09
   2   1  -4   51.54    3.45
   2  -1   4   62.40    5.15
   2  -1   4   51.32    3.47
  -2  -1   4   60.68    3.48
  -2   1  -4   65.23    3.48
  -2  -1   4   60.02    3.50
  -2   1  -4   60.51    3.51
  -2   1  -4   59.83    5.11
  -2   1  -4   56.87    4.97
   2   0   4  578.36   38.29
   2   0   4  463.82   27.94
   2   0   4  482.32   27.97
   2   0  -4  499.63   28.02
   2   0   4  553.70   38.08
  -2   0  -4  518.47   38.17
  -2   0   4  471.72   28.02
  -2   0  -4  514.58   27.96
  -2   0  -4  490.96   38.07
   2   1   4   59.28    3.35
   2   1   4   60.86    3.40
   2  -1  -4   60.91    3.60
  -2   1   4   49.43    3.60
  -2  -1  -4   54.92    3.31
  -2  -1  -4   54.13    4.59
  -2  -1  -4   55.22    4.88
   2  -2  -4  260.06   14.69
   2   2   4  241.20   14.49
   2   2   4  284.89   19.91
  -2  -2  -4  263.71   14.45
  -2  -2  -4  266.61   19.87
  -2   2   4  257.80   14.65
  -2   2   4  250.15   19.88
   2  -3  -4   13.03    1.94
   2   3   4   13.75    1.61
  -2   3   4   13.23    2.79
  -2   3   4    7.66    1.63
  -2  -3  -4    7.67    1.20
  -2  -3  -4    9.74    2.13
   2  -4  -4   37.31    2.96
   2   4   4   35.48    2.70
   2  -4  -4   31.53    3.08
  -2  -4  -4   31.47    3.36
  -2   4   4   35.87    3.78
  -2  -4  -4   30.45    2.50
  -2  -4  -4   36.50    2.44
  -2   4   4   32.05    3.07
   2  -5  -4   49.37    3.70
   2  -5  -4   58.81    5.30
   2   5   4   49.57    3.59
   2  -5  -4   53.16    3.79
  -2  -5  -4   49.79    3.47
  -2   5   4   48.32    5.63
  -2  -5  -4   43.80    4.49
  -2  -5  -4   52.53    4.49
  -2  -5  -4   52.65    3.49
  -2   5   4   50.64    4.00
   2  -6  -4   20.18    2.63
   2   6   4   16.74    2.53
   2  -6  -4   22.33    3.71
   2  -6  -4   23.30    2.29
  -2  -6  -4   24.12    2.26
  -2   6   4   22.21    2.57
  -2   6   4   22.50    3.76
  -2  -6  -4   24.70    2.67
  -2  -6  -4   22.16    2.33
  -2  -6  -4   25.87    3.05
   2  -7  -4  114.38    7.27
   2  -7  -4  120.13    7.04
   2   7   4  111.62    6.93
  -2  -7  -4  115.51    8.86
  -2  -7  -4  119.95    9.32
  -2   7   4  108.08   10.07
  -2   7   4  113.42    7.20
  -2  -7  -4  111.42    6.99
   2   8   4   71.35    5.17
   2  -8  -4   66.83    5.23
   2   8   4   77.79    5.77
  -2  -8  -4   75.21    6.64
  -2   8   4   67.27    8.27
  -2  -8  -4   69.19    4.71
  -2   8   4   74.70    5.22
   2  -9  -4   18.17    3.42
   2   9   4   18.11    2.84
   2   9   4   24.57    2.89
  -2   9   4   19.53    5.34
  -2   9   4   18.82    3.38
  -2  -9  -4   19.67    2.93
  -2  -9  -4   24.11    3.60
   2 -10  -4   27.01    3.81
   2  10   4   33.06    3.21
   2  10   4   26.53    3.90
  -2  10   4   25.18    6.26
  -2  10   4   30.28    3.78
  -2 -10  -4   25.93    3.57
   2 -11  -4    6.58    3.63
   2  11   4    6.31    2.98
  -2 -11  -4    9.82    2.66
  -2  11   4    9.99    2.83
  -2  11   4    8.66    5.89
   2 -12  -4   33.65    4.50
   2  12   4   33.02    4.80
  -2 -12  -4   22.71    3.47
  -2  12   4   28.84    7.56
  -2  12   4   26.73    4.33
   2 -13  -4   -1.20    4.19
   2  13   4   -3.94    3.48
  -2 -13  -4    0.57    2.85
  -2  13   4   -3.36    6.59
  -2  13   4   -3.25    4.01
  -2  13   4   -1.83    4.17
   2 -14  -4    3.07    3.38
   2  14   4    0.93    2.93
  -2  14   4    6.86    5.64
  -2  14   4    4.15    3.47
   2  15   4   -2.14    4.30
   2 -15  -4    2.78    3.69
  -2  15   4    0.47    7.88
  -2  15   4    4.98    3.81
   2 -16  -4   16.91    5.65
   2  16   4    9.08    5.18
  -2  16   4   16.12    4.55
  -2  16   4   16.50    6.96
  -3  16  -4    5.44    3.65
   3  15  -4   25.49    4.25
   3 -15   4   27.38    5.67
  -3  15  -4   26.93   10.45
  -3  15  -4   25.67    5.13
   3 -14   4    6.47    3.51
   3  14  -4    5.44    3.41
  -3  14  -4    5.49    9.05
  -3  14  -4   13.46    5.94
  -3  14  -4    5.99    3.11
   3  13  -4    8.47    3.17
   3 -13   4    5.50    4.25
  -3  13  -4   14.27    6.11
  -3  13  -4    1.54    7.81
  -3  13  -4    4.31    3.74
   3 -12   4   16.59    3.30
   3  12  -4   18.48    3.24
  -3  12  -4   25.75    5.79
  -3  12  -4   17.04    6.17
  -3  12  -4   17.26    3.74
  -3 -12   4   20.86    2.86
   3 -11   4   97.57    7.71
   3 -11   4  108.47    7.11
   3  11  -4   99.72    6.87
  -3  11  -4  109.85   10.66
  -3  11  -4   83.81   12.48
  -3 -11   4   93.07    6.52
  -3  11  -4   97.77    6.81
   3  10  -4   26.08    2.95
   3  10  -4   21.14    3.42
   3 -10   4   17.49    2.79
   3 -10   4   18.53    3.12
  -3  10  -4   13.17    6.58
  -3  10  -4   19.06    3.07
  -3  10  -4   19.50    4.90
  -3 -10   4   20.03    2.87
   3   9  -4   36.43    3.18
   3  -9   4   31.12    3.57
   3   9  -4   32.97    3.53
   3  -9   4   30.64    3.51
  -3   9  -4   31.48    3.29
  -3   9  -4   32.99    6.40
  -3   9  -4   31.30    6.39
  -3  -9   4   33.65    3.13
  -3  -9   4   38.50    3.95
   3   8  -4    8.04    1.76
   3   8  -4    5.18    1.90
   3  -8   4    4.46    1.83
  -3   8  -4    9.14    3.82
  -3   8  -4    3.49    4.92
  -3  -8   4    8.23    2.15
  -3  -8   4    6.32    1.60
  -3   8  -4    6.67    2.23
   3   7  -4  193.58   11.17
   3   7  -4  204.63   11.06
   3  -7   4  208.14   11.20
   3  -7   4  205.47   11.44
  -3  -7   4  186.88   11.01
  -3   7  -4  176.17   16.04
  -3   7  -4  185.19   15.88
  -3   7  -4  178.01   11.14
  -3  -7   4  193.22   15.24
   3  -6   4   13.79    2.21
   3   6  -4   14.32    2.19
   3  -6   4   17.86    2.48
   3   6  -4   17.52    1.92
  -3  -6   4   19.56    1.96
  -3   6  -4   19.00    2.48
  -3  -6   4   23.34    3.53
  -3   6  -4   17.55    3.74
  -3   6  -4   14.95    4.30
   3   5  -4   59.90    4.07
   3  -5   4   55.96    4.19
   3   5  -4   59.42    3.78
   3  -5   4   66.17    3.92
  -3   5  -4   54.39    6.81
  -3  -5   4   73.32    6.22
  -3   5  -4   58.62    5.93
  -3  -5   4   59.10    3.76
  -3   5  -4   57.79    3.88
  -3  -5   4   59.18    3.88
   3   4  -4    3.18    1.00
   3  -4   4    1.24    1.27
   3  -4   4    2.61    2.89
   3  -4   4    1.77    0.89
   3   4  -4    2.70    1.20
  -3   4  -4    2.33    1.09
  -3  -4   4    1.34    0.87
  -3   4  -4    2.16    2.68
  -3   4  -4    1.53    0.88
  -3   4  -4   -0.44    2.68
  -3  -4   4    0.28    0.93
   3   3  -4  271.49   15.20
   3  -3   4  269.50   15.28
   3  -3   4  287.58   15.30
  -3  -3   4  277.61   15.20
  -3   3  -4  271.49   15.28
  -3  -3   4  277.17   15.20
  -3   3  -4  258.28   21.25
  -3   3  -4  281.89   15.26
  -3   3  -4  260.05   21.07
   3   2  -4   13.80    1.51
   3  -2   4   15.19    1.57
   3  -2   4   14.17    1.59
   3  -2   4   16.42    2.59
  -3   2  -4   16.87    1.49
  -3   2  -4   13.96    2.56
  -3  -2   4   17.40    1.58
  -3   2  -4   16.19    2.83
  -3   2  -4   14.75    1.54
  -3  -2   4   17.09    1.52
   3  -1   4  195.36   10.46
   3   1  -4  191.22   10.43
   3  -1   4  186.59   10.41
  -3   1  -4  176.96   14.56
  -3  -1   4  178.31   10.46
  -3   1  -4  187.28   10.42
  -3  -1   4  189.87   10.42
  -3   1  -4  170.96   14.55
  -3   1  -4  194.91   10.42
   3   0   4    1.22    0.71
   3   0   4    2.22    0.73
   3   0  -4    1.43    0.85
  -3   0  -4    1.08    1.56
  -3   0   4    0.30    0.92
  -3   0  -4    1.53    2.09
  -3   0  -4    1.06    0.64
   3   1   4  175.93   10.67
   3  -1  -4  194.65   10.90
  -3   1   4  182.54   10.94
  -3  -1  -4  189.06   14.90
  -3  -1  -4  205.65   10.67
  -3  -1  -4  202.28   14.85
   3   2   4   13.12    1.59
   3  -2  -4   14.21    2.03
  -3  -2  -4   13.58    1.25
  -3   2   4   19.96    3.39
  -3  -2  -4   15.10    2.86
  -3  -2  -4   15.33    2.42
  -3   2   4   13.22    1.97
   3  -3  -4  278.63   15.24
   3  -3  -4  250.15   15.20
   3   3   4  257.41   14.97
  -3  -3  -4  272.32   20.51
  -3   3   4  273.03   15.21
  -3   3   4  260.13   20.86
  -3  -3  -4  282.14   14.85
   3  -4  -4    0.01    1.70
   3   4   4   -1.54    1.10
   3  -4  -4   -0.30    1.54
  -3   4   4    0.65    1.61
  -3  -4  -4    0.34    0.82
  -3   4   4    4.46    2.74
  -3  -4  -4    2.83    1.68
  -3  -4  -4    0.33    0.90
   3   5   4   51.77    3.80
   3  -5  -4   59.90    4.25
   3  -5  -4   52.51    4.49
  -3   5   4   59.56    6.55
  -3  -5  -4   56.77    5.09
  -3  -5  -4   55.55    3.65
  -3  -5  -4   58.26    3.65
  -3   5   4   61.16    4.35
   3   6   4   14.74    2.02
   3  -6  -4   13.41    2.65
   3   6   4   16.76    2.95
   3  -6  -4   20.11    2.19
  -3   6   4   14.17    3.28
  -3  -6  -4   14.49    1.94
  -3  -6  -4   12.81    1.73
  -3  -6  -4   14.98    2.65
  -3   6   4   12.96    2.01
   3   7   4  179.08   10.98
   3  -7  -4  182.43   11.48
   3  -7  -4  189.78   11.09
   3   7   4  202.57   13.86
  -3  -7  -4  187.46   10.86
  -3   7   4  183.72   15.64
  -3  -7  -4  202.98   14.91
  -3   7   4  202.54   11.44
  -3  -7  -4  172.27   14.51
   3   8   4    3.91    2.04
   3  -8  -4    4.37    2.17
   3   8   4    7.68    2.35
  -3   8   4    4.03    2.64
  -3  -8  -4    5.90    1.73
  -3  -8  -4    6.06    1.39
  -3  -8  -4    5.65    2.27
  -3   8   4    3.83    4.44
   3   9   4   25.83    3.74
   3  -9  -4   29.47    4.67
   3   9   4   37.76    4.11
  -3   9   4   32.93    3.66
  -3  -9  -4   31.94    4.65
  -3   9   4   29.87    5.80
  -3  -9  -4   29.26    3.04
   3  10   4   15.55    2.74
   3  10   4   18.54    3.68
   3 -10  -4   15.14    2.98
  -3  10   4   11.59    5.80
  -3 -10  -4   17.89    2.84
  -3  10   4   19.83    2.99
   3  11   4   90.81    7.09
   3 -11  -4  104.67    8.28
   3  11   4  108.45    8.21
  -3  11   4  114.24    8.16
  -3  11   4  108.20   12.38
  -3 -11  -4   98.71    6.80
   3  12   4   19.89    3.50
   3 -12  -4   23.41    4.58
  -3  12   4   21.41    3.63
  -3  12   4   21.44    7.33
   3  13   4    6.24    3.43
   3 -13  -4    6.90    3.40
  -3  13   4   11.91    3.54
  -3  13   4    7.90    7.14
   3  14   4    3.07    3.46
   3 -14  -4    9.05    3.72
  -3  14   4    7.27    4.95
  -3  14   4    9.52    5.89
   3 -15  -4   33.19    6.02
   3  15   4   21.86    4.74
  -3  15   4   30.45    9.17
  -3  15   4   29.88    5.94
   3 -16  -4   10.36    5.81
  -3  16   4    7.30    5.77
  -3  16   4    8.93    8.83
   4  15  -4    4.51    3.98
  -4  15  -4    5.00    3.46
   4  14  -4   -1.72    3.11
   4 -14   4   -7.41    4.67
  -4  14  -4   -5.99    9.03
  -4  14  -4    3.52    7.13
  -4  14  -4   -5.58    4.01
   4  13  -4   -0.30    3.24
   4 -13   4   -1.20    3.16
  -4  13  -4    5.12    6.39
  -4  13  -4    0.76    3.66
  -4  13  -4    9.30    6.38
   4  12  -4   13.84    2.97
   4 -12   4    6.61    4.08
  -4  12  -4    9.14    7.98
  -4  12  -4   13.39    4.76
  -4  12  -4    9.41    2.77
   4 -11   4   15.65    4.00
   4  11  -4   20.14    3.23
   4 -11   4   20.65    3.81
  -4  11  -4   19.00    7.91
  -4  11  -4   18.20    5.99
  -4  11  -4   14.55    2.79
   4  10  -4    9.22    2.63
   4 -10   4    5.22    3.34
   4 -10   4    9.07    2.70
  -4  10  -4    2.19    4.92
  -4  10  -4    8.45    5.23
  -4  10  -4    6.97    2.17
   4  -9   4   36.28    4.90
   4   9  -4   44.63    4.25
   4  -9   4   44.31    5.11
  -4   9  -4   43.39    9.42
  -4   9  -4   45.96    3.89
  -4  -9   4   49.15    3.77
  -4   9  -4   49.74    7.93
   4   8  -4   36.68    3.57
   4   8  -4   33.73    3.14
   4  -8   4   33.10    4.26
   4  -8   4   28.95    3.40
  -4   8  -4   35.73    6.49
  -4  -8   4   40.88    4.92
  -4   8  -4   37.15    7.00
  -4  -8   4   29.92    3.07
  -4   8  -4   32.74    3.73
   4   7  -4   56.43    3.41
   4  -7   4   46.17    4.98
   4  -7   4   52.26    3.64
   4  -7   4   44.28    4.33
   4   7  -4   45.04    3.85
  -4   7  -4   47.55    7.20
  -4   7  -4   44.65    6.65
  -4   7  -4   40.58    3.54
  -4  -7   4   43.21    3.32
  -4  -7   4   56.33    5.84
   4  -6   4   12.77    1.92
   4  -6   4    9.16    2.83
   4  -6   4   10.30    2.16
   4   6  -4    9.65    1.33
   4   6  -4    7.76    1.73
  -4   6  -4    6.14    4.44
  -4   6  -4    8.94    1.53
  -4   6  -4    7.25    3.03
  -4  -6   4    6.83    1.40
   4   5  -4   49.98    3.67
   4  -5   4   50.77    4.00
   4  -5   4   51.76    5.37
   4   5  -4   54.84    3.51
   4  -5   4   57.13    3.89
  -4  -5   4   55.90    3.51
  -4   5  -4   55.60    6.04
  -4   5  -4   51.13    7.13
  -4   5  -4   55.12    3.85
   4  -4   4   17.65    2.31
   4  -4   4   19.66    2.17
   4   4  -4   19.11    1.78
  -4  -4   4   19.30    1.80
  -4  -4   4   18.86    1.79
  -4   4  -4   18.01    4.08
  -4   4  -4   20.08    2.15
  -4   4  -4   19.11    3.88
   4  -3   4   87.73    5.10
   4  -3   4   84.00    5.13
   4   3  -4   68.30    4.76
  -4   3  -4   87.70    5.00
  -4   3  -4   78.59    7.97
  -4   3  -4   86.30    8.15
  -4  -3   4   81.60    4.86
  -4  -3   4   84.87    4.84
   4   2  -4   25.08    2.18
   4  -2   4   32.49    2.44
   4  -2   4   30.33    2.52
  -4   2  -4   36.83    4.32
  -4  -2   4   31.24    2.34
  -4   2  -4   35.77    2.35
  -4   2  -4   30.39    4.68
  -4  -2   4   35.10    2.23
  -4   2  -4   33.25    2.32
   4   1  -4   14.93    1.49
   4  -1   4   12.85    1.37
   4  -1   4   14.57    1.58
  -4   1  -4   12.30    2.70
  -4   1  -4   14.84    3.03
  -4  -1   4   13.16    1.44
  -4   1  -4   15.00    1.37
  -4  -1   4   12.26    1.67
  -4   1  -4   13.35    1.53
   4   0  -4   28.54    2.28
   4   0   4   30.55    2.07
  -4   0  -4   30.42    1.94
  -4   0   4   27.57    2.41
  -4   0  -4   26.22    4.54
  -4   0  -4   27.72    3.89
   4   1   4   14.06    1.28
   4   1   4   14.55    1.37
   4  -1  -4   13.25    2.02
  -4  -1  -4   14.80    1.16
  -4  -1  -4   16.14    2.94
  -4  -1  -4   12.59    2.58
  -4   1   4   10.36    1.59
   4   2   4   35.52    2.02
   4   2   4   37.47    3.71
   4  -2  -4   30.27    2.99
   4   2   4   27.99    2.21
   4  -2  -4   26.86    2.74
  -4  -2  -4   28.34    4.29
  -4  -2  -4   27.44    3.68
  -4   2   4   26.27    2.76
  -4  -2  -4   30.24    1.87
  -4   2   4   35.52    4.89
   4   3   4   78.38    4.83
   4   3   4   88.19    6.87
   4   3   4   85.34    4.79
   4  -3  -4   81.89    5.48
   4  -3  -4   75.06    5.44
  -4  -3  -4   82.99    7.45
  -4  -3  -4   79.44    4.73
  -4  -3  -4   89.49    4.72
  -4   3   4   91.84    8.22
  -4   3   4   83.83    5.31
   4   4   4   19.16    3.76
   4  -4  -4   16.32    2.29
   4  -4  -4   14.63    2.34
   4   4   4   15.46    1.54
  -4   4   4   18.73    2.55
  -4  -4  -4   20.95    3.71
  -4   4   4   24.34    4.97
  -4  -4  -4   16.51    1.41
  -4  -4  -4   16.72    1.35
   4  -5  -4   46.86    4.30
   4   5   4   48.62    3.28
   4   5   4   57.00    4.90
   4  -5  -4   53.97    4.13
  -4   5   4   53.08    4.11
  -4   5   4   49.42    6.83
  -4  -5  -4   51.54    5.30
  -4  -5  -4   49.74    3.18
  -4  -5  -4   49.17    3.11
   4   6   4    6.93    1.33
   4  -6  -4    3.74    2.49
   4  -6  -4   11.52    2.25
   4   6   4    9.76    3.13
  -4  -6  -4    8.50    2.33
  -4   6   4   10.56    4.36
  -4  -6  -4    9.20    1.44
  -4   6   4    8.00    1.80
   4   7   4   38.79    3.25
   4  -7  -4   43.64    3.93
   4  -7  -4   47.18    4.13
   4   7   4   44.87    5.03
  -4  -7  -4   45.42    4.70
  -4   7   4   41.64    6.10
  -4  -7  -4   42.68    3.04
  -4   7   4   42.99    4.28
   4   8   4   26.21    2.95
   4  -8  -4   31.89    4.46
   4   8   4   37.75    4.61
  -4   8   4   32.15    6.22
  -4  -8  -4   30.66    2.59
  -4   8   4   30.79    3.39
  -4  -8  -4   26.85    3.79
   4  -9  -4   51.94    4.54
   4   9   4   42.79    3.93
   4   9   4   56.21    5.78
  -4   9   4   47.42    5.06
  -4   9   4   47.04    7.05
  -4  -9  -4   39.47    4.13
   4  10   4    3.80    2.31
   4 -10  -4    3.86    3.50
   4  10   4    6.03    3.13
  -4  10   4    7.44    4.53
  -4  10   4    9.76    3.40
   4  11   4   12.15    2.67
   4 -11  -4    9.81    4.07
   4  11   4   21.33    3.94
  -4  11   4   24.66    3.96
  -4  11   4   19.96    5.52
   4  12   4    9.00    2.81
   4 -12  -4    9.10    4.27
  -4  12   4   12.57    3.31
  -4  12   4   13.22    5.57
   4  13   4   -3.23    2.90
   4 -13  -4    1.85    3.31
  -4  13   4   -0.05    3.15
  -4  13   4    4.89    5.55
   4  14   4   -8.83    3.65
   4 -14  -4   -2.05    3.55
  -4  14   4    4.23    7.75
  -4  14   4   -0.51    4.73
   4  15   4   -2.38    4.20
  -4  15   4    6.24    8.48
  -4  15   4    3.29    5.34
   5  14  -4   25.09    4.22
  -5  14  -4   26.83    8.40
   5  13  -4    2.54    2.87
   5 -13   4   -0.42    3.42
  -5  13  -4    1.46    9.24
  -5  13  -4    6.40    7.02
   5  12  -4   43.44    4.99
   5 -12   4   26.82    5.03
  -5  12  -4   33.16    8.15
  -5  12  -4   50.38    9.85
   5 -11   4    0.92    3.82
   5 -11   4    5.69    3.52
   5  11  -4    7.76    2.82
  -5  11  -4    8.28    6.50
  -5  11  -4    4.99    3.10
  -5  11  -4    8.90    8.25
   5 -10   4   46.89    5.89
   5  10  -4   56.28    4.55
   5 -10   4   55.13    6.27
  -5  10  -4   56.69    9.22
  -5  10  -4   51.91    9.78
  -5  10  -4   51.50    5.24
   5  -9   4    9.29    3.47
   5  -9   4    6.55    2.38
   5   9  -4    8.96    2.34
  -5   9  -4    9.45    5.68
  -5   9  -4   13.17    7.02
  -5   9  -4    4.14    2.63
   5  -8   4   70.66    6.01
   5   8  -4   73.33    5.22
   5  -8   4   81.64    7.24
  -5   8  -4   73.90    5.17
  -5   8  -4   79.08    9.98
  -5   8  -4   76.14    9.30
   5  -7   4   21.57    3.52
   5  -7   4   22.15    4.03
  -5   7  -4   23.85    6.19
  -5   7  -4   23.88    5.66
  -5   7  -4   20.77    3.11
   5  -6   4   92.01    5.66
   5  -6   4   79.39    5.99
   5  -6   4   84.23    7.71
  -5   6  -4   81.97    5.55
  -5   6  -4   81.76   10.08
  -5   6  -4   80.77    8.65
   5  -5   4    6.22    3.30
   5  -5   4    9.69    1.91
   5  -5   4    4.71    1.86
   5   5  -4    6.82    1.23
  -5   5  -4    5.48    1.62
  -5   5  -4    6.39    4.45
  -5   5  -4    6.20    4.70
  -5  -5   4    4.15    1.10
   5  -4   4  193.30   14.54
   5   4  -4  196.36   10.80
   5  -4   4  196.58   11.05
   5  -4   4  191.94   11.08
  -5  -4   4  182.47   10.80
  -5   4  -4  180.10   16.39
  -5   4  -4  190.36   11.00
  -5   4  -4  186.22   15.86
  -5  -4   4  205.63   10.75
   5  -3   4    9.96    1.57
   5  -3   4   11.83    2.84
   5   3  -4   10.77    1.54
   5  -3   4   15.20    2.06
  -5  -3   4   12.24    1.38
  -5   3  -4   14.70    4.19
  -5   3  -4   11.17    3.29
  -5  -3   4   12.43    1.48
  -5   3  -4   11.72    1.95
   5  -2   4   89.46    6.00
   5   2  -4  105.79    5.94
   5  -2   4  103.44    6.07
   5  -2   4  104.13    8.76
  -5   2  -4   96.18    9.13
  -5  -2   4  106.61    5.87
  -5  -2   4  103.70    5.97
  -5   2  -4  103.53    9.95
  -5   2  -4  105.92    6.05
   5  -1   4   41.23    2.83
   5  -1   4   41.95    2.87
   5  -1   4   38.53    5.35
  -5  -1   4   42.29    2.82
  -5   1  -4   40.98    6.22
  -5   1  -4   38.96    5.63
  -5   1  -4   42.32    2.74
  -5   1  -4   44.34    2.75
  -5  -1   4   45.51    2.91
   5   0   4  208.26   14.39
   5   0   4  191.98   10.74
   5   0   4  196.05   10.75
   5   0  -4  171.87   11.00
  -5   0  -4  195.83   15.91
  -5   0  -4  196.57   10.70
  -5   0   4  197.52   10.93
  -5   0  -4  186.39   15.60
   5   1   4   40.41    2.31
   5   1   4   43.55    4.61
   5   1   4   38.56    2.37
   5  -1  -4   41.94    3.11
   5  -1  -4   34.06    3.30
  -5   1   4   42.29    2.95
  -5   1   4   39.61    5.03
  -5  -1  -4   41.13    4.89
  -5  -1  -4   36.53    5.03
   5   2   4  113.56    8.96
   5  -2  -4   93.40    6.38
   5  -2  -4  105.66    6.44
  -5   2   4  110.82    6.25
  -5   2   4   97.55    9.72
  -5  -2  -4   97.99    9.31
  -5  -2  -4   95.01    8.92
   5  -3  -4   11.25    2.02
   5  -3  -4   12.52    2.33
   5   3   4   13.80    3.10
  -5  -3  -4    9.45    2.93
  -5   3   4   11.51    1.87
  -5   3   4   11.40    3.25
  -5  -3  -4   11.36    3.25
   5   4   4  204.04   14.40
   5  -4  -4  180.85   11.28
   5  -4  -4  196.97   11.37
  -5   4   4  200.47   11.15
  -5  -4  -4  183.36   15.38
  -5   4   4  182.04   15.81
   5   5   4    4.46    0.58
   5   5   4    6.59    0.64
   5   5   4    4.67    2.83
   5  -5  -4    3.21    2.16
   5  -5  -4    3.63    2.11
  -5   5   4    5.47    1.96
  -5  -5  -4    7.09    2.66
  -5   5   4    4.43    4.40
   5  -6  -4   69.54    5.96
   5   6   4   89.46    7.32
   5  -6  -4   86.74    5.85
   5   6   4   78.17    4.70
  -5  -6  -4   84.03    4.56
  -5   6   4   83.30    5.68
  -5   6   4   74.88    8.54
  -5  -6  -4   77.52    7.38
   5   7   4   21.48    2.10
   5  -7  -4   19.78    3.30
   5   7   4   25.19    4.63
  -5   7   4   21.07    2.96
  -5   7   4   17.35    4.64
  -5  -7  -4   19.97    4.08
   5  -8  -4   74.95    6.34
   5   8   4   72.46    4.93
   5   8   4   95.10    7.87
  -5  -8  -4   69.61    6.98
  -5   8   4   82.04    6.05
  -5   8   4   70.77   10.24
   5   9   4    9.69    4.15
   5   9   4    4.96    1.81
   5  -9  -4    4.75    2.51
  -5   9   4   11.32    3.23
  -5   9   4   13.36    6.25
   5  10   4   61.49    6.82
   5 -10  -4   55.42    5.21
   5  10   4   49.35    4.31
  -5  10   4   55.85    5.84
  -5  10   4   57.73   10.32
   5 -11  -4    5.71    3.03
   5  11   4    3.92    2.26
   5  11   4    8.60    4.65
  -5  11   4    0.78    3.70
  -5  11   4    5.92    6.90
   5  12   4   28.71    4.30
   5 -12  -4   30.85    5.18
  -5  12   4   51.75   10.99
  -5  12   4   38.54    6.13
   5 -13  -4    0.46    4.62
   5  13   4   -1.75    2.92
  -5  13   4    6.33    4.59
  -5  13   4   14.26    8.20
   5  14   4   13.55    3.81
  -5  14   4   28.03    7.54
   6  12  -4   -0.74    2.97
   6 -12   4   -7.96    4.20
  -6  12  -4    2.62    5.79
  -6  12  -4    9.73    9.29
   6 -11   4   -1.59    3.89
   6  11  -4    0.44    2.61
   6 -11   4    5.94    3.99
  -6  11  -4   11.73    8.92
  -6  11  -4    3.18    7.10
   6 -10   4    6.16    4.06
   6 -10   4    1.45    3.58
  -6  10  -4    4.31    5.20
  -6  10  -4   10.18    6.19
   6  -9   4   22.74    4.48
   6  -9   4   19.03    3.67
  -6   9  -4   23.19    5.78
  -6   9  -4   28.70    8.33
   6  -8   4    4.37    2.89
   6  -8   4    9.38    4.04
  -6   8  -4    8.31    4.76
  -6   8  -4   15.04    6.89
   6  -7   4   12.09    2.77
   6  -7   4   16.27    3.70
  -6   7  -4   15.93    5.24
  -6   7  -4   12.02    6.16
   6  -6   4    6.56    4.28
   6  -6   4    2.38    2.20
  -6   6  -4    7.56    5.83
  -6   6  -4    4.80    4.18
   6  -5   4   59.52    4.86
   6  -5   4   63.68    7.34
  -6   5  -4   71.29    9.30
  -6   5  -4   57.72    9.12
   6   4  -4    4.56    0.73
   6  -4   4    6.71    4.22
   6  -4   4    5.42    1.66
  -6   4  -4    2.75    3.61
  -6   4  -4    1.21    4.48
   6  -3   4   10.14    3.49
   6  -3   4   11.53    1.74
   6   3  -4    9.91    1.11
   6   3  -4    6.82    1.16
  -6   3  -4   13.30    3.76
  -6   3  -4    7.61    4.80
   6  -2   4    4.56    3.23
   6   2  -4    2.96    0.96
   6  -2   4    4.73    1.39
   6   2  -4    4.47    0.86
   6  -2   4    5.31    1.39
  -6   2  -4    6.72    3.96
  -6   2  -4    4.50    4.56
   6  -1   4   17.63    1.81
   6  -1   4   18.28    1.66
   6  -1   4   17.75    4.58
   6   1  -4   15.57    1.68
   6   1  -4   12.53    1.77
  -6   1  -4   16.49    4.38
  -6   1  -4   14.22    4.80
   6   0  -4    9.13    1.38
   6   0  -4    8.25    1.48
   6   0   4   14.54    3.46
  -6   0  -4    8.57    3.87
  -6   0  -4    6.59    4.25
  -6   0   4    8.22    4.38
   6   1   4   18.68    3.78
   6  -1  -4   13.30    1.86
  -6  -1  -4   14.63    3.54
  -6  -1  -4   13.63    3.89
  -6   1   4   14.29    3.73
   6  -2  -4    2.86    1.74
   6   2   4    3.04    4.36
  -6   2   4    8.01    3.39
  -6  -2  -4    0.90    3.11
  -6  -2  -4    1.89    3.74
   6  -3  -4    6.79    1.97
   6   3   4    9.20    3.59
  -6  -3  -4    5.08    3.26
  -6  -3  -4    8.05    3.63
  -6   3   4    6.33    3.52
   6   4   4    2.87    4.44
   6  -4  -4   -0.21    1.84
  -6  -4  -4    1.55    3.14
  -6   4   4    4.54    4.81
  -6  -4  -4   -0.80    3.13
   6   5   4   70.09    7.76
   6  -5  -4   58.05    4.74
  -6  -5  -4   55.86    6.76
  -6   5   4   57.94    9.06
   6  -6  -4    7.40    2.59
   6   6   4    5.82    4.80
  -6   6   4    5.67    4.18
  -6  -6  -4    6.23    3.20
   6  -7  -4    9.56    3.01
   6   7   4   19.49    5.33
  -6  -7  -4   16.46    3.47
  -6   7   4   14.33    4.95
   6  -8  -4    6.01    3.15
   6   8   4   12.18    4.95
  -6   8   4    9.37    4.86
   6  -9  -4   19.12    3.87
   6   9   4   31.82    5.96
  -6   9   4   16.93    5.70
   6 -10  -4    2.90    3.61
   6  10   4    9.11    5.66
  -6  10   4    5.12    5.31
   6 -11  -4    2.17    3.85
  -6  11   4    7.44    7.43
   6 -12  -4   -2.86    3.13
  -6  12   4    5.05    8.02
   7 -10   4    3.03    4.87
   7 -10   4   -4.40    3.48
  -7  10  -4   -1.31    5.74
  -7  10  -4   11.72    8.49
   7  -9   4   33.87    6.94
   7  -9   4   24.40    3.99
  -7   9  -4   25.55    6.82
  -7   9  -4   58.96   12.00
   7  -8   4   -2.59    3.16
   7  -8   4    6.51    5.07
  -7   8  -4   -0.13    7.06
  -7   8  -4   17.60    7.62
   7  -7   4   23.93    3.61
   7  -7   4   31.48    6.05
  -7   7  -4   27.24    7.73
  -7   7  -4   38.88    8.27
   7  -6   4   -1.92    2.36
   7  -6   4    4.59    4.92
  -7   6  -4    3.34    4.70
  -7   6  -4   -2.80    4.51
   7  -5   4   33.09    3.81
   7  -5   4   38.74    7.14
  -7   5  -4   29.73    6.10
  -7   5  -4   40.31    8.83
   7  -4   4   17.44    4.48
   7  -4   4   12.84    2.26
  -7   4  -4   21.21    6.06
  -7   4  -4   10.71    6.27
   7  -3   4   62.63    7.88
   7  -3   4   47.15    3.77
  -7   3  -4   43.95    7.32
  -7   3  -4   51.09    7.03
   7  -2   4    0.66    1.10
   7  -2   4    3.28    5.19
  -7   2  -4   -0.94    3.82
  -7   2  -4    1.16    4.73
   7  -1   4   74.64    8.40
  -7  -1   4   55.52    7.54
  -7   1  -4   60.29    7.78
  -7   1  -4   61.65    8.37
   7   0  -4   24.51    1.97
   7   0   4   33.84    6.28
  -7   0   4   23.79    5.93
  -7   0  -4   20.51    4.74
  -7   0  -4   24.40    5.30
   7  -1  -4   55.20    3.87
   7   1   4   81.18    8.40
  -7  -1  -4   56.73    8.48
  -7  -1  -4   56.34    7.59
  -7   1   4   53.52    8.66
   7   2   4    5.75    4.05
   7  -2  -4   -0.23    1.61
  -7   2   4    0.70    5.06
  -7  -2  -4    0.16    3.26
  -7  -2  -4   -0.88    3.70
   7   3   4   48.93    7.89
   7  -3  -4   41.93    3.54
  -7  -3  -4   41.12    7.19
  -7  -3  -4   33.29    6.85
  -7   3   4   44.60    8.45
   7   4   4   18.82    4.73
   7  -4  -4   10.47    2.31
  -7  -4  -4   13.57    4.59
  -7  -4  -4   11.42    4.17
  -7   4   4   14.45    6.03
   7   5   4   42.13    6.19
   7  -5  -4   29.66    3.89
  -7   5   4   31.92    7.13
  -7  -5  -4   29.29    5.22
  -7  -5  -4   30.79    6.23
   7  -6  -4   -1.28    2.59
   7   6   4    4.08    5.77
  -7   6   4    1.59    4.53
  -7  -6  -4   -0.88    3.70
   7  -7  -4   24.10    4.10
   7   7   4   45.92    8.21
  -7   7   4   27.96    6.23
   7  -8  -4    1.19    2.98
   7   8   4    8.92    6.12
  -7   8   4    5.89    5.19
   7  -9  -4   25.82    4.51
   7   9   4   50.13    8.54
  -7   9   4   28.51    6.89
   7  10   4    6.88    6.39
   7 -10  -4    0.96    3.67
   8  -7   4    9.40    6.18
  -8   7  -4   18.99    8.07
   8  -6   4   13.85    4.93
  -8   6  -4    6.17    5.89
  -8   6  -4   18.51    7.41
   8  -5   4   18.66    6.50
  -8   5  -4   -0.86    7.20
  -8   5  -4   21.02    7.20
   8  -4   4   12.55    6.43
  -8   4  -4   15.08    6.41
  -8   4  -4    2.54    5.11
   8  -3   4    1.14    4.46
  -8  -3   4   -2.58    4.31
  -8   3  -4    3.56    5.90
  -8   3  -4    0.41    4.77
   8  -2   4    8.73    4.74
  -8   2  -4   10.14    5.42
  -8  -2   4   -7.66    5.75
  -8   2  -4    1.50    4.65
   8  -1   4    2.07    4.56
  -8  -1   4   -0.96    4.30
  -8   1  -4    6.85    5.44
  -8   1  -4   -0.98    4.37
   8   0   4    2.22    4.43
  -8   0  -4   -1.91    4.13
  -8   0   4   -4.73    5.62
  -8   0  -4   -2.41    4.58
   8   1   4    7.22    4.73
  -8   1   4   -3.16    5.78
  -8  -1  -4    1.13    4.75
  -8  -1  -4   -0.99    5.43
   8   2   4   15.59    6.67
  -8  -2  -4    0.83    5.34
  -8  -2  -4   -0.99    4.59
  -8   2   4    2.63    4.59
   8   3   4    4.94    4.84
  -8  -3  -4    0.56    5.04
  -8   3   4    0.95    6.23
  -8  -3  -4    2.73    4.44
   8  -4  -4    3.21    2.04
   8   4   4   12.47    6.94
  -8  -4  -4    0.21    4.42
  -8   4   4    2.21    6.56
  -8  -4  -4    2.46    3.71
   8   5   4   21.81    5.73
   8  -5  -4    6.15    2.34
  -8  -5  -4    7.51    4.80
  -8   5   4    8.47    5.39
   8   6   4   18.48    7.29
   8  -6  -4    3.50    2.57
  -8   6   4    4.00    5.33
   8   7   4    9.28    7.47
   8  -7  -4   -2.25    2.85
   0 -17   5    5.94    5.02
   0 -16   5   10.46    4.63
   0  16  -5   13.49    3.66
   0  15  -5   -0.14    3.97
   0 -15   5   -2.16    2.89
   0 -14   5    3.30    3.76
   0  14  -5    2.82    3.62
   0 -13   5   41.30    5.40
   0  13  -5   37.19    4.33
   0  12  -5   42.71    4.20
   0 -12   5   46.77    4.25
   0  12  -5   32.39    6.85
   0  11  -5   -1.32    4.01
   0 -11   5    6.91    2.15
   0  11  -5    7.87    2.17
   0 -10   5   14.34    2.94
   0 -10   5   18.65    2.77
   0  10  -5    5.94    4.39
   0  10  -5   20.41    2.78
   0   9  -5   18.64    4.40
   0   9  -5   25.60    3.42
   0  -9   5   23.82    3.40
   0  -9   5   22.97    3.32
   0  -8   5   44.75    3.42
   0   8  -5   45.00    3.44
   0   8  -5   38.37    5.90
   0  -8   5   45.02    4.55
   0   7  -5   21.77    4.91
   0  -7   5   30.93    2.65
   0  -7   5   31.45    3.80
   0   7  -5   34.92    2.54
   0   7  -5   31.88    2.69
   0  -6   5    9.52    1.61
   0   6  -5   11.01    1.58
   0   6  -5    8.71    1.43
   0  -6   5   10.15    2.28
   0   6  -5    8.11    3.08
   0  -6   5   13.79    3.19
   0  -6   5   10.41    1.72
   0   5  -5    0.52    0.81
   0  -5   5    0.33    0.91
   0   5  -5   -0.54    0.92
   0  -5   5   -0.66    1.76
   0  -5   5    1.19    1.73
   0   5  -5   -3.36    2.31
   0  -5   5    0.77    1.15
   0  -4   5   16.10    3.10
   0  -4   5   11.80    1.67
   0   4  -5    5.42    2.78
   0   4  -5   13.76    1.67
   0  -4   5   12.45    1.76
   0   4  -5   11.76    1.83
   0  -4   5   15.17    2.78
   0  -3   5  508.42   28.32
   0   3  -5  452.80   38.80
   0   3  -5  513.18   28.36
   0  -3   5  517.51   38.75
   0   3  -5  535.74   28.33
   0  -3   5  530.57   38.73
   0  -3   5  529.59   28.35
   0   2  -5    1.25    1.70
   0  -2   5    3.18    0.98
   0   2  -5    2.04    1.00
   0  -2   5    4.15    1.43
   0  -2   5    2.37    0.69
   0   2  -5    2.63    0.69
   0  -2   5    3.03    1.83
   0  -1   5    1.11    1.31
   0   1  -5   -1.54    2.07
   0  -1   5    1.46    0.60
   0   1  -5    1.08    0.65
   0  -1   5    2.68    0.66
   0   1  -5    1.53    0.61
   0   0   5   -0.26    0.54
   0   0  -5    0.31    0.55
   0   0   5   -0.13    1.20
   0   0  -5   -1.09    2.00
   0   0   5    1.06    0.81
   0  -1  -5    0.45    1.37
   0   1   5    1.38    0.66
   0   1   5    1.61    1.26
   0  -1  -5    1.73    0.89
   0  -2  -5    2.12    0.81
   0   2   5    3.09    1.68
   0  -2  -5    2.57    1.38
   0   2   5    2.13    1.13
   0   3   5  475.39   38.94
   0   3   5  487.24   38.72
   0   3   5  489.80   28.68
   0  -3  -5  578.18   28.73
   0  -3  -5  556.92   38.97
   0   4   5   10.04    1.91
   0   4   5   11.97    2.41
   0  -4  -5   12.97    1.84
   0  -4  -5   10.99    1.55
   0   4   5    8.26    1.84
   0  -5  -5    0.53    1.20
   0  -5  -5   -1.41    0.97
   0   5   5   -4.19    1.72
   0   5   5    0.77    1.44
   0   6   5    7.02    1.76
   0  -6  -5    9.50    1.49
   0  -6  -5    8.95    1.73
   0  -6  -5   11.32    2.19
   0   6   5   12.21    2.31
   0   6   5    4.27    2.83
   0   7   5   25.17    3.64
   0  -7  -5   31.67    3.26
   0  -7  -5   28.94    3.53
   0   7   5   21.83    4.14
   0   7   5   30.79    3.55
   0  -8  -5   40.09    3.72
   0  -8  -5   49.10    4.43
   0   8   5   33.24    5.91
   0   8   5   42.77    3.81
   0   8   5   43.77    4.55
   0   9   5   20.47    3.20
   0  -9  -5   20.97    3.12
   0   9   5   28.78    3.66
   0   9   5   11.27    4.63
   0  -9  -5   25.86    3.49
   0 -10  -5   18.03    2.73
   0  10   5    7.60    4.94
   0  10   5   17.41    3.33
   0  10   5   13.13    2.73
   0  11   5    5.01    3.45
   0  11   5    8.80    2.27
   0 -11  -5    5.92    2.50
   0  11   5   -5.06    4.63
   0  12   5   26.55    7.32
   0  12   5   46.92    5.91
   0 -12  -5   48.59    5.67
   0 -13  -5   44.87    5.01
   0  13   5   44.80    5.19
   0 -14  -5    4.76    4.21
   0  14   5    1.50    4.65
   0 -15  -5    1.96    3.32
   0  15   5   -0.49    3.58
   0  16   5   15.64    4.50
   0 -16  -5   13.45    5.19
   0 -17  -5   12.06    5.39
   1  16  -5    1.20    3.16
   1 -16   5   -4.81    4.77
  -1  16  -5   -4.96    4.47
  -1 -16   5   -2.23    4.04
   1  15  -5   11.91    4.10
   1 -15   5   11.90    3.55
  -1 -15   5    9.81    3.04
  -1  15  -5    7.61    3.27
   1 -14   5   11.63    4.15
   1  14  -5   11.62    3.80
  -1  14  -5    9.31    4.02
  -1 -14   5    9.67    3.49
   1  13  -5    3.80    3.22
   1 -13   5    6.54    3.72
  -1  13  -5    7.22    5.06
  -1 -13   5    4.79    3.15
  -1  13  -5    3.99    3.50
   1 -12   5   21.62    3.07
   1  12  -5   17.36    3.33
  -1  12  -5   20.59    5.40
  -1 -12   5   19.55    3.28
  -1  12  -5   21.25    3.50
  -1  12  -5    8.82    7.21
   1  11  -5   66.01    5.47
   1 -11   5   66.69    5.11
  -1  11  -5   50.66    9.80
  -1  11  -5   64.10    7.78
  -1 -11   5   63.15    5.32
  -1  11  -5   63.97    4.99
   1 -10   5   35.44    3.56
   1  10  -5   34.78    4.01
  -1 -10   5   35.70    3.25
  -1  10  -5   29.87    6.23
  -1  10  -5   33.96    3.44
  -1 -10   5   32.05    4.02
  -1  10  -5   33.26    5.87
   1   9  -5    8.56    1.77
   1  -9   5   10.05    2.55
  -1   9  -5    5.71    3.39
  -1   9  -5    6.11    2.39
  -1  -9   5    9.41    2.17
  -1   9  -5    7.44    3.72
  -1  -9   5    7.55    2.13
   1   8  -5   39.47    3.16
   1  -8   5   38.94    4.50
   1  -8   5   36.38    3.27
   1   8  -5   41.08    3.33
  -1   8  -5   39.44    3.25
  -1  -8   5   38.17    3.08
  -1  -8   5   41.39    4.09
  -1   8  -5   34.40    5.43
  -1   8  -5   36.12    6.68
   1   7  -5  363.46   19.38
   1  -7   5  355.04   19.47
   1   7  -5  337.52   19.42
   1  -7   5  388.69   26.52
  -1   7  -5  336.38   19.45
  -1  -7   5  376.98   26.40
  -1   7  -5  301.70   26.89
  -1  -7   5  343.48   19.43
  -1   7  -5  303.79   26.69
   1  -6   5   67.05    4.15
   1  -6   5   69.25    6.48
   1   6  -5   66.63    4.22
   1  -6   5   61.01    4.18
   1   6  -5   61.19    4.38
   1  -6   5   68.45    5.79
  -1   6  -5   65.94    4.11
  -1  -6   5   62.49    4.09
  -1  -6   5   66.87    6.07
  -1   6  -5   58.17    6.04
  -1  -6   5   67.14    5.86
  -1   6  -5   58.47    6.91
  -1   6  -5   62.53    4.20
  -1  -6   5   66.30    4.23
   1   5  -5   43.52    3.23
   1  -5   5   43.99    3.17
   1  -5   5   47.31    4.31
   1   5  -5   44.61    2.87
   1  -5   5   43.18    3.27
   1  -5   5   46.22    5.34
  -1  -5   5   43.51    2.92
  -1  -5   5   40.48    4.40
  -1  -5   5   44.23    2.88
  -1   5  -5   43.41    3.12
  -1   5  -5   39.28    5.02
  -1   5  -5   40.69    3.25
  -1   5  -5   36.57    4.56
  -1  -5   5   45.66    4.81
   1  -4   5  346.44   24.36
   1  -4   5  335.09   24.72
   1  -4   5  302.67   17.75
   1   4  -5  331.76   17.74
   1   4  -5  307.38   17.79
   1  -4   5  330.72   17.76
  -1  -4   5  305.82   24.31
  -1  -4   5  325.88   17.72
  -1   4  -5  328.27   17.73
  -1   4  -5  307.96   17.76
  -1   4  -5  290.37   24.41
  -1  -4   5  320.88   17.71
  -1   4  -5  300.72   24.44
   1  -3   5  543.06   36.57
   1   3  -5  406.55   36.52
   1  -3   5  536.78   36.71
   1  -3   5  509.90   26.70
   1  -3   5  464.19   26.65
   1   3  -5  513.04   26.67
   1   3  -5  484.18   26.71
  -1   3  -5  478.16   26.70
  -1  -3   5  432.70   36.39
  -1  -3   5  496.16   26.67
  -1   3  -5  502.50   26.69
  -1   3  -5  451.33   36.43
  -1   3  -5  453.11   36.42
  -1  -3   5  479.74   26.66
   1  -2   5  142.78   10.53
   1   2  -5  132.04    7.44
   1   2  -5  142.57    7.41
   1  -2   5  137.06    7.47
   1  -2   5  144.74   10.67
   1   2  -5  114.48   10.54
   1  -2   5  132.67    7.41
  -1  -2   5  122.13   10.51
  -1   2  -5  132.04    7.44
  -1  -2   5  128.06    7.44
  -1  -2   5  126.80    7.44
  -1   2  -5  127.16    7.43
  -1   2  -5  117.46   10.57
  -1   2  -5  119.52   10.22
   1   1  -5   18.23    1.30
   1  -1   5   18.23    1.32
   1  -1   5   18.42    1.50
   1  -1   5   18.52    2.23
   1  -1   5   18.00    2.50
  -1   1  -5   12.88    1.24
  -1   1  -5   14.38    1.94
  -1   1  -5   12.60    1.50
  -1  -1   5   11.93    1.25
  -1  -1   5   13.80    1.30
  -1  -1   5   13.85    2.31
   1   0  -5  204.64   10.98
   1   0   5  189.01   10.92
   1   0   5  203.01   14.88
   1   0   5  213.69   15.41
   1   0   5  188.84   10.93
  -1   0  -5  172.61   15.12
  -1   0  -5  202.78   10.93
  -1   0   5  190.06   10.97
  -1   0  -5  195.23   14.75
  -1   0   5  193.75   15.19
   1   1   5   11.92    1.22
   1  -1  -5   12.11    1.36
   1   1   5   11.98    2.50
   1   1   5   13.46    1.27
  -1   1   5   18.79    1.71
  -1  -1  -5   14.80    2.31
  -1  -1  -5   17.91    1.24
  -1   1   5   19.42    2.37
   1   2   5  121.63    7.65
   1   2   5  133.45   10.92
   1  -2  -5  139.07    7.79
  -1   2   5  142.18   10.74
  -1  -2  -5  120.50   10.73
  -1   2   5  133.41    7.78
  -1   2   5  138.97   10.41
  -1  -2  -5  145.61    7.71
   1   3   5  507.77   38.59
   1  -3  -5  537.75   28.38
   1   3   5  461.70   28.27
  -1   3   5  497.49   28.37
  -1   3   5  548.20   38.53
  -1  -3  -5  546.06   28.29
  -1  -3  -5  532.12   38.14
  -1  -3  -5  466.85   38.38
  -1   3   5  496.61   38.35
   1  -4  -5  380.26   24.93
   1  -4  -5  344.73   18.46
   1   4   5  334.92   25.07
   1   4   5  317.22   18.39
  -1   4   5  320.05   18.46
  -1  -4  -5  292.94   24.78
  -1   4   5  309.86   24.92
  -1  -4  -5  340.59   18.32
  -1  -4  -5  307.98   24.49
   1  -5  -5   41.21    3.42
   1   5   5   37.40    3.54
   1  -5  -5   47.71    4.18
   1  -5  -5   35.82    3.62
   1   5   5   41.61    4.59
  -1   5   5   38.02    4.56
  -1  -5  -5   47.07    4.15
  -1  -5  -5   42.87    3.65
  -1   5   5   37.63    3.76
  -1  -5  -5   45.91    2.99
   1  -6  -5   67.30    4.54
   1  -6  -5   62.22    4.48
   1  -6  -5   69.25    5.75
   1   6   5   57.09    4.34
   1   6   5   68.54    6.00
  -1  -6  -5   63.45    4.58
  -1   6   5   56.40    6.29
  -1   6   5   60.92    4.90
  -1  -6  -5   64.80    4.11
  -1  -6  -5   61.06    5.29
   1  -7  -5  363.92   20.90
   1   7   5  403.05   27.98
   1   7   5  353.50   20.80
   1  -7  -5  380.79   28.06
  -1   7   5  363.90   20.89
  -1  -7  -5  359.47   27.81
  -1  -7  -5  368.01   20.85
  -1   7   5  346.25   28.55
   1  -8  -5   34.18    3.68
   1   8   5   46.01    4.06
   1  -8  -5   39.18    4.43
   1   8   5   33.59    4.15
  -1   8   5   39.92    3.76
  -1   8   5   35.29    5.16
  -1  -8  -5   35.12    3.90
  -1  -8  -5   42.24    4.18
   1   9   5    3.29    2.79
   1  -9  -5    6.79    2.25
  -1  -9  -5    9.00    1.99
  -1  -9  -5   12.71    2.72
  -1   9   5    4.27    4.34
  -1   9   5    5.30    2.32
   1 -10  -5   33.09    3.93
   1  10   5   33.90    4.59
  -1  10   5   31.83    3.97
  -1  10   5   31.27    6.29
  -1 -10  -5   35.19    3.54
   1 -11  -5   64.19    6.53
   1  11   5   69.29    6.36
  -1  11   5   52.17    9.64
  -1 -11  -5   72.19    6.07
  -1  11   5   86.99    7.02
  -1  11   5   68.47    6.66
   1  12   5   17.15    3.22
   1 -12  -5   23.45    4.27
  -1  12   5   13.63    6.39
  -1 -12  -5   21.23    3.80
  -1  12   5   18.09    3.44
   1 -13  -5    4.74    3.10
   1  13   5    3.84    4.05
  -1  13   5    5.57    3.23
  -1 -13  -5    7.59    2.74
  -1  13   5   -7.77    6.14
   1 -14  -5   13.69    4.63
   1  14   5   10.42    3.52
  -1  14   5   13.86    3.86
  -1 -14  -5   16.39    4.18
  -1  14   5    8.10    7.35
   1 -15  -5    6.64    4.94
   1  15   5    7.12    5.01
  -1  15   5   10.99    5.38
  -1 -15  -5   17.66    3.52
  -1  15   5    1.32    7.40
   1  16   5    1.44    3.88
   1 -16  -5    1.57    3.76
  -1  16   5   -8.76    7.68
  -1  16   5    5.67    4.25
   2  16  -5    2.04    4.24
   2 -16   5    5.43    3.94
  -2  16  -5    5.55    3.60
  -2  16  -5   -1.75    7.83
   2  15  -5   10.83    4.07
   2 -15   5   11.01    3.78
  -2  15  -5   11.56    7.51
  -2  15  -5   11.03    3.47
   2  14  -5   13.73    3.70
   2 -14   5    9.63    4.51
  -2 -14   5   11.47    3.34
  -2  14  -5   15.61    4.24
  -2  14  -5    7.65    6.57
   2  13  -5   15.66    2.80
   2 -13   5   18.80    3.46
  -2  13  -5    5.50    5.87
  -2 -13   5   13.03    3.16
  -2  13  -5   15.87    3.08
  -2  13  -5   19.04    5.82
   2 -12   5   24.03    3.33
   2  12  -5   16.24    3.22
  -2  12  -5   17.34    5.11
  -2 -12   5   16.05    2.95
  -2  12  -5   17.21    2.97
  -2  12  -5   16.79    5.80
   2  11  -5    6.82    2.72
   2 -11   5    6.29    2.53
  -2  11  -5    9.39    2.36
  -2 -11   5    9.23    1.95
  -2  11  -5    4.76    4.73
  -2  11  -5   11.40    4.41
   2 -10   5   32.77    3.78
   2  10  -5   38.29    3.55
   2  10  -5   31.42    4.00
  -2  10  -5   39.84    6.53
  -2  10  -5   32.19    6.59
  -2 -10   5   33.75    3.68
  -2  10  -5   33.98    3.58
  -2 -10   5   38.90    4.14
   2   9  -5   48.00    4.24
   2  -9   5   46.52    4.00
   2   9  -5   47.55    3.46
  -2  -9   5   54.52    4.90
  -2  -9   5   44.23    3.48
  -2   9  -5   42.41    3.81
  -2   9  -5   38.05    6.55
  -2   9  -5   48.89    6.66
   2   8  -5   29.41    2.82
   2  -8   5   27.36    3.59
   2   8  -5   24.89    3.17
  -2  -8   5   22.69    2.38
  -2   8  -5   26.08    5.11
  -2  -8   5   28.21    3.59
  -2   8  -5   27.51    5.32
  -2   8  -5   27.90    3.37
   2  -7   5   65.12    4.48
   2  -7   5   69.11    4.64
   2   7  -5   68.06    4.37
   2   7  -5   65.91    4.19
  -2   7  -5   63.10    7.08
  -2   7  -5   62.51    7.68
  -2  -7   5   66.68    6.12
  -2  -7   5   62.73    4.41
  -2   7  -5   64.29    4.73
   2   6  -5   48.54    3.27
   2  -6   5   52.06    4.98
   2  -6   5   46.11    3.51
   2   6  -5   50.95    3.73
   2  -6   5   48.75    3.71
  -2  -6   5   50.84    3.54
  -2   6  -5   49.76    3.81
  -2   6  -5   50.90    5.28
  -2   6  -5   50.68    6.32
  -2  -6   5   51.64    5.01
   2   5  -5   55.58    4.01
   2  -5   5   56.13    4.07
   2  -5   5   59.50    3.82
   2   5  -5   57.85    3.80
   2  -5   5   65.85    6.65
   2  -5   5   60.50    5.89
  -2   5  -5   59.46    6.24
  -2  -5   5   59.31    3.70
  -2   5  -5   57.84    3.84
  -2   5  -5   56.58    6.33
  -2  -5   5   60.05    3.81
  -2  -5   5   61.37    5.68
   2   4  -5   17.97    2.06
   2  -4   5   21.56    4.01
   2   4  -5   19.12    1.83
   2  -4   5   19.14    2.14
   2  -4   5   19.42    1.75
   2  -4   5   23.07    3.55
  -2   4  -5   17.90    3.07
  -2  -4   5   18.37    1.82
  -2   4  -5   19.40    1.97
  -2  -4   5   18.61    3.34
  -2  -4   5   17.58    1.88
  -2   4  -5   17.64    1.77
  -2   4  -5   17.77    2.98
   2  -3   5   78.70    5.24
   2  -3   5   88.10    7.61
   2  -3   5   84.33    5.17
   2  -3   5   91.63    7.48
   2   3  -5   79.47    5.23
   2   3  -5   86.72    5.17
  -2  -3   5  100.34    7.82
  -2   3  -5   88.00    5.19
  -2  -3   5   88.42    5.20
  -2   3  -5   85.96    7.48
  -2   3  -5   94.77    5.24
  -2   3  -5   84.87    7.51
  -2  -3   5   88.84    5.19
   2  -2   5   12.78    1.57
   2  -2   5   14.74    2.51
   2  -2   5   12.32    2.80
   2  -2   5   15.04    1.64
   2   2  -5   15.03    1.49
  -2  -2   5   14.11    1.50
  -2   2  -5   13.26    1.37
  -2  -2   5   14.82    1.55
  -2   2  -5   15.06    1.54
  -2   2  -5   15.09    2.50
  -2   2  -5   14.50    2.60
  -2  -2   5   18.98    2.76
   2  -1   5   55.98    4.49
   2   1  -5   54.91    3.10
   2  -1   5   50.75    3.09
   2  -1   5   52.12    3.10
   2  -1   5   60.54    5.08
  -2  -1   5   45.22    3.09
  -2  -1   5   43.74    2.97
  -2   1  -5   47.01    3.05
  -2   1  -5   42.71    4.23
  -2   1  -5   43.41    4.55
  -2   1  -5   42.69    3.08
   2   0   5  121.62    8.97
   2   0   5  102.96    6.23
   2   0   5  121.73    8.52
   2   0  -5  111.24    6.28
   2   0   5  102.98    6.24
  -2   0   5  104.61    6.28
  -2   0  -5  113.02    6.24
  -2   0  -5  100.31    8.97
  -2   0  -5  101.51    8.46
   2   1   5   42.83    3.00
   2  -1  -5   47.77    3.30
   2   1   5   45.10    3.03
   2   1   5   52.35    4.90
  -2  -1  -5   55.72    3.07
  -2  -1  -5   50.54    4.54
  -2  -1  -5   50.06    4.02
  -2   1   5   47.77    3.33
   2   2   5   17.42    2.82
   2  -2  -5   11.76    2.00
   2   2   5   13.67    1.57
  -2  -2  -5   14.14    1.37
  -2   2   5   11.52    1.75
  -2   2   5   17.07    2.14
  -2  -2  -5   13.69    2.77
  -2  -2  -5   12.96    1.51
   2  -3  -5   92.34    5.37
   2   3   5   88.93    5.12
  -2  -3  -5   82.50    4.93
  -2   3   5   78.97    5.39
  -2  -3  -5   74.39    6.98
  -2   3   5   81.38    6.93
   2  -4  -5   16.43    2.44
   2   4   5   14.11    2.21
  -2   4   5   16.37    2.17
  -2  -4  -5   18.43    1.84
  -2  -4  -5   13.55    2.51
  -2   4   5   22.70    3.45
  -2  -4  -5   19.94    2.03
   2  -5  -5   58.01    4.18
   2  -5  -5   54.22    4.01
   2  -5  -5   66.86    5.31
   2   5   5   53.65    4.06
  -2  -5  -5   48.29    5.08
  -2   5   5   54.90    4.03
  -2   5   5   51.10    5.36
  -2  -5  -5   55.74    4.68
  -2  -5  -5   54.71    3.84
  -2  -5  -5   56.81    3.73
   2  -6  -5   54.04    3.60
   2  -6  -5   54.91    5.26
   2   6   5   44.76    3.83
   2  -6  -5   45.14    4.34
  -2   6   5   41.95    4.24
  -2  -6  -5   50.74    4.32
  -2  -6  -5   46.24    4.44
  -2   6   5   40.28    5.72
  -2  -6  -5   43.96    3.61
   2   7   5   63.75    4.83
   2  -7  -5   58.64    4.78
  -2   7   5   65.81    4.83
  -2   7   5   62.51    6.61
  -2  -7  -5   65.55    4.63
  -2  -7  -5   66.03    5.57
  -2  -7  -5   70.58    5.75
   2  -8  -5   19.07    3.19
   2   8   5   18.63    2.85
  -2  -8  -5   24.96    3.11
  -2   8   5   23.75    3.23
  -2   8   5   24.74    4.57
  -2  -8  -5   30.38    3.49
   2  -9  -5   39.03    5.10
   2   9   5   39.72    3.84
   2   9   5   53.51    4.53
  -2  -9  -5   52.08    4.81
  -2  -9  -5   43.79    4.14
  -2   9   5   42.08    7.45
  -2   9   5   45.34    4.34
   2  10   5   40.38    3.76
   2  10   5   35.34    3.68
   2 -10  -5   31.56    4.38
  -2  10   5   32.49    7.44
  -2 -10  -5   28.68    3.95
  -2 -10  -5   40.46    4.71
  -2  10   5   31.96    4.38
   2 -11  -5    9.75    2.87
   2  11   5    8.00    3.21
  -2  11   5    7.84    4.39
  -2 -11  -5    5.64    2.70
  -2  11   5    5.43    2.86
   2 -12  -5   14.55    4.37
   2  12   5   15.40    3.86
  -2  12   5   22.07    5.52
  -2 -12  -5   19.83    3.28
  -2  12   5   20.87    4.52
   2  13   5   12.55    3.22
   2 -13  -5   16.61    3.70
  -2  13   5   20.46    3.85
  -2 -13  -5   18.55    3.67
  -2  13   5   18.07    7.13
   2  14   5   10.70    4.48
   2 -14  -5   11.68    4.94
  -2  14   5   10.13    7.33
  -2  14   5   11.78    5.10
   2  15   5    9.60    4.77
   2 -15  -5   15.26    5.30
  -2  15   5    3.88    7.68
  -2  15   5   15.36    5.55
   2 -16  -5    5.77    4.09
   2  16   5    1.53    4.90
  -2  16   5   13.56    8.40
  -2  16   5    3.98    4.31
  -3  16  -5   -1.59    4.77
   3  15  -5    5.22    3.84
   3 -15   5    3.19    3.83
  -3  15  -5    3.83    3.29
  -3  15  -5    7.42    9.76
   3 -14   5   39.28    5.89
   3  14  -5   34.83    5.57
  -3  14  -5   58.99    9.49
  -3  14  -5   37.92    5.23
  -3  14  -5   37.31   10.42
   3  13  -5    5.89    3.26
   3 -13   5    3.49    3.15
  -3  13  -5    9.13    5.70
  -3  13  -5    3.78    3.72
  -3  13  -5    4.06    7.82
   3  12  -5    0.75    2.78
   3 -12   5    2.84    2.81
  -3  12  -5    2.45    5.35
  -3  12  -5    5.20    5.23
  -3 -12   5    2.37    2.43
  -3  12  -5    6.07    2.56
   3  11  -5    5.09    2.62
   3 -11   5    0.93    2.23
   3 -11   5    1.95    2.56
  -3  11  -5    2.08    3.51
  -3  11  -5    1.21    2.18
  -3  11  -5    1.01    4.84
  -3 -11   5    2.07    2.07
   3 -10   5   60.41    4.93
   3 -10   5   59.12    5.37
   3  10  -5   62.46    4.93
  -3  10  -5   54.40    5.24
  -3  10  -5   52.87    9.78
  -3  10  -5   60.69    8.24
  -3 -10   5   52.67    4.47
   3   9  -5   38.44    3.90
   3   9  -5   45.00    3.54
   3  -9   5   38.99    3.87
  -3   9  -5   39.42    4.29
  -3   9  -5   41.93    6.99
  -3  -9   5   44.86    4.57
  -3  -9   5   35.62    3.51
  -3   9  -5   32.55    6.99
   3   8  -5   57.40    4.34
   3  -8   5   55.27    4.84
   3   8  -5   59.88    4.05
  -3   8  -5   51.12    4.09
  -3   8  -5   48.75    6.98
  -3  -8   5   53.33    4.00
  -3   8  -5   55.95    7.30
  -3  -8   5   58.04    5.46
   3   7  -5    4.91    1.77
   3  -7   5    4.09    2.17
   3  -7   5    4.87    1.49
   3   7  -5    5.79    1.49
  -3   7  -5    6.21    2.80
  -3   7  -5    3.68    1.94
  -3  -7   5    6.96    2.30
  -3  -7   5    4.57    1.49
  -3   7  -5    4.40    4.30
   3   6  -5   15.87    2.49
   3   6  -5   18.48    2.15
   3  -6   5   16.36    2.12
   3  -6   5   18.60    2.88
  -3   6  -5   24.31    2.73
  -3  -6   5   25.38    2.23
  -3   6  -5   27.43    5.10
  -3   6  -5   23.09    4.33
   3   5  -5   80.51    5.27
   3   5  -5   83.97    5.10
   3  -5   5   81.15    5.42
   3  -5   5   91.67    5.37
  -3   5  -5   78.75    5.34
  -3   5  -5   80.37    8.35
  -3  -5   5   95.80    7.95
  -3   5  -5   82.93    7.68
  -3  -5   5   81.85    5.11
   3   4  -5  284.50   16.21
   3  -4   5  331.07   23.08
   3  -4   5  280.04   16.25
   3  -4   5  295.67   16.23
   3   4  -5  290.04   16.16
  -3   4  -5  285.03   22.59
  -3   4  -5  270.07   22.58
  -3  -4   5  292.98   16.16
  -3   4  -5  280.97   16.25
  -3  -4   5  283.91   16.16
   3  -3   5   21.37    2.14
   3  -3   5   22.81    4.09
   3   3  -5   22.40    1.85
   3  -3   5   21.29    2.08
  -3  -3   5   20.24    1.86
  -3  -3   5   20.20    1.80
  -3   3  -5   20.14    3.77
  -3   3  -5   20.21    2.06
  -3   3  -5   20.76    1.94
  -3   3  -5   20.71    3.42
   3  -2   5   15.69    1.89
   3   2  -5   15.05    1.69
   3  -2   5   19.55    3.42
   3  -2   5   15.23    1.81
  -3  -2   5   22.51    1.95
  -3   2  -5   22.40    3.25
  -3   2  -5   20.83    3.33
  -3   2  -5   23.84    1.77
  -3   2  -5   20.61    1.87
  -3  -2   5   22.86    1.74
   3  -1   5   43.93    2.97
   3  -1   5   43.54    3.05
   3  -1   5   54.85    4.52
   3   1  -5   45.56    2.96
  -3   1  -5   48.11    2.92
  -3  -1   5   46.98    2.97
  -3   1  -5   44.60    2.95
  -3   1  -5   41.00    4.47
  -3  -1   5   43.61    3.04
  -3   1  -5   45.24    5.19
   3   0  -5  336.56   18.16
   3   0   5  324.35   18.09
   3   0   5  310.08   18.04
  -3   0  -5  352.01   18.07
  -3   0   5  310.02   18.19
  -3   0  -5  324.26   24.91
  -3   0  -5  322.36   24.77
   3   1   5   46.74    2.90
   3   1   5   46.03    2.88
   3  -1  -5   45.76    3.19
  -3   1   5   40.05    3.23
  -3  -1  -5   46.88    2.78
  -3  -1  -5   43.20    4.16
  -3  -1  -5   41.00    4.86
   3  -2  -5   20.57    1.95
   3   2   5   22.07    1.64
   3   2   5   21.49    1.87
  -3   2   5   23.74    3.58
  -3   2   5   15.00    2.32
  -3  -2  -5   15.24    2.39
  -3  -2  -5   14.35    1.54
  -3  -2  -5   16.98    3.29
   3  -3  -5   16.77    2.56
   3   3   5   16.35    2.14
  -3  -3  -5   20.06    3.25
  -3   3   5   15.62    2.15
  -3  -3  -5   17.46    1.61
  -3   3   5   24.08    3.85
   3   4   5  269.06   15.86
   3  -4  -5  264.96   16.07
   3  -4  -5  289.85   16.08
  -3   4   5  274.28   21.81
  -3  -4  -5  290.80   15.68
  -3   4   5  294.72   16.11
  -3  -4  -5  282.59   21.55
   3  -5  -5   76.84    5.26
   3  -5  -5   81.40    5.41
   3   5   5   74.20    5.13
  -3   5   5   82.64    5.55
  -3   5   5   77.81    7.81
  -3  -5  -5   78.24    4.84
  -3  -5  -5   79.14    4.94
  -3  -5  -5   76.15    6.89
   3   6   5   19.65    2.39
   3  -6  -5   21.95    2.75
  -3   6   5   17.47    2.70
  -3  -6  -5   12.30    2.47
  -3  -6  -5   13.73    2.02
  -3   6   5   13.96    3.26
  -3  -6  -5   19.95    2.76
   3  -7  -5    0.76    1.91
   3   7   5    3.82    1.82
  -3   7   5    3.09    2.87
  -3  -7  -5    5.76    2.03
  -3   7   5    4.14    2.61
  -3  -7  -5    3.01    1.45
  -3  -7  -5    3.11    1.83
   3   8   5   62.33    5.53
   3  -8  -5   47.15    4.52
   3   8   5   45.67    4.23
  -3   8   5   60.83    5.25
  -3   8   5   50.04    7.55
  -3  -8  -5   54.52    4.83
  -3  -8  -5   48.98    4.15
  -3  -8  -5   59.60    5.47
   3   9   5   45.17    4.67
   3   9   5   33.37    3.86
   3  -9  -5   29.63    4.93
  -3   9   5   38.79    4.06
  -3  -9  -5   37.94    4.38
  -3   9   5   36.77    7.33
  -3  -9  -5   34.73    3.43
   3  10   5   48.53    4.91
   3 -10  -5   50.50    6.03
   3  10   5   64.35    5.60
  -3  10   5   54.09    8.97
  -3 -10  -5   58.66    4.82
  -3  10   5   63.39    6.05
   3 -11  -5   -0.64    2.67
   3  11   5   -2.60    2.64
   3  11   5    1.54    2.64
  -3  11   5   -1.96    5.51
  -3  11   5    1.23    2.74
  -3 -11  -5    1.82    2.21
   3 -12  -5    4.73    3.09
   3  12   5   -0.71    3.11
  -3  12   5    4.31    4.18
  -3  12   5    0.92    6.11
   3 -13  -5    5.21    4.56
   3  13   5    0.96    3.41
  -3  13   5    3.99    4.54
  -3  13   5    4.38    6.81
   3 -14  -5   46.43    5.85
   3  14   5   35.77    6.06
  -3  14   5   51.52    5.99
  -3  14   5   41.72    9.10
   3 -15  -5    6.33    4.00
   3  15   5   -3.75    4.29
  -3  15   5    7.85    8.00
  -3  15   5    6.60    5.43
  -3  16   5   -3.56    5.84
  -3  16   5   -3.63    5.80
   4  15  -5   10.62    3.85
  -4  15  -5   -4.30    4.45
   4 -14   5    3.65    3.71
   4  14  -5    6.62    3.46
  -4  14  -5    6.32    9.41
  -4  14  -5    4.43    4.12
  -4  14  -5   13.62    7.16
   4  13  -5    0.02    2.97
   4 -13   5   -6.20    4.26
  -4  13  -5    0.28    6.15
  -4  13  -5   -0.77    2.72
  -4  13  -5    1.56    6.11
   4 -12   5   -1.16    4.01
   4  12  -5    1.82    2.76
  -4  12  -5    3.74    5.88
  -4  12  -5    4.38    5.88
  -4  12  -5   -0.08    2.43
   4 -11   5   10.39    3.91
   4  11  -5   13.31    3.15
   4 -11   5   12.51    3.29
  -4  11  -5   14.41    2.70
  -4  11  -5   16.99    7.73
  -4  11  -5   16.49    6.11
   4  10  -5   32.94    4.37
   4 -10   5   29.14    4.68
   4 -10   5   31.56    4.23
  -4  10  -5   29.29    6.49
  -4  10  -5   32.89    3.63
  -4  10  -5   41.00    8.25
   4  -9   5    9.69    2.98
   4  -9   5    7.05    2.34
   4   9  -5    9.15    2.27
  -4   9  -5    9.89    6.08
  -4   9  -5    5.33    2.59
  -4   9  -5    8.64    5.04
  -4  -9   5    6.56    1.82
   4  -8   5   16.69    3.27
   4   8  -5   18.65    2.69
   4  -8   5   14.58    3.02
   4   8  -5   11.52    2.56
  -4   8  -5   20.31    6.02
  -4   8  -5   18.49    5.13
  -4  -8   5   18.63    2.74
  -4  -8   5   30.19    4.66
  -4   8  -5   18.55    2.61
   4   7  -5   10.20    2.00
   4  -7   5    8.33    1.97
   4  -7   5   13.56    2.29
   4   7  -5   13.65    2.06
  -4  -7   5   16.76    3.47
  -4   7  -5   13.30    2.30
  -4   7  -5   17.51    5.26
  -4  -7   5   12.87    2.09
  -4   7  -5   17.09    3.76
   4  -6   5    5.05    2.06
   4   6  -5    3.38    1.76
   4   6  -5    4.97    1.45
   4  -6   5    6.42    1.89
  -4  -6   5    2.47    1.28
  -4   6  -5    4.93    3.30
  -4   6  -5    1.00    1.74
  -4   6  -5    4.47    2.99
   4  -5   5   76.92    5.11
   4   5  -5   81.35    4.72
   4  -5   5   83.03    4.82
  -4   5  -5   74.68    8.35
  -4   5  -5   73.13    4.96
  -4  -5   5   62.12    4.68
  -4   5  -5   74.35    8.24
   4   4  -5   35.37    2.66
   4  -4   5   38.18    3.04
   4  -4   5   34.96    3.12
  -4   4  -5   37.32    5.76
  -4   4  -5   37.79    5.00
  -4  -4   5   38.88    2.80
  -4   4  -5   41.81    3.04
   4   3  -5   25.49    2.21
   4  -3   5   23.59    2.45
   4  -3   5   24.72    2.34
  -4  -3   5   28.34    2.13
  -4   3  -5   25.48    4.72
  -4   3  -5   26.76    4.17
  -4  -3   5   26.74    2.26
  -4   3  -5   27.33    2.35
   4  -2   5    5.55    2.51
   4  -2   5    6.09    1.14
   4   2  -5    5.08    1.11
   4  -2   5    3.90    1.16
  -4   2  -5    1.07    2.44
  -4   2  -5    0.70    1.15
  -4  -2   5    2.76    1.16
  -4   2  -5    3.69    2.35
  -4  -2   5    3.00    1.04
   4   1  -5   24.27    1.76
  -4  -1   5   13.75    2.04
  -4   1  -5   16.15    3.59
  -4   1  -5   19.05    1.72
  -4   1  -5   16.75    1.76
  -4  -1   5   17.38    1.83
  -4   1  -5   17.13    3.50
   4   0   5    6.52    1.05
   4   0  -5    6.02    1.20
  -4   0  -5    5.82    0.91
  -4   0   5    3.86    1.28
  -4   0  -5    3.84    2.17
  -4   0  -5    5.02    2.94
   4   1   5   18.19    1.86
   4  -1  -5   17.76    2.49
  -4  -1  -5   24.77    1.69
  -4  -1  -5   24.50    3.50
  -4  -1  -5   20.16    3.53
  -4   1   5   24.35    2.37
   4   2   5    3.36    1.19
   4   2   5    2.75    0.90
   4  -2  -5    0.66    1.54
  -4   2   5    7.06    3.01
  -4   2   5    2.03    1.48
  -4  -2  -5    5.42    2.11
  -4  -2  -5    5.15    0.83
  -4  -2  -5    5.51    2.62
   4  -3  -5   21.14    2.89
   4  -3  -5   25.36    2.89
   4   3   5   20.79    2.24
   4   3   5   28.46    1.97
  -4   3   5   23.13    2.78
  -4  -3  -5   22.45    3.39
  -4  -3  -5   22.57    3.93
  -4   3   5   25.22    4.76
  -4  -3  -5   24.72    1.80
   4   4   5   33.52    2.34
   4  -4  -5   36.27    3.02
   4   4   5   31.64    2.66
   4  -4  -5   28.64    3.50
  -4   4   5   35.68    4.66
  -4  -4  -5   31.85    2.38
  -4   4   5   35.34    2.90
  -4  -4  -5   32.55    2.34
  -4  -4  -5   35.60    4.39
   4   5   5   64.78    4.58
   4  -5  -5   60.76    5.39
   4  -5  -5   74.49    5.25
   4   5   5   75.20    6.85
  -4  -5  -5   74.22    4.38
  -4  -5  -5   73.91    6.66
  -4   5   5   77.66    8.02
  -4   5   5   76.71    4.92
  -4  -5  -5   71.74    4.39
   4   6   5    2.45    1.46
   4  -6  -5    4.03    1.65
   4   6   5    3.47    2.38
   4  -6  -5   -1.67    2.40
  -4   6   5    4.30    1.75
  -4   6   5    3.90    4.11
  -4  -6  -5    4.05    2.36
  -4  -6  -5    4.41    1.14
   4   7   5   17.07    3.63
   4   7   5   13.13    1.95
   4  -7  -5   18.54    2.45
   4  -7  -5   11.75    2.41
  -4  -7  -5   10.73    1.62
  -4   7   5    8.53    4.59
  -4   7   5   12.72    2.83
  -4  -7  -5    8.58    2.51
   4   8   5   24.00    4.33
   4   8   5   15.37    2.27
   4  -8  -5   14.92    3.38
  -4   8   5   13.80    5.17
  -4  -8  -5   17.34    3.57
  -4   8   5   13.25    2.52
  -4  -8  -5   11.81    1.75
  -4  -8  -5   14.55    3.13
   4   9   5    7.15    3.30
   4  -9  -5    4.62    2.54
   4   9   5    6.00    2.28
  -4   9   5    9.72    4.20
  -4   9   5    6.34    3.23
   4  10   5   33.44    5.28
   4 -10  -5   29.87    4.46
   4  10   5   28.63    3.60
  -4  10   5   31.52    6.98
  -4  10   5   35.56    4.20
   4 -11  -5   15.95    3.36
   4  11   5    9.26    3.06
   4  11   5   21.60    4.01
  -4  11   5    9.11    4.03
  -4  11   5   14.75    6.64
   4  12   5   -4.50    2.67
   4 -12  -5    0.31    4.15
  -4  12   5    3.15    6.60
  -4  12   5   -2.19    4.12
   4  13   5   -6.16    3.44
   4 -13  -5   -0.24    4.62
  -4  13   5    4.00    3.45
  -4  13   5    5.04    7.20
   4  14   5   -0.15    3.95
   4 -14  -5   11.97    3.98
  -4  14   5    7.42    3.88
  -4  14   5   11.30    8.04
   4  15   5   -4.00    3.86
  -4  15   5    8.49    4.17
  -4  15   5   13.85    8.00
   5  14  -5   13.17    3.59
  -5  14  -5   20.02    8.29
   5  13  -5    7.58    3.49
   5 -13   5   -5.06    4.67
  -5  13  -5   12.35    9.71
  -5  13  -5   10.50    7.58
   5  12  -5   11.89    3.44
   5 -12   5    4.90    4.39
  -5  12  -5   10.56    6.67
  -5  12  -5   11.64    7.12
   5 -11   5   40.70    5.49
   5  11  -5   45.27    5.14
   5 -11   5   40.40    6.17
  -5  11  -5   54.93   12.07
  -5  11  -5   42.64    4.34
  -5  11  -5   54.10   10.07
   5 -10   5   17.02    4.18
   5 -10   5   14.79    3.75
   5  10  -5   16.77    3.01
  -5  10  -5   12.48    3.21
  -5  10  -5   13.73    5.08
  -5  10  -5   21.34    7.91
   5   9  -5   14.39    2.79
   5  -9   5   16.29    3.97
   5  -9   5   14.79    3.38
  -5   9  -5   17.56    5.67
  -5   9  -5   17.87    6.01
  -5   9  -5   15.30    3.00
   5  -8   5    3.68    2.85
   5   8  -5    3.60    2.13
   5  -8   5    4.49    3.51
  -5   8  -5    6.00    5.48
  -5   8  -5    4.91    2.38
  -5   8  -5   12.37    6.28
   5  -7   5   50.47    4.82
   5  -7   5   55.44    6.23
  -5   7  -5   58.13    8.59
  -5   7  -5   49.12    4.38
  -5   7  -5   59.27    9.11
   5  -6   5   12.16    2.26
   5  -6   5    7.98    2.30
   5  -6   5    7.40    3.72
   5   6  -5    9.57    1.59
  -5   6  -5    8.63    3.76
  -5   6  -5    8.98    3.96
  -5   6  -5    6.78    1.98
   5  -5   5   50.44    5.30
   5  -5   5   46.29    4.05
   5  -5   5   56.08    3.91
  -5   5  -5   49.79    3.79
  -5  -5   5   47.59    3.45
  -5   5  -5   46.80    7.64
  -5   5  -5   53.78    7.68
   5  -4   5   32.27    2.71
   5  -4   5   28.84    2.86
   5  -4   5   31.09    5.15
  -5   4  -5   24.66    4.98
  -5   4  -5   25.25    2.58
  -5   4  -5   27.93    6.13
  -5  -4   5   22.98    2.36
   5  -3   5   91.05    5.68
   5  -3   5   97.93    5.64
   5  -3   5   92.91    7.71
  -5   3  -5   85.11    9.03
  -5   3  -5   90.76    5.58
  -5   3  -5   83.59    8.58
  -5  -3   5   84.85    5.43
   5  -2   5   79.75    4.82
   5  -2   5   77.77    4.87
   5  -2   5   71.87    6.85
  -5   2  -5   81.50    4.84
  -5   2  -5   78.22    7.95
  -5   2  -5   74.45    7.65
  -5  -2   5   74.91    4.77
   5   1  -5   86.50    5.04
   5  -1   5   84.20    7.29
   5  -1   5   90.20    5.08
  -5  -1   5   79.81    5.14
  -5   1  -5   77.27    7.93
  -5   1  -5   77.93    7.93
   5   0   5   80.75    4.91
   5   0  -5   82.78    5.09
   5   0   5   88.28    7.28
   5   0   5   85.65    4.89
  -5   0  -5   73.63    7.75
  -5   0  -5   82.06    8.42
  -5   0   5   83.04    5.24
  -5   0  -5   82.57    4.78
   5  -1  -5   66.65    5.31
   5   1   5   84.22    7.23
   5   1   5   84.24    4.74
   5  -1  -5   83.73    5.17
   5   1   5   80.92    4.85
  -5   1   5   83.90    8.41
  -5  -1  -5   84.21    7.56
  -5   1   5   77.17    5.20
  -5  -1  -5   86.14    8.29
  -5  -1  -5   85.23    4.63
   5   2   5   65.70    4.26
   5  -2  -5   62.86    4.88
   5   2   5   82.68    4.18
   5   2   5   80.15    7.44
   5  -2  -5   81.14    5.14
  -5  -2  -5   72.19    7.53
  -5   2   5   71.95    7.26
  -5   2   5   72.12    4.88
  -5  -2  -5   68.43    7.05
  -5  -2  -5   71.05    4.03
   5   3   5   87.77    8.20
   5  -3  -5   74.08    5.72
   5   3   5   92.17    4.86
   5  -3  -5   90.03    5.85
   5   3   5   80.15    4.86
  -5  -3  -5   82.65    7.88
  -5  -3  -5   90.38    8.28
  -5   3   5   92.44    5.61
  -5   3   5   88.44    9.01
   5  -4  -5   18.59    2.79
   5  -4  -5   22.26    2.93
   5   4   5   26.15    1.70
   5   4   5   29.10    4.26
   5   4   5   22.77    1.68
  -5  -4  -5   25.59    4.26
  -5   4   5   31.45    3.10
  -5  -4  -5   27.84    4.67
  -5   4   5   27.21    4.83
   5  -5  -5   43.16    4.43
   5   5   5   54.43    5.52
   5   5   5   45.21    3.01
   5   5   5   51.10    3.04
   5  -5  -5   45.12    4.35
  -5   5   5   44.87    7.46
  -5   5   5   54.07    4.21
  -5  -5  -5   48.06    2.81
  -5  -5  -5   47.73    5.59
  -5  -5  -5   49.48    2.85
   5  -6  -5    4.50    2.03
   5   6   5    6.03    1.16
   5   6   5    6.32    1.18
   5   6   5    8.81    3.16
   5  -6  -5    7.71    2.44
  -5   6   5    7.80    3.70
  -5  -6  -5    7.81    2.76
  -5   6   5    9.14    2.47
   5   7   5   46.05    3.40
   5   7   5   58.48    6.70
   5  -7  -5   42.70    5.07
  -5   7   5   54.42    4.72
  -5   7   5   48.84    8.51
  -5  -7  -5   50.52    5.74
   5   8   5    8.28    4.14
   5  -8  -5    1.67    3.04
   5   8   5    6.12    1.65
  -5  -8  -5    6.21    2.61
  -5   8   5    3.51    2.89
  -5   8   5    6.63    5.48
   5   9   5   22.28    4.72
   5   9   5   15.83    2.64
   5  -9  -5   12.40    3.63
  -5   9   5   15.88    4.99
  -5   9   5   15.06    3.53
   5  10   5    9.82    2.32
   5  10   5   20.64    4.78
   5 -10  -5   11.75    4.07
  -5  10   5   16.54    3.06
  -5  10   5   17.87    5.31
   5  11   5   53.98    7.17
   5  11   5   38.45    4.40
   5 -11  -5   42.07    6.31
  -5  11   5   46.41    5.00
  -5  11   5   48.66    8.20
   5 -12  -5    4.35    4.38
   5  12   5    1.28    2.77
  -5  12   5   11.41    3.39
  -5  12   5   10.67    5.58
   5  13   5   -1.48    3.11
   5 -13  -5    3.17    3.53
  -5  13   5    8.24    5.81
   5  14   5    7.23    3.69
   6  12  -5   11.49    3.22
  -6  12  -5   13.37    8.34
   6 -11   5   -1.56    3.91
   6 -11   5    4.22    4.54
  -6  11  -5    4.28    7.61
  -6  11  -5   20.79    9.23
   6 -10   5    2.28    4.16
   6 -10   5   -2.25    3.56
  -6  10  -5    0.04    6.95
  -6  10  -5    9.92    6.15
   6  -9   5   -0.69    3.04
   6  -9   5    2.04    4.22
  -6   9  -5    0.10    6.56
  -6   9  -5    3.41    7.34
   6  -8   5   27.02    5.15
   6  -8   5   25.60    3.60
  -6   8  -5   27.58    6.27
  -6   8  -5   19.63    5.56
   6  -7   5    7.57    2.71
   6  -7   5    7.89    4.58
  -6   7  -5    8.75    6.01
  -6   7  -5   11.82    6.50
   6  -6   5    3.95    4.47
   6  -6   5    0.68    2.56
  -6   6  -5    5.13    4.16
  -6   6  -5    7.56    4.35
   6  -5   5    9.53    2.39
   6  -5   5   12.03    3.59
  -6   5  -5    7.53    5.38
  -6   5  -5    6.49    5.29
   6  -4   5   18.00    5.02
   6  -4   5   21.00    3.04
  -6   4  -5   19.29    4.56
  -6   4  -5   22.46    5.52
   6  -3   5    2.23    4.34
   6  -3   5    4.07    1.69
  -6   3  -5    8.07    3.78
  -6   3  -5   11.26    4.57
   6  -2   5   12.93    1.77
   6   2  -5   14.54    1.85
   6  -2   5   15.72    3.85
  -6   2  -5   17.74    4.45
  -6   2  -5   16.19    5.07
   6   1  -5   10.89    1.72
   6  -1   5   17.22    3.92
   6  -1   5   16.58    1.94
   6  -1   5   17.73    1.83
   6   1  -5   14.36    1.92
  -6   1  -5   15.82    4.82
  -6   1  -5   11.83    4.04
   6   0   5    9.44    3.51
   6   0  -5    5.64    1.68
   6   0   5    8.45    1.14
   6   0   5   11.66    1.34
  -6   0  -5    4.00    3.58
  -6   0  -5    8.72    3.39
  -6   0   5    6.82    3.34
   6   1   5   14.09    4.87
   6  -1  -5    9.33    1.91
  -6  -1  -5   12.70    4.35
  -6   1   5   13.39    3.68
  -6  -1  -5   12.19    3.68
   6   2   5   14.90    3.90
   6  -2  -5   10.29    2.13
  -6   2   5   12.00    4.61
  -6  -2  -5   14.61    4.15
  -6  -2  -5   10.94    3.47
   6   3   5   12.03    4.91
   6  -3  -5    5.02    1.93
  -6   3   5    6.75    4.69
  -6  -3  -5   -1.91    3.19
  -6  -3  -5    3.69    3.75
   6  -4  -5   14.06    2.50
   6   4   5   23.57    4.41
  -6  -4  -5   24.32    5.27
  -6   4   5   19.26    4.40
  -6  -4  -5   13.60    3.87
   6  -5  -5    4.82    2.71
   6   5   5    7.71    3.81
  -6  -5  -5    4.57    3.12
  -6   5   5    7.42    3.98
  -6  -5  -5    7.42    3.47
   6  -6  -5    3.45    2.54
   6   6   5    6.76    4.92
  -6  -6  -5    2.98    3.17
  -6   6   5    2.44    4.06
   6   7   5    9.17    4.89
   6  -7  -5    7.57    3.02
  -6   7   5   11.39    5.98
  -6  -7  -5    9.63    3.55
   6  -8  -5   21.24    3.83
   6   8   5   36.31    6.92
  -6   8   5   22.49    6.92
   6   9   5    0.04    5.18
   6  -9  -5   -1.34    3.38
  -6   9   5    6.51    6.61
   6  10   5    2.63    5.20
   6 -10  -5   -0.87    3.73
  -6  10   5    1.99    6.78
   6  11   5    7.57    5.97
   6 -11  -5    0.76    4.18
  -6  11   5    6.76    7.12
  -6  12   5   16.57    6.50
   7 -10   5   -1.08    3.67
   7 -10   5    5.54    5.03
  -7  10  -5   20.09    9.41
  -7  10  -5    1.25    8.19
   7  -9   5   -0.21    3.20
   7  -9   5    3.41    5.15
  -7   9  -5    7.71    6.15
  -7   9  -5   -1.28    7.59
   7  -8   5   29.59    4.15
   7  -8   5   37.91    7.23
  -7   8  -5   28.32    6.70
  -7   8  -5   34.16    8.81
   7  -7   5   20.98    4.71
   7  -7   5   18.26    3.08
  -7   7  -5   15.02    7.45
  -7   7  -5   21.03    6.02
   7  -6   5   26.44    6.15
   7  -6   5   21.24    3.22
  -7   6  -5   32.09    7.44
  -7   6  -5   21.04    5.76
   7  -5   5   -3.35    5.05
   7  -5   5    1.24    2.22
  -7   5  -5    0.91    6.21
  -7   5  -5    3.66    4.34
   7  -4   5   11.66    2.34
   7  -4   5   14.59    5.84
  -7   4  -5   13.54    4.87
  -7   4  -5   19.79    5.99
   7  -3   5    8.53    4.24
   7  -3   5    6.24    1.78
  -7   3  -5    9.62    5.27
  -7   3  -5    6.67    4.33
   7  -2   5   72.95    7.58
   7  -2   5   67.95    4.28
  -7   2  -5   62.35    8.25
  -7   2  -5   64.34    7.66
   7  -1   5    6.01    4.01
   7   1  -5    4.16    1.08
  -7   1  -5    2.49    4.35
  -7  -1   5   -0.05    4.99
  -7   1  -5    2.04    3.78
   7   0  -5    5.14    1.36
   7   0   5    7.10    4.28
  -7   0  -5    5.11    4.25
  -7   0  -5    3.83    3.75
  -7   0   5    1.56    3.75
   7   1   5    2.75    5.27
   7  -1  -5    3.47    1.53
  -7  -1  -5    5.41    4.94
  -7  -1  -5    5.41    4.02
  -7   1   5    3.75    3.78
   7   2   5   74.77    8.90
   7  -2  -5   56.16    4.45
  -7  -2  -5   64.07    7.33
  -7   2   5   62.10    7.72
  -7  -2  -5   61.77    7.41
   7  -3  -5    5.64    1.98
   7   3   5   11.68    4.54
  -7  -3  -5    4.46    4.06
  -7   3   5    4.95    4.14
  -7  -3  -5    3.76    4.49
   7   4   5   18.31    6.20
   7  -4  -5   11.33    2.43
  -7   4   5   10.73    5.78
  -7  -4  -5   14.79    4.68
  -7  -4  -5    8.64    3.84
   7  -5  -5   -1.10    2.42
   7   5   5    4.67    5.88
  -7  -5  -5   -0.58    3.97
  -7   5   5   -1.64    5.79
  -7  -5  -5   -1.87    3.42
   7   6   5   33.38    6.77
   7  -6  -5   18.35    3.33
  -7   6   5   14.73    6.77
  -7  -6  -5   21.65    4.99
   7   7   5   21.67    6.66
   7  -7  -5   14.83    3.19
  -7   7   5   18.67    7.14
   7  -8  -5   28.17    4.08
   7   8   5   42.92    8.69
  -7   8   5   31.51    8.14
   7  -9  -5   -1.53    3.36
   7   9   5    2.34    6.42
  -7   9   5   15.16    7.40
   7 -10  -5    4.62    3.84
   7  10   5   11.93    6.44
   8  -7   5    8.88    6.48
  -8   7  -5    8.52    5.75
   8  -6   5   -0.61    2.71
   8  -6   5    9.15    6.22
  -8   6  -5   22.01    7.73
   8  -5   5    7.29    6.40
  -8   5  -5   11.75    6.32
  -8   5  -5   -1.91    5.17
   8  -4   5    6.22    4.81
  -8   4  -5   12.03    6.43
  -8   4  -5    3.13    6.78
   8  -3   5    0.85    6.20
  -8   3  -5   -2.07    6.62
  -8   3  -5    2.93    5.35
   8  -2   5   19.46    6.97
  -8   2  -5    8.31    6.73
  -8   2  -5   24.71    6.20
  -8  -2   5   10.56    5.06
   8  -1   5    3.69    6.47
  -8   1  -5   -3.19    6.07
  -8  -1   5   -6.29    5.88
  -8   1  -5    5.20    4.89
   8   0   5    3.15    6.26
  -8   0   5   -5.90    4.08
  -8   0  -5   -4.39    5.58
  -8   0  -5    0.81    4.78
   8   1   5   -0.31    4.58
  -8   1   5    0.17    4.35
  -8  -1  -5    0.29    4.08
  -8  -1  -5    4.09    4.95
   8   2   5   20.41    5.51
  -8  -2  -5   17.13    5.08
  -8   2   5   11.60    6.66
  -8  -2  -5   12.82    5.93
   8  -3  -5   -1.22    1.78
   8   3   5    6.16    6.88
  -8  -3  -5   -2.54    4.73
  -8  -3  -5   -0.70    4.57
  -8   3   5   -0.11    4.63
   8  -4  -5    3.44    2.19
   8   4   5    7.36    5.27
  -8   4   5   -0.84    4.75
  -8  -4  -5    3.22    4.86
   8  -5  -5   -1.60    2.30
   8   5   5    4.49    6.99
  -8  -5  -5    1.74    4.63
  -8   5   5    2.90    6.94
   8  -6  -5    5.44    2.80
   8   6   5   15.84    7.71
   8  -7  -5   -4.28    2.90
   8   7   5   10.00    7.70
   0  16  -6   13.31    4.80
   0 -16   6   12.33    3.72
   0  15  -6   10.16    4.33
   0 -15   6   12.88    4.45
   0 -14   6   -4.28    3.61
   0  14  -6   -0.72    2.61
   0  13  -6   -0.81    4.59
   0 -13   6   -0.32    2.46
   0  13  -6    1.30    2.49
   0  12  -6   32.46    6.39
   0 -12   6   37.84    4.07
   0  12  -6   37.70    4.10
   0  11  -6   -5.38    4.45
   0 -11   6   -0.66    1.98
   0  11  -6    0.68    1.98
   0 -10   6   52.94    5.83
   0 -10   6   59.42    5.01
   0  10  -6   45.55    7.41
   0  10  -6   60.01    5.06
   0  -9   6   41.56    3.48
   0   9  -6   43.40    3.53
   0   9  -6   28.21    6.31
   0  -9   6   37.83    4.86
   0  -8   6   -0.04    1.41
   0   8  -6    1.89    2.04
   0   8  -6   -3.61    3.96
   0  -8   6   -0.14    2.13
   0   7  -6   18.40    4.52
   0  -7   6   25.60    3.85
   0  -7   6   27.37    2.53
   0   7  -6   27.73    2.34
   0   7  -6   27.93    3.09
   0   6  -6  123.59    7.23
   0   6  -6  116.52    7.20
   0   6  -6   96.95   10.77
   0  -6   6  128.66   10.71
   0  -6   6  136.41    9.98
   0  -6   6  117.71    7.15
   0  -5   6   59.68    3.86
   0   5  -6   62.90    3.85
   0  -5   6   68.13    6.00
   0  -5   6   69.11    6.35
   0  -5   6   56.91    3.87
   0   5  -6   44.00    6.61
   0   5  -6   59.52    3.95
   0   4  -6   39.41    2.93
   0   4  -6   38.27    3.08
   0  -4   6   45.32    4.27
   0  -4   6   38.77    2.99
   0  -4   6   40.21    2.95
   0  -4   6   43.47    4.26
   0   4  -6   29.75    5.33
   0   3  -6    0.78    0.89
   0  -3   6    1.95    1.72
   0  -3   6    0.69    0.83
   0  -3   6    0.52    1.05
   0  -3   6    1.51    2.09
   0   3  -6    0.55    1.03
   0   3  -6   -2.55    1.91
   0  -2   6  456.91   33.26
   0   2  -6  477.23   24.18
   0  -2   6  450.31   24.18
   0  -2   6  431.99   24.14
   0   2  -6  369.14   33.21
   0   2  -6  442.26   24.19
   0  -2   6  421.54   32.97
   0   1  -6   93.73    5.23
   0  -1   6   89.61    5.17
   0  -1   6   90.48    7.81
   0   1  -6   71.11    7.97
   0  -1   6   90.24    5.17
   0   0  -6   36.32    4.50
   0   0   6   44.10    4.40
   0   0   6   44.92    2.79
   0   0   6   42.45    2.78
   0   0  -6   46.27    2.78
   0   1   6   86.18    5.24
   0  -1  -6   97.31    5.36
   0   1   6   86.45    7.59
   0  -1  -6   85.18    7.93
   0   2   6  418.80   33.22
   0  -2  -6  460.95   33.26
   0  -2  -6  476.24   24.36
   0   2   6  405.88   24.28
   0   2   6  427.14   32.70
   0   3   6    0.57    1.75
   0   3   6    0.08    1.04
   0  -3  -6    1.15    2.04
   0  -3  -6   -0.99    0.88
   0   3   6   -1.21    1.02
   0   4   6   33.11    3.30
   0  -4  -6   40.13    2.79
   0   4   6   36.33    4.10
   0   4   6   33.60    3.60
   0  -5  -6   62.05    4.01
   0  -5  -6   66.00    5.04
   0   5   6   57.33    5.61
   0   5   6   51.57    5.55
   0   5   6   56.60    4.20
   0   6   6  104.12    9.87
   0   6   6  110.30    9.58
   0  -6  -6  128.40    9.23
   0  -6  -6  117.04    7.39
   0   6   6  115.24    7.55
   0   7   6   20.15    3.17
   0  -7  -6   21.27    2.99
   0   7   6   22.53    3.94
   0  -7  -6   28.71    3.02
   0   7   6   30.32    3.86
   0  -8  -6   -0.30    1.78
   0  -8  -6    2.29    1.82
   0   8   6    3.84    2.25
   0   8   6   -5.02    1.82
   0   9   6   45.87    4.99
   0  -9  -6   42.71    4.79
   0   9   6   40.10    4.11
   0   9   6   28.26    5.62
   0  -9  -6   45.41    4.47
   0  10   6   57.05    5.85
   0 -10  -6   57.92    5.67
   0  10   6   54.53    4.97
   0 -11  -6   -1.47    3.16
   0  11   6   -2.77    2.50
   0  12   6   16.59    6.39
   0 -12  -6   35.14    4.29
   0  12   6   34.91    4.52
   0  13   6   -0.98    4.32
   0 -13  -6   -1.67    3.86
   0 -14  -6   -1.62    4.05
   0  14   6   -3.59    3.36
   0  15   6   13.93    5.57
   0 -15  -6   13.20    4.83
   0 -16  -6   19.06    4.23
   0  16   6   20.03    4.79
   1  16  -6    3.37    4.39
   1 -16   6   -2.10    3.54
  -1 -16   6    2.76    3.11
  -1  16  -6    0.90    3.40
   1 -15   6    0.56    4.40
   1  15  -6    0.98    3.96
  -1 -15   6   -3.09    3.66
  -1  15  -6    3.75    4.29
   1  14  -6   23.27    4.31
   1 -14   6   33.33    4.95
  -1  14  -6   29.20    4.62
  -1 -14   6   27.72    4.28
   1  13  -6    8.03    2.67
   1 -13   6    5.16    3.73
  -1 -13   6    7.07    3.29
  -1  13  -6    5.03    2.67
  -1  13  -6    7.63    5.48
   1 -12   6    0.53    2.43
   1  12  -6    0.68    2.97
  -1  12  -6    0.08    2.27
  -1 -12   6    1.93    2.86
  -1  12  -6    1.75    4.45
   1 -11   6   14.70    3.29
   1  11  -6   11.97    3.04
  -1  11  -6    9.87    4.75
  -1  11  -6   11.97    2.44
  -1  11  -6    9.63    4.60
  -1 -11   6    9.24    2.19
   1 -10   6  122.15    7.79
   1  10  -6  112.78    7.17
  -1 -10   6  110.53    7.06
  -1  10  -6  111.96    7.63
  -1  10  -6   96.00   10.89
  -1 -10   6  117.99    9.43
  -1  10  -6  103.01   10.81
   1  -9   6    8.46    2.07
   1   9  -6    8.07    2.42
  -1   9  -6    7.18    4.96
  -1   9  -6    8.30    3.82
  -1  -9   6   10.62    1.85
  -1  -9   6   11.16    2.64
  -1   9  -6    9.02    1.97
   1   8  -6    1.41    1.99
   1   8  -6    2.77    1.68
   1  -8   6   -1.17    2.31
   1  -8   6    1.77    2.15
  -1  -8   6    1.42    2.00
  -1  -8   6    2.51    1.84
  -1   8  -6   -2.24    3.25
  -1   8  -6   -0.42    2.05
  -1   8  -6    2.69    3.05
   1  -7   6   49.39    3.93
   1   7  -6   48.62    3.24
   1  -7   6   47.81    4.69
   1   7  -6   47.51    3.84
  -1   7  -6   38.74    3.85
  -1   7  -6   33.24    5.84
  -1  -7   6   50.56    5.07
  -1  -7   6   41.10    3.26
  -1   7  -6   40.54    6.41
   1   6  -6   79.53    4.84
   1  -6   6   83.51    6.97
   1  -6   6   75.32    4.94
   1  -6   6   78.76    4.91
   1   6  -6   79.74    5.20
  -1   6  -6   67.68    7.67
  -1  -6   6   85.45    7.06
  -1   6  -6   79.28    4.99
  -1  -6   6   77.37    5.08
  -1   6  -6   70.22    7.26
   1  -5   6   16.03    3.40
   1   5  -6   16.08    1.95
   1  -5   6   11.90    2.66
   1   5  -6    4.03    3.23
   1  -5   6   13.58    1.63
   1  -5   6   11.86    1.82
   1   5  -6   11.49    1.81
  -1  -5   6   11.91    1.60
  -1   5  -6   12.03    2.56
  -1   5  -6   11.35    1.55
  -1  -5   6   12.02    1.52
  -1  -5   6   12.18    2.41
  -1  -5   6   18.72    3.43
  -1   5  -6    7.44    2.49
  -1   5  -6   10.65    1.79
   1  -4   6  141.90    8.52
   1  -4   6  152.48    8.55
   1  -4   6  166.79   12.26
   1   4  -6  160.22    8.53
   1  -4   6  158.20   12.39
   1   4  -6  145.01    8.57
  -1  -4   6  144.39    8.58
  -1   4  -6  129.15   12.00
  -1   4  -6  154.32    8.53
  -1  -4   6  150.22    8.51
  -1   4  -6  142.04    8.56
  -1  -4   6  144.16   11.89
  -1   4  -6  139.49   11.86
   1  -3   6  189.57   14.15
   1  -3   6  170.51   10.04
   1   3  -6  150.38   14.51
   1  -3   6  180.84   10.07
   1  -3   6  201.68   14.34
   1   3  -6  179.18   10.10
   1   3  -6  184.62   10.08
  -1   3  -6  145.66   14.19
  -1   3  -6  174.77   13.94
  -1  -3   6  181.70   10.09
  -1   3  -6  178.98   10.10
  -1   3  -6  190.11   10.06
  -1  -3   6  172.17   10.02
  -1  -3   6  172.98   14.13
   1  -2   6   35.43    2.81
   1   2  -6   26.03    5.03
   1   2  -6   38.17    2.75
   1  -2   6   33.28    4.11
   1  -2   6   38.72    2.80
   1   2  -6   34.87    2.67
   1  -2   6   41.58    4.30
  -1   2  -6   45.78    3.97
  -1  -2   6   43.49    4.17
  -1  -2   6   42.52    2.83
  -1  -2   6   43.12    2.79
  -1   2  -6   43.50    2.72
  -1   2  -6   36.28    4.27
  -1   2  -6   46.88    2.66
   1  -1   6  146.25    8.47
   1  -1   6  177.00   12.34
   1   1  -6  155.49    8.45
   1  -1   6  154.62    8.50
   1  -1   6  154.15   11.71
   1   1  -6  139.20   12.10
  -1  -1   6  141.52    8.43
  -1   1  -6  126.11   11.85
  -1   1  -6  144.99    8.50
  -1  -1   6  149.93    8.45
  -1  -1   6  138.05   11.85
  -1   1  -6  155.52    8.44
   1   0   6  732.92   52.51
   1   0  -6  742.90   38.69
   1   0   6  653.68   38.61
   1   0   6  695.32   38.64
   1   0   6  801.60   53.03
  -1   0  -6  722.84   38.64
  -1   0   6  667.58   52.70
  -1   0  -6  631.94   52.72
  -1   0   6  667.08   38.66
   1   1   6  159.99   12.33
   1   1   6  140.53   11.25
   1   1   6  140.26    8.45
   1  -1  -6  153.68    8.56
  -1  -1  -6  160.77    8.47
  -1  -1  -6  136.13   11.89
  -1   1   6  149.76    8.60
  -1   1   6  153.67   12.08
   1  -2  -6   46.53    3.09
   1   2   6   43.65    2.88
   1   2   6   45.03    4.82
  -1  -2  -6   39.49    2.78
  -1   2   6   38.72    4.03
  -1   2   6   33.02    3.04
  -1  -2  -6   28.61    4.37
   1   3   6  173.98   10.33
   1  -3  -6  190.75   10.44
   1   3   6  185.46   14.56
  -1   3   6  171.23   10.42
  -1  -3  -6  197.69   10.32
  -1   3   6  177.79   14.22
  -1   3   6  182.25   13.97
  -1  -3  -6  165.19   14.24
   1   4   6  141.00   12.31
   1  -4  -6  156.16    8.86
   1   4   6  143.31    8.81
  -1   4   6  147.01   11.87
  -1  -4  -6  162.78   11.33
  -1  -4  -6  137.26   11.97
  -1   4   6  157.13   12.18
  -1   4   6  143.24    8.90
  -1  -4  -6  162.39    8.83
   1  -5  -6   11.17    2.48
   1   5   6   10.34    2.71
   1   5   6    9.86    1.79
   1  -5  -6   10.79    2.02
  -1  -5  -6   13.18    1.61
  -1   5   6   20.26    3.13
  -1  -5  -6   11.73    1.82
  -1   5   6   12.36    2.00
  -1  -5  -6   16.11    2.70
  -1   5   6   10.61    2.49
   1  -6  -6   76.48    5.34
   1  -6  -6   78.94    5.41
   1   6   6   80.35    7.48
   1   6   6   74.41    5.65
   1  -6  -6   89.74    6.89
  -1   6   6   71.84    7.35
  -1   6   6   89.34    7.21
  -1   6   6   77.20    5.42
  -1  -6  -6   78.13    5.17
  -1  -6  -6   76.77    6.38
   1   7   6   43.75    5.36
   1  -7  -6   44.38    4.62
   1   7   6   34.50    4.25
   1  -7  -6   41.47    3.83
  -1   7   6   38.69    5.63
  -1  -7  -6   45.40    4.09
  -1   7   6   56.98    5.01
  -1   7   6   45.04    3.94
  -1  -7  -6   45.69    3.62
   1  -8  -6    0.49    1.96
   1   8   6   -1.26    2.40
   1   8   6   -3.51    2.48
   1  -8  -6   -1.81    1.84
  -1   8   6    6.40    2.37
  -1   8   6   -0.11    3.32
  -1  -8  -6   -2.26    2.24
  -1   8   6   -2.14    1.98
  -1  -8  -6    3.14    1.65
   1   9   6   12.94    2.54
   1  -9  -6    6.48    3.08
   1   9   6    5.00    3.07
  -1  -9  -6    8.11    2.11
  -1  -9  -6   11.12    2.31
  -1   9   6    5.95    4.22
  -1   9   6    3.71    3.25
   1  10   6  141.22    9.78
   1  10   6  108.20    8.59
   1 -10  -6  114.47    8.78
  -1  10   6  137.92   10.65
  -1 -10  -6  122.79   10.32
  -1 -10  -6  121.90    8.04
  -1  10   6  121.76    8.91
  -1  10   6  110.77   12.06
   1 -11  -6   11.04    2.88
   1  11   6    8.10    3.66
  -1 -11  -6   11.64    2.55
  -1  11   6   11.75    3.10
  -1  11   6    4.90    5.03
   1 -12  -6   -2.18    2.72
   1  12   6   -4.67    3.73
  -1 -12  -6   -2.56    3.16
  -1  12   6   -0.78    2.91
  -1  12   6   -3.11    5.36
   1  13   6    6.04    3.26
   1 -13  -6    6.55    4.30
  -1 -13  -6    5.58    3.77
  -1  13   6    5.98    6.36
  -1  13   6    2.44    4.51
   1 -14  -6   39.55    5.27
   1  14   6   28.30    5.46
  -1  14   6   30.08    4.69
  -1  14   6   26.74    7.88
  -1 -14  -6   33.90    4.71
   1  15   6   -2.01    4.84
   1 -15  -6    0.73    4.85
  -1  15   6   -8.90    6.72
  -1  15   6   -1.08    5.29
  -1 -15  -6    2.93    4.31
   1  16   6   -2.18    5.52
   1 -16  -6    4.13    3.89
  -1  16   6    0.17    5.80
  -1  16   6   -6.45    7.27
   2 -16   6    7.51    5.39
  -2  16  -6    5.95    4.86
   2  15  -6    6.43    3.06
   2 -15   6    4.43    4.87
  -2  15  -6    0.13    4.33
  -2  15  -6   -2.12    6.75
   2  14  -6   -1.28    2.58
   2 -14   6    0.24    3.19
  -2  14  -6   -3.83    5.83
  -2  14  -6    0.55    2.91
  -2 -14   6   -2.74    3.13
   2  13  -6   26.92    4.02
   2 -13   6   34.31    4.76
  -2  13  -6   31.98    4.37
  -2 -13   6   27.66    4.64
  -2  13  -6   28.45    7.07
  -2  13  -6   41.38    7.86
   2  12  -6   23.29    3.44
   2 -12   6   19.98    3.30
  -2  12  -6   10.01    5.52
  -2  12  -6   21.17    5.86
  -2 -12   6   14.50    3.06
  -2  12  -6   14.66    2.90
   2  11  -6    1.38    2.75
   2 -11   6    1.76    2.40
  -2  11  -6    1.92    4.42
  -2  11  -6    2.77    4.53
  -2 -11   6    4.28    1.85
  -2  11  -6    2.07    2.19
   2 -10   6   11.13    2.46
   2  10  -6   10.55    2.18
  -2  10  -6   10.03    5.75
  -2 -10   6   10.19    2.39
  -2  10  -6   10.01    4.52
  -2 -10   6   13.11    2.64
  -2  10  -6    7.98    2.21
   2  -9   6  133.51    8.60
   2   9  -6  140.26    7.91
   2   9  -6  133.41    8.07
  -2  -9   6  125.40    8.09
  -2   9  -6  120.65    8.42
  -2   9  -6  113.83   12.83
  -2  -9   6  145.24   10.83
  -2   9  -6  122.58   12.04
   2   8  -6   19.20    2.44
   2  -8   6   16.94    2.65
   2   8  -6   19.93    2.63
  -2   8  -6   13.98    4.91
  -2   8  -6   14.57    4.15
  -2  -8   6   12.69    2.18
  -2  -8   6   23.47    3.64
  -2   8  -6   14.83    2.50
   2   7  -6   42.50    3.10
   2   7  -6   40.27    3.74
   2  -7   6   40.18    3.42
  -2  -7   6   43.23    4.73
  -2  -7   6   44.35    3.15
  -2   7  -6   44.46    3.40
  -2   7  -6   40.93    5.22
  -2   7  -6   46.97    6.67
   2  -6   6  121.24    7.34
   2   6  -6  130.07    7.31
   2   6  -6  124.37    7.49
   2  -6   6  129.26    7.33
  -2  -6   6  119.14   10.20
  -2   6  -6  116.75    7.50
  -2   6  -6  118.93   10.83
  -2  -6   6  116.86    7.19
  -2   6  -6  121.80   10.97
   2   5  -6  122.02    7.27
   2   5  -6  125.36    7.16
   2  -5   6  135.65   10.56
   2  -5   6  141.77   11.19
   2  -5   6  126.29    7.38
   2  -5   6  119.53    7.40
  -2   5  -6  114.94    7.25
  -2  -5   6  124.45   10.30
  -2   5  -6  110.48   10.54
  -2   5  -6  114.58   10.30
  -2  -5   6  118.72    7.26
   2  -4   6    5.49    1.18
   2   4  -6    9.45    1.29
   2  -4   6    9.37    1.44
   2  -4   6    7.56    3.00
   2   4  -6    7.13    1.25
   2  -4   6    7.07    2.72
  -2  -4   6    6.07    1.38
  -2   4  -6    5.69    2.52
  -2  -4   6    7.47    2.49
  -2   4  -6    8.81    1.38
  -2  -4   6    6.65    1.29
  -2   4  -6    5.25    2.23
  -2   4  -6    5.11    1.47
   2  -3   6   66.90    5.66
   2   3  -6   63.29    3.73
   2  -3   6   59.89    3.83
   2   3  -6   58.77    3.87
   2  -3   6   64.22    6.04
   2  -3   6   59.59    3.84
  -2   3  -6   53.63    3.66
  -2  -3   6   53.68    3.73
  -2  -3   6   54.94    3.69
  -2  -3   6   57.74    5.52
  -2   3  -6   51.25    5.51
  -2   3  -6   55.95    3.60
  -2   3  -6   51.28    5.41
   2  -2   6  196.87   11.20
   2  -2   6  231.92   15.76
   2  -2   6  186.80   11.17
   2  -2   6  199.35   15.61
   2   2  -6  198.54   11.12
  -2   2  -6  187.68   11.15
  -2   2  -6  179.61   15.65
  -2   2  -6  208.35   11.15
  -2  -2   6  193.81   11.17
  -2  -2   6  208.49   15.85
  -2   2  -6  187.18   15.26
  -2  -2   6  194.61   11.16
   2   1  -6  142.66    8.34
   2  -1   6  160.70   11.90
   2  -1   6  147.69   11.51
   2  -1   6  137.74    8.28
   2  -1   6  139.66    8.32
  -2   1  -6  136.06   11.67
  -2  -1   6  160.56   11.95
  -2  -1   6  136.77    8.35
  -2   1  -6  146.83    8.35
  -2   1  -6  151.38    8.33
  -2  -1   6  147.65    8.36
  -2   1  -6  143.22   11.34
   2   0   6   71.33    4.50
   2   0  -6   75.05    4.61
   2   0   6   84.30    7.11
   2   0   6   81.68    6.09
   2   0   6   72.24    4.49
  -2   0  -6   75.62    4.48
  -2   0  -6   70.99    5.99
  -2   0   6   67.17    4.60
  -2   0  -6   65.27    6.49
  -2   0   6   87.49    6.89
   2   1   6  136.05    8.00
   2   1   6  135.21    8.00
   2  -1  -6  157.52    8.24
  -2  -1  -6  148.24    7.99
  -2   1   6  135.65    8.10
  -2  -1  -6  137.73   10.64
  -2  -1  -6  130.52   11.21
   2  -2  -6  206.81   11.14
   2   2   6  186.69   10.97
  -2  -2  -6  177.78   15.23
  -2   2   6  193.74   11.20
  -2  -2  -6  203.48   10.93
  -2  -2  -6  192.83   14.49
   2   3   6   50.73    3.82
   2   3   6   66.62    5.47
   2  -3  -6   55.51    4.17
  -2  -3  -6   58.70    4.33
  -2  -3  -6   59.27    3.69
  -2   3   6   50.69    4.22
  -2   3   6   58.65    5.10
  -2  -3  -6   49.99    5.42
  -2  -3  -6   58.42    4.32
   2   4   6    7.28    2.39
   2   4   6    2.97    1.67
   2  -4  -6    4.92    1.87
  -2  -4  -6    6.37    2.17
  -2  -4  -6    9.14    1.07
  -2   4   6    9.96    2.44
  -2   4   6    6.00    1.63
  -2  -4  -6    7.16    1.34
   2  -5  -6  119.93    7.17
   2   5   6  114.21    7.29
  -2   5   6  121.91    7.33
  -2   5   6  112.34    9.91
  -2  -5  -6  123.20    8.98
  -2  -5  -6  107.58    9.64
   2  -6  -6  103.99    7.63
   2  -6  -6  122.02    7.46
   2   6   6  109.81    7.44
  -2  -6  -6  111.42    9.53
  -2  -6  -6  127.24    7.28
  -2  -6  -6  122.79    9.13
  -2   6   6  118.86    7.75
  -2   6   6  117.84   10.27
   2   7   6   36.81    3.91
   2  -7  -6   41.70    3.76
  -2   7   6   39.03    3.77
  -2   7   6   36.54    4.89
  -2  -7  -6   34.21    3.61
  -2  -7  -6   41.07    4.18
  -2  -7  -6   42.21    3.83
   2   8   6    9.59    2.79
   2  -8  -6   13.36    2.58
  -2  -8  -6   17.15    2.41
  -2   8   6   15.83    4.20
  -2  -8  -6   21.29    2.76
  -2   8   6   16.42    2.65
   2   9   6  121.49    8.66
   2  -9  -6  133.50    8.63
  -2   9   6  128.43   12.39
  -2  -9  -6  139.42   10.69
  -2   9   6  136.52    8.67
  -2  -9  -6  130.02    8.43
   2  10   6   14.98    2.73
   2 -10  -6    9.94    2.81
   2  10   6    8.77    2.51
  -2  10   6   10.06    5.09
  -2 -10  -6    9.47    2.74
  -2 -10  -6   19.30    3.36
  -2  10   6   11.44    2.94
   2  11   6   -0.29    3.21
   2 -11  -6    3.91    3.77
  -2  11   6   -3.19    3.78
  -2 -11  -6    1.37    2.66
  -2  11   6   -2.94    5.27
   2 -12  -6   17.11    3.47
   2  12   6    9.88    3.93
  -2  12   6   18.56    3.65
  -2 -12  -6   17.47    3.38
  -2  12   6    9.84    6.28
   2  13   6   31.04    4.97
   2 -13  -6   33.21    5.35
  -2  13   6   39.05    8.02
  -2  13   6   34.39    5.49
  -2 -13  -6   30.82    5.10
   2 -14  -6   -0.56    3.42
   2  14   6   -0.96    4.21
  -2  14   6   -0.47    3.60
  -2  14   6   -6.02    6.46
   2 -15  -6    7.70    5.23
   2  15   6   -3.98    4.80
  -2  15   6    3.44    5.54
  -2  15   6    7.11    5.65
   2 -16  -6   16.30    4.51
  -2  16   6   23.27    8.64
  -2  16   6   14.71    4.83
   3  15  -6    1.64    3.84
   3 -15   6  -10.31    5.01
  -3  15  -6   -0.59    9.60
  -3  15  -6   -5.75    4.40
   3  14  -6   16.68    3.90
   3 -14   6   16.39    3.93
  -3  14  -6   11.62    9.19
  -3  14  -6   10.02    4.38
  -3  14  -6   23.09    7.18
   3 -13   6    7.29    3.34
   3  13  -6    5.24    3.33
  -3  13  -6   11.01    6.03
  -3  13  -6    6.12    8.09
  -3  13  -6    6.74    2.86
   3 -12   6    6.19    2.99
   3  12  -6    3.40    3.04
  -3  12  -6    4.36    2.60
  -3  12  -6    9.19    5.53
  -3  12  -6   -0.09    7.03
   3  11  -6   20.76    3.27
   3 -11   6   17.86    3.16
  -3  11  -6   25.46    5.73
  -3  11  -6   18.95    2.94
  -3 -11   6   20.99    3.41
  -3  11  -6   21.07    5.84
   3  10  -6   56.11    4.51
   3 -10   6   56.03    4.95
  -3  10  -6   59.09    8.16
  -3  10  -6   58.84    5.42
  -3  10  -6   64.17    8.61
  -3 -10   6   56.90    4.62
   3  -9   6   -0.22    2.79
   3   9  -6    0.06    1.63
   3   9  -6    0.49    1.79
  -3  -9   6   -0.39    1.80
  -3   9  -6    2.44    3.26
  -3   9  -6    1.59    3.92
  -3  -9   6    5.85    2.36
  -3   9  -6    0.23    1.81
   3   8  -6   45.19    4.07
   3   8  -6   49.33    3.66
   3  -8   6   42.45    3.81
  -3   8  -6   39.97    4.24
  -3   8  -6   42.21    7.72
  -3  -8   6   42.54    3.62
  -3   8  -6   44.71    5.93
  -3  -8   6   45.07    5.03
   3  -7   6  124.91    8.19
   3  -7   6  138.27    8.15
   3   7  -6  129.69    8.28
   3   7  -6  136.16    8.07
  -3  -7   6  143.24   11.54
  -3   7  -6  136.69    8.39
  -3   7  -6  138.54   12.29
  -3  -7   6  139.30    8.09
  -3   7  -6  129.92   12.56
   3   6  -6   33.72    3.41
   3   6  -6   35.72    3.02
   3  -6   6   37.79    3.05
   3  -6   6   35.29    3.17
  -3   6  -6   47.81    6.19
  -3   6  -6   41.91    6.22
  -3  -6   6   40.61    3.12
  -3   6  -6   37.82    3.50
  -3  -6   6   50.32    5.54
   3   5  -6    8.32    1.44
   3  -5   6    7.53    1.38
   3  -5   6    6.10    1.80
   3   5  -6    8.16    1.72
  -3   5  -6    4.33    3.42
  -3   5  -6    7.65    3.28
  -3  -5   6    8.86    2.94
  -3   5  -6    7.11    1.72
  -3  -5   6    5.03    1.39
   3   4  -6   20.74    2.41
   3  -4   6   22.20    2.45
   3  -4   6   28.33    4.93
   3   4  -6   24.98    2.14
   3  -4   6   24.35    2.53
  -3   4  -6   19.96    2.46
  -3  -4   6   23.69    4.64
  -3   4  -6   22.54    3.86
  -3   4  -6   20.65    4.35
  -3  -4   6   18.85    2.15
   3  -3   6  148.70    8.64
   3   3  -6  144.55    8.53
   3  -3   6  140.69    8.62
   3  -3   6  164.92   12.59
  -3   3  -6  151.05    8.65
  -3   3  -6  140.93   12.11
  -3  -3   6  147.10    8.56
  -3  -3   6  154.76    8.55
  -3   3  -6  146.13   12.19
   3  -2   6   77.35    4.80
   3  -2   6   91.63    7.17
   3  -2   6   78.08    4.80
   3   2  -6   77.45    4.71
  -3   2  -6   79.19    4.73
  -3  -2   6   75.43    4.71
  -3  -2   6   75.14    4.83
  -3   2  -6   74.03    6.82
  -3   2  -6   76.89    4.79
  -3   2  -6   70.48    7.00
   3  -1   6   33.30    2.46
   3   1  -6   35.63    2.49
   3  -1   6   36.05    2.64
  -3   1  -6   32.78    2.38
  -3  -1   6   31.75    2.56
  -3   1  -6   28.49    4.65
  -3   1  -6   30.07    3.59
  -3  -1   6   30.97    2.45
  -3   1  -6   30.38    2.53
   3   0   6   75.33    6.27
   3   0   6   63.20    4.05
   3   0  -6   66.90    4.22
   3   0   6   63.75    4.12
  -3   0  -6   66.08    5.71
  -3   0  -6   69.10    4.09
  -3   0   6   60.22    4.25
  -3   0  -6   64.35    6.11
   3   1   6   30.56    2.37
   3   1   6   36.57    4.50
   3  -1  -6   29.08    2.79
   3   1   6   30.84    2.42
  -3  -1  -6   33.92    3.28
  -3  -1  -6   32.32    3.88
  -3   1   6   31.83    2.87
  -3  -1  -6   36.63    2.42
   3   2   6   73.94    4.81
   3  -2  -6   81.81    5.16
   3   2   6   76.01    4.70
   3   2   6   93.48    7.03
  -3   2   6   74.13    6.73
  -3  -2  -6   73.41    6.28
  -3  -2  -6   81.71    4.62
  -3   2   6   73.41    5.14
  -3  -2  -6   73.96    6.82
   3  -3  -6  157.20    8.64
   3   3   6  144.77    8.44
  -3  -3  -6  134.81   11.75
  -3  -3  -6  148.60    8.28
  -3  -3  -6  145.23   11.12
  -3   3   6  139.88   11.89
  -3   3   6  139.54    8.76
   3   4   6   15.52    2.29
   3  -4  -6   16.00    2.34
  -3   4   6   28.13    4.26
  -3  -4  -6   21.17    3.55
  -3  -4  -6   19.70    2.05
  -3   4   6   20.29    3.10
   3  -5  -6    1.76    2.21
   3  -5  -6    5.77    1.62
   3   5   6    2.22    1.74
  -3   5   6    5.10    1.81
  -3  -5  -6    5.34    2.16
  -3  -5  -6    5.89    1.41
  -3   5   6    8.52    3.13
   3   6   6   35.66    3.36
   3  -6  -6   36.09    3.45
   3  -6  -6   40.50    3.22
  -3  -6  -6   34.54    2.97
  -3   6   6   30.24    4.64
  -3   6   6   29.98    4.02
  -3  -6  -6   29.08    3.90
  -3  -6  -6   35.84    3.58
   3   7   6  125.83    7.92
   3  -7  -6  134.99    8.55
  -3   7   6  114.29   11.02
  -3   7   6  136.23    8.50
  -3  -7  -6  116.44   10.32
  -3  -7  -6  136.97   10.19
  -3  -7  -6  125.07    7.71
   3   8   6   33.45    4.00
   3  -8  -6   35.83    4.89
  -3  -8  -6   39.96    4.28
  -3  -8  -6   48.15    4.42
  -3   8   6   47.54    4.99
  -3  -8  -6   43.09    3.65
  -3   8   6   40.55    5.75
   3  -9  -6   -0.13    2.35
   3   9   6    2.01    3.00
   3   9   6   -3.15    2.33
  -3   9   6   -2.24    4.43
  -3  -9  -6   -2.94    1.85
  -3   9   6   -3.15    3.11
  -3  -9  -6    0.79    2.14
   3 -10  -6   50.53    5.98
   3  10   6   47.05    5.43
  -3  10   6   54.72    5.07
  -3  10   6   53.02    7.14
  -3 -10  -6   53.07    4.47
   3 -11  -6   18.92    4.35
   3  11   6   13.74    3.39
   3  11   6   23.01    4.01
  -3  11   6   17.57    4.39
  -3  11   6   18.48    6.18
  -3 -11  -6   18.71    3.00
   3 -12  -6    0.80    3.04
   3  12   6   -2.52    3.31
  -3  12   6    6.97    6.22
  -3  12   6    4.74    3.22
   3 -13  -6    6.27    4.62
   3  13   6   -1.14    3.68
  -3  13   6    9.30    4.87
  -3  13   6    4.82    6.69
   3  14   6    9.41    4.36
   3 -14  -6   15.52    5.22
  -3  14   6   18.00    4.34
  -3  14   6   19.08    7.65
   3  15   6   -6.07    4.31
   3 -15  -6    1.13    3.79
  -3  15   6   -1.83    3.97
  -3  15   6    1.83    5.55
   4  14  -6    6.86    3.55
   4 -14   6   -4.19    4.94
  -4  14  -6   15.29    7.16
  -4  14  -6    6.62    3.22
  -4  14  -6    2.05    9.31
   4  13  -6   35.61    5.10
   4 -13   6   27.94    5.41
  -4  13  -6   45.40    9.58
  -4  13  -6   39.74    7.99
  -4  13  -6   22.39    4.55
   4 -12   6   11.35    4.41
   4  12  -6   17.00    3.28
  -4  12  -6   14.58    6.38
  -4  12  -6   17.21    6.80
  -4  12  -6   12.66    3.77
   4 -11   6    8.86    3.97
   4  11  -6   12.12    2.94
   4 -11   6    7.81    2.99
  -4  11  -6   12.18    6.17
  -4  11  -6    8.93    2.56
  -4  11  -6    9.62    7.32
   4  10  -6   10.40    2.99
   4 -10   6    9.73    3.51
   4 -10   6    6.33    3.45
  -4  10  -6   16.76    5.87
  -4  10  -6    8.20    2.36
  -4  10  -6   18.12    7.13
   4   9  -6   69.96    5.36
   4  -9   6   66.10    6.56
   4  -9   6   67.17    5.33
  -4   9  -6   65.26    5.63
  -4   9  -6   74.17   10.39
  -4   9  -6   73.21    9.59
   4  -8   6   14.52    3.02
   4   8  -6   15.03    2.72
  -4   8  -6   14.17    2.67
  -4  -8   6   13.17    2.26
  -4   8  -6   16.47    4.65
  -4   8  -6   13.73    5.12
   4  -7   6   17.80    2.95
   4   7  -6   21.80    2.79
   4  -7   6   21.93    3.23
   4   7  -6   18.81    2.74
  -4  -7   6   21.76    2.85
  -4   7  -6   28.80    5.84
  -4   7  -6   26.02    5.14
  -4   7  -6   24.66    3.24
   4   6  -6    8.55    1.56
   4  -6   6   10.97    2.11
   4   6  -6    9.30    1.91
   4  -6   6    7.95    2.20
  -4   6  -6    6.65    2.00
  -4   6  -6    6.57    4.34
  -4   6  -6    8.48    3.48
  -4  -6   6    6.68    1.74
   4   5  -6   78.45    4.95
   4  -5   6   73.21    5.37
   4  -5   6   80.34    5.30
  -4   5  -6   81.42    5.27
  -4   5  -6   81.40    7.95
  -4   5  -6   81.05    8.59
  -4  -5   6   80.17    5.10
   4  -4   6   35.33    3.24
   4  -4   6   43.54    3.16
   4   4  -6   38.36    2.78
  -4   4  -6   33.01    3.09
  -4  -4   6   35.03    2.96
  -4   4  -6   30.74    6.04
  -4   4  -6   37.93    5.66
   4  -3   6   30.79    2.75
   4  -3   6   31.26    2.65
   4   3  -6   29.64    2.38
  -4   3  -6   26.10    2.58
  -4  -3   6   28.50    2.60
  -4   3  -6   29.67    4.73
  -4   3  -6   29.15    5.56
   4  -2   6   70.06    6.12
   4  -2   6   60.07    4.00
   4   2  -6   59.19    3.88
   4  -2   6   52.92    3.87
  -4   2  -6   56.95    3.83
  -4  -2   6   56.54    3.86
  -4   2  -6   63.57    6.91
  -4   2  -6   56.18    6.04
   4  -1   6   36.40    2.79
   4   1  -6   37.22    2.68
   4  -1   6   37.42    2.84
  -4   1  -6   35.39    2.57
  -4   1  -6   30.29    4.31
  -4  -1   6   36.66    2.83
  -4   1  -6   35.50    4.60
   4   0   6    3.14    1.15
   4   0   6    0.79    1.06
   4   0  -6    1.27    1.25
  -4   0   6    1.20    1.37
  -4   0  -6    0.99    2.15
  -4   0  -6    0.16    2.15
  -4   0  -6    1.34    0.95
   4   1   6   37.84    2.66
   4  -1  -6   39.97    3.08
   4   1   6   33.73    2.56
  -4  -1  -6   35.85    4.42
  -4  -1  -6   38.96    2.51
  -4  -1  -6   35.25    4.10
  -4   1   6   29.77    3.06
   4  -2  -6   58.73    4.17
   4   2   6   58.72    3.80
  -4   2   6   50.07    4.14
  -4  -2  -6   58.36    3.51
  -4   2   6   53.44    5.63
  -4  -2  -6   53.21    5.18
  -4  -2  -6   55.35    6.14
   4   3   6   24.71    2.75
   4  -3  -6   21.90    3.15
  -4  -3  -6   28.12    4.39
  -4  -3  -6   28.08    3.50
  -4  -3  -6   27.96    2.09
  -4   3   6   30.48    4.12
  -4   3   6   24.96    3.10
   4   4   6   25.41    3.06
   4  -4  -6   28.80    3.62
   4  -4  -6   30.94    3.07
  -4  -4  -6   33.82    2.47
  -4   4   6   35.67    3.56
  -4   4   6   34.73    4.61
  -4  -4  -6   33.26    3.68
  -4  -4  -6   41.66    4.72
   4  -5  -6   81.01    5.50
   4  -5  -6   68.21    5.58
   4   5   6   67.92    4.93
  -4   5   6   76.82    5.06
  -4  -5  -6   72.19    4.56
  -4  -5  -6   69.08    6.86
  -4   5   6   72.08    7.25
   4   6   6    3.81    1.77
   4  -6  -6    1.59    2.67
   4  -6  -6    5.62    2.42
  -4  -6  -6    7.68    2.75
  -4  -6  -6    7.92    1.46
  -4   6   6    6.84    2.00
  -4   6   6    9.67    3.30
   4   7   6   23.20    4.73
   4  -7  -6   19.08    3.37
   4   7   6   18.00    2.61
  -4   7   6   16.65    3.19
  -4  -7  -6   24.09    3.48
  -4   7   6   16.23    4.99
  -4  -7  -6   16.29    3.13
  -4  -7  -6   20.23    2.39
   4  -8  -6   12.59    2.67
   4   8   6   17.88    4.27
   4   8   6    8.06    2.43
  -4  -8  -6   14.59    2.03
  -4  -8  -6   16.25    3.20
  -4   8   6   13.45    3.34
  -4   8   6   15.43    4.16
   4   9   6   56.14    5.23
   4  -9  -6   55.33    6.19
   4   9   6   77.97    7.34
  -4   9   6   72.18    5.50
  -4   9   6   65.47    9.23
   4  10   6    5.84    2.88
   4 -10  -6    9.89    2.99
   4  10   6   14.25    4.17
  -4  10   6   11.43    3.91
  -4  10   6    7.47    5.46
   4  11   6    9.75    3.98
   4  11   6    1.94    3.16
   4 -11  -6    9.81    4.10
  -4  11   6    6.33    4.58
  -4  11   6    8.90    3.18
   4 -12  -6   12.93    3.56
   4  12   6    5.89    3.19
  -4  12   6   16.23    5.36
  -4  12   6   18.51    4.66
   4  13   6   20.11    4.44
   4 -13  -6   27.47    5.44
  -4  13   6   36.51    7.85
  -4  13   6   34.30    5.65
   4  14   6    0.94    3.74
   4 -14  -6    8.72    5.22
  -4  14   6    1.41    5.09
  -4  14   6    4.96    5.57
   5 -13   6    3.24    4.94
   5  13  -6    7.11    3.74
  -5  13  -6   16.22    9.83
  -5  13  -6   12.17    7.21
   5 -12   6    0.77    4.39
   5  12  -6    8.64    3.10
  -5  12  -6    8.50    6.57
  -5  12  -6    6.56    5.41
   5 -11   6    1.28    4.01
   5 -11   6    5.38    3.65
   5  11  -6    6.53    2.84
  -5  11  -6   14.47    6.32
  -5  11  -6   11.53    5.23
   5 -10   6    5.13    3.53
   5 -10   6    7.60    4.02
   5  10  -6    7.03    2.98
  -5  10  -6   10.54    4.96
  -5  10  -6   12.49    7.54
  -5  10  -6    9.23    3.15
   5  -9   6   11.84    3.49
   5  -9   6   18.43    4.17
   5   9  -6   12.05    2.81
  -5   9  -6   24.01    7.23
  -5   9  -6   11.55    4.76
  -5   9  -6   12.69    2.94
   5  -8   6   41.38    4.06
   5  -8   6   43.33    5.94
  -5   8  -6   43.80    7.47
  -5   8  -6   40.95    8.73
  -5   8  -6   41.79    4.34
   5  -7   6   44.82    4.08
   5  -7   6   45.70    6.32
  -5   7  -6   60.81    8.99
  -5   7  -6   52.46    4.39
  -5   7  -6   53.16    8.64
   5  -6   6   10.03    2.51
   5  -6   6   11.51    4.15
  -5   6  -6   18.85    2.81
  -5   6  -6   21.20    4.48
  -5   6  -6   13.88    4.16
   5  -5   6   40.76    4.99
   5   5  -6   41.09    3.13
   5  -5   6   43.24    3.58
   5  -5   6   40.44    4.08
  -5   5  -6   38.07    7.08
  -5   5  -6   38.90    3.74
  -5  -5   6   39.79    3.34
  -5   5  -6   37.88    6.06
   5  -4   6   29.27    2.81
   5  -4   6   28.28    2.99
   5   4  -6   28.86    2.50
  -5  -4   6   21.57    2.62
  -5   4  -6   26.52    2.72
  -5   4  -6   23.51    5.02
  -5   4  -6   22.40    5.28
   5   3  -6   39.01    2.89
   5  -3   6   40.72    3.25
   5  -3   6   38.01    3.16
  -5   3  -6   38.97    5.97
  -5   3  -6   34.97    6.66
  -5   3  -6   36.58    3.14
  -5  -3   6   31.99    3.06
   5   2  -6   39.67    2.95
   5  -2   6   44.51    3.11
   5  -2   6   36.88    3.16
  -5   2  -6   38.13    5.59
  -5   2  -6   38.88    5.44
  -5   2  -6   37.73    2.99
  -5  -2   6   36.25    3.07
   5  -1   6    3.71    1.21
   5   1  -6    2.98    1.34
   5  -1   6    4.08    1.32
  -5   1  -6    2.02    2.90
  -5  -1   6    2.60    1.49
  -5   1  -6    2.56    3.81
   5   0  -6    0.13    1.25
   5   0   6    2.08    1.20
   5   0   6    0.21    0.78
  -5   0   6   -0.29    1.35
  -5   0  -6    2.42    3.57
  -5   0  -6   -1.13    2.46
   5   1   6    4.69    1.20
   5   1   6    2.19    1.08
   5  -1  -6    0.39    1.74
  -5  -1  -6    1.52    2.56
  -5  -1  -6    0.95    2.64
  -5  -1  -6    3.88    0.85
  -5   1   6    3.31    2.66
  -5   1   6    2.14    1.54
   5   2   6   38.64    4.96
   5  -2  -6   27.84    3.70
   5   2   6   36.14    2.92
   5   2   6   39.27    2.65
   5  -2  -6   33.12    3.45
  -5   2   6   41.64    6.16
  -5  -2  -6   36.46    4.77
  -5   2   6   36.90    3.60
  -5  -2  -6   41.09    2.42
  -5  -2  -6   35.91    4.84
   5   3   6   37.31    5.96
   5   3   6   34.63    2.45
   5  -3  -6   29.05    3.58
   5   3   6   27.33    2.63
   5  -3  -6   23.07    3.49
  -5  -3  -6   37.10    5.37
  -5  -3  -6   34.62    2.28
  -5  -3  -6   38.97    2.20
  -5   3   6   38.85    3.43
  -5   3   6   33.92    5.03
  -5  -3  -6   34.52    4.47
   5  -4  -6   18.83    3.00
   5   4   6   25.27    2.10
   5  -4  -6   25.36    3.13
   5   4   6   30.03    5.09
   5   4   6   18.89    2.18
  -5  -4  -6   28.48    4.76
  -5   4   6   28.40    6.12
  -5  -4  -6   21.31    3.91
  -5   4   6   27.03    3.27
  -5  -4  -6   28.31    1.85
  -5  -4  -6   25.90    1.81
   5   5   6   33.78    2.76
   5   5   6   38.63    2.69
   5   5   6   43.84    5.14
   5  -5  -6   32.48    4.08
   5  -5  -6   28.39    4.14
  -5  -5  -6   32.05    4.52
  -5  -5  -6   37.23    5.23
  -5   5   6   41.23    3.91
  -5   5   6   41.00    5.71
   5   6   6   23.08    4.86
   5   6   6   19.66    2.09
   5   6   6   15.55    2.23
   5  -6  -6   18.13    2.99
  -5   6   6   11.96    5.12
  -5  -6  -6   12.21    3.28
  -5   6   6   15.22    2.91
   5  -7  -6   42.14    5.07
   5   7   6   59.95    6.92
   5   7   6   43.25    3.58
  -5  -7  -6   47.99    5.89
  -5   7   6   45.70    6.82
  -5   7   6   53.83    4.92
   5   8   6   44.38    6.35
   5  -8  -6   32.86    4.12
   5   8   6   31.46    3.43
  -5  -8  -6   40.07    5.02
  -5   8   6   38.12    6.65
  -5   8   6   50.38    4.99
   5  -9  -6   12.22    3.75
   5   9   6   16.94    4.82
   5   9   6   12.26    2.36
  -5   9   6   15.08    6.20
  -5   9   6   12.35    2.84
   5  10   6   11.78    4.63
   5  10   6    3.73    2.30
   5 -10  -6    6.02    2.95
  -5  10   6    8.68    6.32
  -5  10   6    4.93    3.73
   5 -11  -6    6.98    4.12
   5  11   6    7.89    4.89
   5  11   6    4.67    2.86
  -5  11   6   12.20    6.80
  -5  11   6    9.07    4.19
   5  12   6    1.02    2.98
   5 -12  -6    3.81    4.56
  -5  12   6    8.21    4.44
  -5  12   6    9.07    7.11
   5  13   6   -0.86    3.32
   5 -13  -6   14.31    5.06
  -5  13   6   11.59    7.72
  -6  12  -6    5.38    6.06
   6 -11   6   15.04    4.66
   6 -11   6    8.78    4.14
  -6  11  -6   29.61    9.52
  -6  11  -6   17.60    6.30
   6 -10   6    5.73    3.81
   6 -10   6    9.54    4.63
  -6  10  -6   19.64    8.41
  -6  10  -6   10.05    5.57
   6  -9   6   -3.98    2.98
   6  -9   6   -1.66    4.40
  -6   9  -6    5.26    6.78
  -6   9  -6    0.89    5.34
   6  -8   6   17.23    5.12
   6  -8   6   19.62    3.38
  -6   8  -6   22.48    7.47
  -6   8  -6   15.18    6.85
   6  -7   6   10.45    3.12
   6  -7   6   14.11    4.89
  -6   7  -6   15.21    5.08
  -6   7  -6   12.93    4.97
   6  -6   6   33.82    5.25
   6  -6   6   30.23    3.94
  -6   6  -6   32.52    6.96
  -6   6  -6   40.76    8.51
   6  -5   6    0.91    2.03
   6  -5   6    0.09    4.63
  -6   5  -6    2.28    3.72
  -6   5  -6    0.94    3.94
   6  -4   6    1.83    3.45
   6  -4   6    2.26    2.10
  -6   4  -6   10.50    4.84
  -6   4  -6    6.08    3.98
   6  -3   6    9.83    4.87
   6  -3   6   13.53    2.17
  -6   3  -6   17.19    4.73
  -6   3  -6   14.17    4.19
   6  -2   6   83.47    8.67
   6  -2   6   77.56    5.07
  -6   2  -6   79.86    8.51
  -6   2  -6   77.16    8.44
   6  -1   6   19.02    5.29
   6  -1   6   21.69    2.36
  -6   1  -6   13.74    3.97
  -6   1  -6    9.67    4.20
   6   0   6    6.18    1.09
   6   0  -6    3.13    1.73
   6   0   6    4.91    4.60
   6   0   6    6.22    1.29
  -6   0  -6    5.57    3.36
  -6   0  -6    3.17    3.64
   6   1   6   12.01    3.90
   6   1   6   10.69    1.09
   6   1   6   10.64    1.40
   6  -1  -6    6.54    2.09
  -6  -1  -6   16.60    3.86
  -6   1   6   17.18    4.80
  -6  -1  -6   13.62    4.62
   6  -2  -6   67.91    5.37
   6   2   6   83.74    8.65
  -6  -2  -6   72.68    7.66
  -6   2   6   73.39    7.90
  -6  -2  -6   79.64    7.76
   6   3   6   16.28    4.23
   6  -3  -6   11.37    2.56
  -6   3   6   10.91    3.86
  -6  -3  -6   14.31    3.41
  -6  -3  -6   13.71    3.28
   6  -4  -6    4.28    2.31
   6   4   6    8.58    5.22
  -6   4   6    3.65    3.67
  -6  -4  -6    2.46    2.74
  -6  -4  -6    3.96    3.47
   6  -5  -6   -0.65    2.41
   6   5   6    2.86    5.02
  -6  -5  -6   -1.85    2.91
  -6  -5  -6    1.73    3.40
  -6   5   6    1.68    5.09
   6   6   6   37.73    6.36
   6  -6  -6   24.27    3.51
  -6   6   6   29.84    6.58
  -6  -6  -6   30.74    5.34
  -6  -6  -6   24.86    4.28
   6  -7  -6    9.15    3.17
   6   7   6   11.92    5.63
  -6  -7  -6   15.25    3.96
  -6   7   6   13.25    6.12
   6  -8  -6   19.37    3.74
   6   8   6   22.85    6.07
  -6   8   6   17.52    5.27
   6  -9  -6    0.05    3.37
   6   9   6    3.20    5.90
  -6   9   6    0.70    4.63
   6 -10  -6    8.59    3.09
   6  10   6    8.62    5.73
  -6  10   6    7.92    5.23
   6  11   6   22.48    6.13
   6 -11  -6   12.59    4.48
  -6  11   6   14.82    7.39
   7 -10   6   -6.63    3.60
   7 -10   6    2.95    5.20
   7  -9   6    6.94    3.54
   7  -9   6   19.41    5.82
  -7   9  -6   32.12    8.66
  -7   9  -6   14.33    6.20
   7  -8   6    6.47    5.57
   7  -8   6   -0.80    2.93
  -7   8  -6    4.82    7.53
  -7   8  -6   18.60    7.54
   7  -7   6    0.68    5.56
   7  -7   6   -1.93    2.64
  -7   7  -6    2.69    5.18
  -7   7  -6   12.29    7.08
   7  -6   6   -3.65    2.55
   7  -6   6   -0.14    4.09
  -7   6  -6    2.56    6.62
  -7   6  -6    4.88    4.67
   7  -5   6   33.97    4.22
   7  -5   6   41.95    7.23
  -7   5  -6   38.30    7.49
  -7   5  -6   50.22    8.98
   7  -4   6   10.04    2.40
   7  -4   6   11.60    4.53
  -7   4  -6   12.30    4.35
  -7   4  -6    8.69    4.72
   7  -3   6    4.88    5.64
   7   3  -6    4.74    1.14
   7  -3   6    2.82    1.86
  -7   3  -6    7.53    5.01
  -7   3  -6    3.26    4.29
   7  -2   6   -0.63    1.44
   7  -2   6    1.63    5.67
   7   2  -6    1.57    1.27
  -7   2  -6   -0.30    3.97
  -7   2  -6    4.26    4.45
   7  -1   6   31.37    6.50
   7   1  -6   27.18    2.53
  -7   1  -6   29.88    6.15
  -7  -1   6   17.48    4.82
  -7   1  -6   19.14    4.96
   7   0   6   -1.53    5.68
   7   0  -6    1.54    1.56
  -7   0  -6   -1.54    3.59
  -7   0   6   -0.91    5.07
  -7   0  -6    1.97    3.92
   7  -1  -6   22.99    2.98
   7   1   6   25.32    5.33
  -7  -1  -6   26.42    5.53
  -7   1   6   22.59    6.10
  -7  -1  -6   27.04    5.96
   7   2   6   -1.03    5.55
   7  -2  -6   -0.85    1.81
  -7   2   6   -2.27    5.10
  -7  -2  -6    0.33    3.95
  -7  -2  -6    1.90    3.48
   7   3   6    9.28    6.07
   7  -3  -6    5.44    2.27
  -7   3   6    3.62    5.38
  -7  -3  -6    5.28    3.86
  -7  -3  -6    3.41    4.60
   7  -4  -6   10.91    2.63
   7   4   6   16.18    6.42
  -7  -4  -6    8.52    4.60
  -7   4   6    7.82    5.79
  -7  -4  -6    9.33    3.65
   7   5   6   33.39    6.56
   7  -5  -6   32.24    4.29
  -7  -5  -6   33.79    6.60
  -7   5   6   30.37    6.93
   7  -6  -6    1.72    2.99
   7   6   6    0.78    6.01
  -7  -6  -6    1.37    3.72
  -7   6   6    4.56    4.70
   7   7   6    6.85    6.40
   7  -7  -6    2.88    2.94
  -7   7   6    3.41    4.92
   7   8   6    5.95    6.24
   7  -8  -6    3.15    3.23
  -7   8   6    6.59    5.24
   7  -9  -6   13.50    3.90
   7   9   6   23.16    7.26
  -7   9   6   19.83    7.58
   7  10   6    2.23    6.76
   8  -6   6   -1.81    6.43
   8  -6   6   -7.23    2.67
   8  -5   6   22.28    5.69
  -8   5  -6    8.57    7.74
  -8   5  -6   23.02    7.22
   8  -4   6   20.71    7.12
  -8   4  -6   13.52    7.43
  -8   4  -6   24.39    6.55
   8  -3   6   13.16    7.10
  -8   3  -6   13.15    5.60
  -8   3  -6   24.62    6.34
   8  -2   6    3.72    6.75
  -8   2  -6    8.93    5.29
  -8  -2   6  -10.59    5.93
  -8   2  -6    0.25    4.75
   8  -1   6   23.93    7.40
  -8  -1   6    5.68    4.93
  -8   1  -6   21.58    5.55
  -8   1  -6   14.88    6.63
   8   0   6   29.98    7.58
  -8   0  -6   32.82    6.71
  -8   0   6   12.34    6.58
  -8   0  -6   17.50    6.74
   8   1   6   20.41    7.26
  -8   1   6   12.17    6.53
  -8  -1  -6   18.83    5.15
  -8  -1  -6   20.39    5.44
   8   2   6    3.17    5.11
  -8  -2  -6   -3.12    5.34
  -8   2   6   -0.98    4.38
   8   3   6   22.99    7.72
   8  -3  -6   15.43    2.38
  -8   3   6   12.77    6.73
  -8  -3  -6   14.03    4.56
   8   4   6   14.23    5.83
   8  -4  -6    8.35    2.54
  -8   4   6   13.69    6.96
  -8  -4  -6   10.93    5.32
   8   5   6   18.68    7.93
   8  -5  -6    9.06    2.68
  -8  -5  -6   11.41    5.16
  -8   5   6    9.57    5.58
   8  -6  -6    1.14    2.85
   8   6   6    2.33    7.46
   0 -16   7   -7.10    4.43
   0  16  -7   -1.28    3.33
   0 -15   7    4.98    3.20
   0  15  -7    3.19    3.15
   0 -14   7   -0.13    2.77
   0  14  -7   -1.97    2.72
   0 -13   7   29.17    4.20
   0  13  -7   24.28    6.67
   0  13  -7   30.90    4.23
   0 -12   7    7.22    2.52
   0  12  -7    7.80    2.56
   0  12  -7   -0.30    5.46
   0  11  -7    5.54    2.26
   0 -11   7    7.14    2.97
   0  11  -7   -4.95    4.45
   0 -10   7   -0.28    2.56
   0  10  -7   -2.87    2.58
   0  10  -7   -5.73    4.10
   0   9  -7  181.56   17.42
   0   9  -7  212.13   11.98
   0  -9   7  208.55   11.90
   0  -8   7   15.86    2.40
   0   8  -7    6.02    4.33
   0  -8   7   17.18    3.78
   0   8  -7   14.78    2.46
   0  -7   7   17.50    3.84
   0  -7   7   15.41    2.21
   0   7  -7   14.65    2.30
   0   7  -7   11.91    4.46
   0   6  -7  101.99   11.39
   0  -6   7  117.68    7.36
   0   6  -7  120.28    7.62
   0   6  -7  128.39    7.47
   0  -6   7  144.62   10.42
   0  -5   7  474.26   31.50
   0  -5   7  411.36   22.86
   0   5  -7  425.80   22.85
   0   5  -7  384.30   22.90
   0   5  -7  356.06   31.77
   0  -5   7  418.19   31.55
   0  -5   7  391.94   22.79
   0  -4   7   97.60    7.79
   0  -4   7   78.33    5.01
   0  -4   7   83.43    5.02
   0   4  -7   62.93    7.66
   0   4  -7   85.31    5.01
   0  -4   7   88.81    7.56
   0   4  -7   78.34    5.08
   0  -3   7   23.00    3.27
   0   3  -7   17.35    1.89
   0  -3   7   20.15    1.79
   0  -3   7   19.05    1.84
   0  -3   7   21.31    3.86
   0   3  -7   10.52    3.86
   0   3  -7   20.60    1.78
   0  -2   7   10.51    1.45
   0  -2   7   12.70    2.86
   0   2  -7    6.09    2.68
   0  -2   7   10.07    1.36
   0   2  -7   10.75    1.36
   0   2  -7    9.31    1.50
   0  -2   7   16.07    2.51
   0  -1   7   61.24    3.74
   0   1  -7   46.71    6.50
   0  -1   7   61.27    3.76
   0  -1   7   62.93    5.80
   0   1  -7   62.05    3.73
   0   0  -7    0.02    1.07
   0   0   7   -0.01    1.07
   0   0   7   -1.09    2.19
   0   0   7    0.69    0.82
   0   0  -7   -0.71    1.95
   0  -1  -7   53.20    6.31
   0  -1  -7   64.68    3.81
   0   1   7   59.87    5.73
   0   1   7   59.06    3.93
   0   2   7    9.20    2.18
   0   2   7    9.22    1.58
   0  -2  -7    8.81    1.58
   0  -2  -7    9.59    2.34
   0  -3  -7   19.42    3.81
   0  -3  -7   19.02    1.98
   0   3   7   19.16    2.17
   0   3   7   15.78    2.01
   0   3   7   19.79    2.98
   0  -4  -7   82.87    5.27
   0   4   7   78.18    7.32
   0   4   7   77.48    6.59
   0   4   7   79.56    5.16
   0   5   7  362.77   28.52
   0   5   7  376.93   28.27
   0   5   7  373.81   21.11
   0   6   7  103.67   10.05
   0  -6  -7  133.51    9.51
   0   6   7  116.53   10.11
   0   6   7  121.53    7.57
   0  -7  -7   13.93    2.21
   0   7   7   18.49    3.45
   0  -7  -7   14.27    2.61
   0   7   7    8.80    2.92
   0  -8  -7   16.63    2.90
   0   8   7   22.45    3.91
   0   8   7    9.24    2.44
   0  -8  -7   13.32    3.02
   0   8   7    7.55    3.48
   0   9   7  206.13   17.33
   0  -9  -7  227.60   13.34
   0   9   7  216.11   13.45
   0  -9  -7  221.82   16.94
   0  10   7   -3.26    3.36
   0 -10  -7   -2.78    2.16
   0  10   7    5.55    2.76
   0 -11  -7    8.76    2.70
   0  11   7    1.46    3.84
   0  12   7    1.71    4.22
   0 -12  -7    7.24    3.76
   0  12   7   -7.85    4.69
   0  13   7   33.54    5.18
   0 -13  -7   41.39    6.13
   0 -14  -7    1.89    3.21
   0  14   7  -12.87    4.59
   0 -15  -7    5.73    4.76
   0  15   7    0.85    5.39
   0  16   7   -1.89    4.24
   0 -16  -7    1.35    3.62
   1 -16   7   -7.93    4.84
  -1  16  -7   -3.72    4.63
  -1 -16   7   -6.50    4.43
   1  15  -7    5.14    3.15
   1 -15   7    0.58    4.56
  -1 -15   7    0.86    3.92
  -1  15  -7    4.05    4.34
   1 -14   7   25.81    3.97
   1  14  -7   23.38    3.63
  -1 -14   7   28.79    4.36
  -1  14  -7   28.26    4.57
   1 -13   7   33.53    4.64
   1  13  -7   35.19    4.37
  -1  13  -7   39.09    4.58
  -1  13  -7   34.55    7.02
  -1 -13   7   34.41    5.26
   1  12  -7    3.69    2.35
   1 -12   7    3.87    2.61
  -1  12  -7    4.36    2.46
  -1  12  -7    0.66    5.51
  -1 -12   7    3.48    3.01
   1 -11   7   14.33    3.49
   1  11  -7   16.20    3.34
  -1  11  -7   21.66    3.41
  -1 -11   7   16.94    2.52
  -1  11  -7   17.29    5.36
   1 -10   7   48.60    5.19
   1  10  -7   48.19    4.32
  -1  10  -7   47.45    7.79
  -1 -10   7   57.79    5.56
  -1  10  -7   58.15    5.21
  -1 -10   7   52.04    4.81
   1  -9   7   31.26    3.27
   1   9  -7   28.64    3.89
  -1  -9   7   32.77    4.23
  -1   9  -7   26.68    5.62
  -1   9  -7   23.47    5.23
  -1  -9   7   27.90    2.98
  -1   9  -7   26.44    3.21
   1   8  -7    4.63    2.24
   1  -8   7    7.56    1.88
  -1   8  -7    5.04    4.35
  -1   8  -7    6.81    1.83
  -1  -8   7    6.02    1.63
  -1  -8   7    8.39    2.61
  -1   8  -7    6.55    3.14
   1  -7   7   43.75    3.61
   1   7  -7   44.69    3.62
   1   7  -7   49.78    3.78
  -1  -7   7   59.78    5.41
  -1   7  -7   42.13    6.59
  -1   7  -7   44.09    5.70
  -1  -7   7   47.97    3.91
  -1   7  -7   47.60    3.69
   1   6  -7   16.38    2.41
   1  -6   7   16.91    3.51
   1   6  -7   16.12    2.20
   1  -6   7   15.28    2.28
  -1   6  -7   20.58    3.74
  -1   6  -7   12.62    3.92
  -1  -6   7   25.39    3.70
  -1  -6   7   18.72    2.08
  -1   6  -7   17.27    2.86
   1   5  -7    5.81    1.37
   1  -5   7    6.57    1.37
   1  -5   7    5.31    1.61
   1  -5   7    5.56    2.27
   1   5  -7    0.33    2.74
   1   5  -7    7.55    1.23
   1  -5   7    7.78    2.50
  -1   5  -7    6.11    2.29
  -1  -5   7    7.49    2.51
  -1   5  -7    4.82    1.35
  -1   5  -7    2.32    2.45
  -1  -5   7    5.33    1.25
   1  -4   7   17.05    1.80
   1  -4   7   16.68    2.33
   1   4  -7   14.81    2.38
   1   4  -7   18.54    2.14
   1  -4   7   16.31    3.40
   1  -4   7   17.23    3.20
  -1   4  -7   15.13    3.08
  -1  -4   7   16.59    2.09
  -1   4  -7   18.88    3.64
  -1   4  -7   19.43    2.18
  -1  -4   7   16.65    1.81
  -1  -4   7   18.85    3.00
  -1   4  -7   16.33    2.38
   1  -3   7  108.42    9.62
   1  -3   7  115.82    6.75
   1   3  -7  111.04    6.69
   1   3  -7   93.16    9.91
   1  -3   7  109.03    6.74
   1   3  -7  120.90    6.72
   1  -3   7  131.91   10.06
  -1  -3   7  119.01    9.77
  -1   3  -7  122.76    6.65
  -1   3  -7   97.72    9.96
  -1  -3   7  108.06    6.61
  -1   3  -7  109.39    6.80
  -1  -3   7  116.95    6.72
   1  -2   7    7.47    1.37
   1   2  -7    3.58    2.55
   1  -2   7    4.15    2.26
   1  -2   7    8.80    2.43
   1   2  -7    8.56    1.28
   1  -2   7    7.00    1.13
  -1   2  -7    9.51    1.29
  -1   2  -7    7.68    1.19
  -1  -2   7    9.93    1.38
  -1  -2   7   10.11    2.67
  -1  -2   7    8.64    1.27
  -1   2  -7    4.74    2.29
   1   1  -7   37.70    4.95
   1  -1   7   51.70    4.89
   1   1  -7   45.60    2.85
   1  -1   7   45.32    2.86
   1  -1   7   44.74    2.85
   1  -1   7   40.01    4.33
  -1  -1   7   42.44    2.87
  -1  -1   7   43.85    4.97
  -1   1  -7   31.38    4.56
  -1   1  -7   41.76    2.97
  -1  -1   7   41.27    3.01
   1   0   7   18.13    1.63
   1   0  -7   17.33    1.97
   1   0   7   18.69    4.07
   1   0   7   18.06    1.86
   1   0   7   13.62    2.32
  -1   0   7   16.18    1.98
  -1   0  -7   13.33    3.31
  -1   0   7   19.03    2.04
  -1   0   7   18.91    2.92
  -1   0  -7   17.99    1.83
   1   1   7   39.11    2.97
   1   1   7   47.11    5.36
   1   1   7   34.41    3.51
   1   1   7   38.99    2.78
   1  -1  -7   42.65    2.92
  -1   1   7   44.77    2.91
  -1   1   7   48.96    4.94
  -1  -1  -7   40.56    4.55
  -1  -1  -7   46.50    2.80
   1   2   7    9.86    2.46
   1  -2  -7    8.73    1.37
   1   2   7    9.56    1.41
  -1   2   7    6.92    1.63
  -1  -2  -7    4.61    2.08
  -1  -2  -7    6.88    1.39
  -1   2   7    8.34    2.51
   1   3   7  109.35    6.78
   1   3   7  118.59   10.14
   1  -3  -7  127.11    6.94
  -1   3   7  113.91    9.05
  -1  -3  -7   96.40    9.63
  -1   3   7  116.69    9.75
  -1   3   7  110.61    7.07
  -1  -3  -7  119.98    6.88
   1  -4  -7   17.22    2.28
   1   4   7   14.72    2.16
   1   4   7   18.54    3.51
  -1   4   7   18.05    2.83
  -1  -4  -7   13.74    1.81
  -1   4   7   13.14    1.97
  -1   4   7   16.66    2.96
  -1  -4  -7   13.33    2.82
   1   5   7    3.69    1.57
   1   5   7    0.89    2.61
   1  -5  -7    6.00    1.58
  -1   5   7    8.86    2.45
  -1  -5  -7    6.68    2.24
  -1  -5  -7    5.75    1.01
  -1   5   7    4.67    2.12
  -1   5   7    3.54    2.32
   1   6   7   10.92    2.67
   1   6   7   16.13    3.44
  -1   6   7   12.18    2.86
  -1   6   7   14.72    3.03
  -1  -6  -7   19.61    3.15
  -1   6   7   22.52    3.64
  -1  -6  -7   14.82    1.96
   1   7   7   45.76    5.73
   1   7   7   39.70    4.51
   1  -7  -7   51.13    4.70
   1  -7  -7   44.65    3.95
  -1   7   7   37.94    5.53
  -1   7   7   49.52    5.19
  -1  -7  -7   43.60    4.07
  -1  -7  -7   45.53    3.71
  -1   7   7   44.60    4.09
   1  -8  -7    4.20    2.49
   1  -8  -7    3.43    2.83
   1   8   7    7.50    3.09
   1   8   7   -1.10    2.79
  -1   8   7   -1.13    2.97
  -1   8   7    3.19    3.46
  -1  -8  -7    6.78    1.65
  -1  -8  -7    4.01    2.48
   1   9   7   27.18    3.69
   1   9   7   30.59    4.90
   1  -9  -7   27.72    3.78
  -1  -9  -7   29.51    3.45
  -1   9   7   24.69    5.19
  -1   9   7   26.84    3.87
  -1   9   7   40.90    4.50
  -1  -9  -7   31.74    3.63
   1  10   7   64.42    5.88
   1  10   7   54.44    4.96
   1 -10  -7   51.43    4.99
  -1  10   7   63.92    5.87
  -1 -10  -7   53.38    5.19
  -1  10   7   47.69    5.09
  -1 -10  -7   52.08    5.39
  -1  10   7   40.93    7.63
   1 -11  -7   15.53    3.97
   1  11   7   19.23    3.36
  -1  11   7   17.56    5.55
  -1  11   7   12.97    4.21
  -1 -11  -7   19.46    3.65
   1 -12  -7    2.85    3.92
   1  12   7    0.19    2.92
  -1  12   7   -1.94    5.24
  -1 -12  -7    3.21    3.39
  -1  12   7    2.22    4.34
   1  13   7   30.32    5.41
   1 -13  -7   40.94    5.09
  -1  13   7   36.42    7.63
  -1  13   7   40.82    5.43
  -1 -13  -7   37.88    4.68
   1  14   7   29.24    5.64
   1 -14  -7   45.82    6.86
  -1  14   7   25.69    8.08
  -1  14   7   28.75    5.84
  -1 -14  -7   28.35    4.90
   1 -15  -7    6.48    4.91
   1  15   7    1.84    3.93
  -1 -15  -7    6.13    4.52
  -1  15   7    1.62    6.82
  -1  15   7    5.86    4.18
   1 -16  -7    2.77    5.25
  -1  16   7   -3.87    6.99
  -1  16   7   -0.38    6.03
   2 -16   7   13.29    5.70
  -2  16  -7   15.90    5.16
   2 -15   7   -0.69    3.57
   2  15  -7    0.81    4.06
  -2  15  -7    2.07    3.27
   2  14  -7    6.67    3.86
   2 -14   7    3.67    3.40
  -2  14  -7    1.46    6.21
  -2  14  -7   10.56    3.26
  -2 -14   7    7.25    2.71
   2  13  -7    5.19    3.43
   2 -13   7    5.48    4.12
  -2  13  -7   -0.58    5.43
  -2  13  -7    2.98    2.78
  -2  13  -7   12.64    6.20
  -2 -13   7    6.41    3.07
   2  12  -7   39.20    4.16
   2 -12   7   36.78    4.62
  -2  12  -7   40.57    8.06
  -2 -12   7   35.45    4.63
  -2  12  -7   35.12    4.36
  -2  12  -7   34.56    6.94
   2  11  -7    2.92    2.90
   2 -11   7    3.10    2.52
  -2  11  -7    3.90    4.88
  -2  11  -7    2.00    6.05
  -2  11  -7    3.29    2.33
  -2 -11   7    2.74    1.87
   2  10  -7    8.22    2.18
   2 -10   7    9.31    2.47
  -2  10  -7   11.88    3.02
  -2  10  -7    8.93    5.69
  -2 -10   7    9.88    2.52
  -2  10  -7    8.70    4.80
   2  -9   7   53.08    5.09
   2   9  -7   51.14    4.20
  -2   9  -7   48.52    6.98
  -2   9  -7   44.00    7.56
  -2  -9   7   60.11    5.54
  -2  -9   7   51.79    4.43
  -2   9  -7   52.38    4.30
   2   8  -7   88.23    6.07
   2  -8   7   84.56    6.26
   2   8  -7   86.23    5.51
  -2   8  -7   86.18    6.19
  -2   8  -7   79.49    9.19
  -2  -8   7   99.00    8.07
  -2   8  -7   78.12    8.66
  -2  -8   7   87.04    5.82
   2   7  -7   16.06    1.99
   2   7  -7   14.79    2.45
   2  -7   7   11.69    2.46
  -2   7  -7   12.98    4.08
  -2   7  -7   13.99    2.48
  -2  -7   7   15.21    2.15
  -2  -7   7   23.15    4.12
  -2   7  -7   14.81    4.36
   2   6  -7  144.50    7.98
   2  -6   7  130.96    8.27
   2  -6   7  143.31    8.26
   2   6  -7  144.25    8.32
  -2   6  -7  129.88    8.09
  -2  -6   7  138.93   11.37
  -2  -6   7  134.83    7.98
  -2   6  -7  128.40   11.87
  -2   6  -7  119.90   11.90
   2   5  -7  119.26    6.82
   2   5  -7  108.60    6.79
   2  -5   7  108.40    6.94
   2  -5   7  129.90   10.27
   2  -5   7  115.44    6.77
  -2  -5   7  118.28    9.87
  -2  -5   7  109.24    6.81
  -2   5  -7  101.47   10.22
  -2   5  -7  109.42    6.97
  -2   5  -7  105.12    9.55
   2  -4   7   67.56    5.02
   2  -4   7   68.31    4.81
   2  -4   7   77.21    7.86
   2   4  -7   66.83    4.86
   2   4  -7   68.33    4.90
  -2   4  -7   87.32    4.94
  -2   4  -7   82.50    7.30
  -2  -4   7   91.40    5.02
  -2  -4   7   94.21    7.26
  -2   4  -7   83.51    7.93
   2   3  -7   40.97    3.13
   2  -3   7   41.68    5.18
   2  -3   7   42.16    3.20
   2  -3   7   40.84    3.27
  -2   3  -7   36.04    5.51
  -2  -3   7   48.23    4.81
  -2  -3   7   44.55    3.19
  -2   3  -7   43.94    4.58
  -2  -3   7   45.66    3.10
  -2   3  -7   42.93    3.04
   2  -2   7  399.28   23.34
   2  -2   7  435.19   32.21
   2  -2   7  430.60   23.39
   2   2  -7  443.16   23.40
  -2  -2   7  405.26   23.39
  -2  -2   7  427.11   23.40
  -2   2  -7  388.86   32.08
  -2   2  -7  435.80   23.40
  -2   2  -7  409.23   31.81
  -2  -2   7  429.15   32.24
  -2   2  -7  422.39   23.43
   2  -1   7   76.58    4.92
   2  -1   7   82.09    4.95
   2  -1   7   83.03    7.09
   2   1  -7   84.89    4.97
   2  -1   7   98.31    7.71
  -2  -1   7   88.15    7.53
  -2  -1   7   79.58    5.07
  -2   1  -7   79.24    6.79
  -2   1  -7   87.49    5.04
  -2  -1   7   81.84    5.11
  -2   1  -7   73.53    7.73
  -2   1  -7   77.99    5.06
   2   0   7   20.61    2.37
   2   0  -7   16.25    2.10
   2   0   7   16.28    1.89
   2   0   7   18.59    3.42
   2   0   7   17.57    1.67
  -2   0  -7   17.06    1.58
  -2   0   7   26.32    4.30
  -2   0  -7   11.19    3.24
  -2   0  -7   18.73    2.27
  -2   0   7   18.64    1.76
  -2   0   7   18.52    1.79
   2  -1  -7   87.47    5.23
   2   1   7   80.25    5.11
   2   1   7   80.79    5.14
   2   1   7   97.38    8.21
  -2  -1  -7   86.45    6.55
  -2  -1  -7   68.75    7.66
  -2  -1  -7   87.26    5.10
  -2   1   7   80.06    5.34
  -2   1   7   95.33    7.75
   2   2   7  387.97   24.27
   2   2   7  417.56   24.26
   2  -2  -7  455.79   24.46
   2   2   7  503.57   33.72
  -2  -2  -7  454.28   24.28
  -2   2   7  505.17   33.63
  -2   2   7  400.46   24.44
  -2  -2  -7  382.64   33.26
   2  -3  -7   43.68    3.23
   2   3   7   53.03    5.46
   2   3   7   42.46    3.26
  -2   3   7   38.56    3.22
  -2   3   7   42.58    4.02
  -2  -3  -7   32.10    4.80
  -2  -3  -7   38.46    3.01
  -2   4   7   65.91    4.69
  -2   4   7   68.86    6.30
   2   5   7  107.86    6.91
   2  -5  -7  118.35    6.77
  -2  -5  -7  107.01    8.04
  -2   5   7  104.93    6.85
  -2   5   7  100.43    9.16
  -2  -5  -7  102.16    9.03
   2   6   7  134.29    8.32
   2  -6  -7  129.69    8.12
  -2   6   7  137.71    8.25
  -2  -6  -7  133.58    9.95
  -2  -6  -7  125.99   10.60
  -2   6   7  120.01   11.08
   2   7   7   19.71    3.75
   2   7   7    8.88    2.75
   2  -7  -7   10.49    2.33
  -2  -7  -7   12.03    2.30
  -2  -7  -7   18.46    3.23
  -2   7   7   12.77    3.24
  -2  -7  -7   15.05    2.03
  -2   7   7   12.38    3.65
   2  -8  -7   78.15    6.58
   2   8   7   81.39    6.30
  -2   8   7   79.46    6.69
  -2  -8  -7   85.01    6.81
  -2  -8  -7   88.60    5.62
  -2   8   7   77.53    8.63
   2   9   7   64.41    5.35
   2   9   7   46.83    4.56
   2  -9  -7   47.56    5.67
  -2   9   7   52.59    7.48
  -2  -9  -7   56.40    5.01
  -2   9   7   49.44    5.81
  -2  -9  -7   49.05    4.82
   2  10   7    4.90    2.51
   2 -10  -7    7.80    3.58
  -2 -10  -7   11.32    2.90
  -2  10   7    9.44    4.80
  -2  10   7    4.21    3.79
   2 -11  -7    2.60    2.74
   2  11   7   -4.75    3.30
  -2 -11  -7    4.62    2.97
  -2  11   7   -0.02    4.70
  -2  11   7   -0.97    2.88
   2  12   7   37.00    4.71
   2 -12  -7   45.41    5.10
  -2  12   7   43.02    5.26
  -2 -12  -7   32.80    5.05
  -2  12   7   39.36    7.40
   2 -13  -7    5.27    4.44
   2  13   7   -0.87    4.13
  -2  13   7    4.15    4.84
  -2 -13  -7    7.82    3.77
  -2  13   7    2.54    6.03
   2  14   7    6.49    4.86
   2 -14  -7   11.38    3.82
  -2  14   7    2.15    6.15
  -2  14   7    3.25    3.86
   2 -15  -7    5.44    5.17
   2  15   7   -2.02    3.66
  -2  15   7    4.57    5.72
  -2  15   7    0.49    6.77
   2 -16  -7   22.54    4.74
  -2  16   7   19.79    8.20
   3  15  -7    0.77    3.77
   3 -15   7   -1.59    3.80
  -3  15  -7    1.18    3.33
   3 -14   7   -2.16    3.42
   3  14  -7    0.94    2.69
  -3  14  -7    1.90    3.08
  -3  14  -7    3.83    8.89
   3  13  -7   20.74    3.86
   3 -13   7   18.30    3.87
  -3  13  -7   21.96    3.54
  -3  13  -7   20.48    8.75
  -3  13  -7   29.51    6.76
   3  12  -7    4.45    3.21
   3 -12   7    4.57    3.07
  -3  12  -7    9.70    7.45
  -3  12  -7   10.41    5.74
  -3  12  -7    6.94    2.74
   3  11  -7    8.15    2.96
   3 -11   7    5.36    2.75
  -3 -11   7    9.16    2.54
  -3  11  -7   13.05    2.68
  -3  11  -7   11.51    5.68
  -3  11  -7    5.67    6.79
   3  10  -7   18.35    3.06
   3 -10   7   15.82    2.90
  -3  10  -7   19.92    5.69
  -3  10  -7   19.76    3.42
  -3  10  -7   21.49    6.64
  -3 -10   7   17.88    2.71
   3   9  -7    9.23    1.72
   3  -9   7    6.52    3.02
   3   9  -7    6.41    2.48
  -3   9  -7   14.36    5.69
  -3   9  -7    9.01    2.18
  -3   9  -7    7.60    3.74
  -3  -9   7   11.20    2.22
   3   8  -7    4.23    1.84
   3   8  -7    1.75    2.27
   3  -8   7    2.63    2.57
  -3  -8   7    1.01    1.74
  -3   8  -7    1.44    3.22
  -3   8  -7    1.36    2.33
  -3   8  -7    3.01    4.77
   3   7  -7   21.44    2.70
   3   7  -7   19.80    3.23
   3  -7   7   18.21    2.87
  -3   7  -7   24.50    3.33
  -3  -7   7   21.39    2.71
  -3   7  -7   22.28    4.97
  -3   7  -7   24.69    5.13
   3   6  -7   39.78    3.71
   3   6  -7   42.30    3.29
   3  -6   7   39.30    3.21
   3  -6   7   37.67    3.81
  -3   6  -7   44.26    6.32
  -3  -6   7   40.98    3.33
  -3   6  -7   39.25    3.25
  -3   6  -7   39.11    5.46
   3  -5   7    7.24    1.93
   3  -5   7    7.44    1.46
   3   5  -7    7.49    1.56
   3   5  -7    5.33    1.77
  -3   5  -7    8.96    3.33
  -3   5  -7    3.38    3.67
  -3  -5   7    4.78    1.57
  -3   5  -7    4.83    1.41
   3   4  -7    0.75    1.29
   3  -4   7    0.55    1.51
   3  -4   7    0.86    1.61
   3  -4   7    4.48    3.37
  -3   4  -7    2.80    2.11
  -3  -4   7    1.54    1.35
  -3   4  -7    1.37    1.13
  -3   4  -7    1.00    3.42
   3  -3   7  114.33    7.43
   3  -3   7  117.96    7.43
   3  -3   7  133.25   10.96
   3   3  -7  119.33    7.34
  -3   3  -7  123.92   10.42
  -3  -3   7  131.64    7.41
  -3   3  -7  132.96    7.37
  -3   3  -7  126.40   11.10
   3  -2   7   17.52    2.11
   3   2  -7   16.80    2.03
   3  -2   7   16.52    2.18
   3  -2   7   20.98    3.49
  -3   2  -7   14.60    2.12
  -3   2  -7   18.14    3.14
  -3  -2   7   18.87    2.13
  -3   2  -7   15.39    3.54
   3   1  -7   47.41    3.00
   3  -1   7   44.72    3.16
   3  -1   7   51.06    3.19
  -3  -1   7   40.85    3.24
  -3   1  -7   42.08    3.10
  -3   1  -7   40.57    4.46
  -3   1  -7   39.62    4.92
   3   0  -7   23.48    2.34
   3   0   7   18.24    1.98
   3   0   7   22.87    2.32
  -3   0  -7   16.91    3.45
  -3   0   7   19.85    2.37
  -3   0  -7   20.27    2.72
  -3   0  -7   20.29    1.95
   3   1   7   42.58    3.15
   3  -1  -7   41.75    3.47
   3   1   7   43.32    3.11
  -3  -1  -7   44.32    5.47
  -3   1   7   43.17    3.21
  -3  -1  -7   49.69    3.15
  -3  -1  -7   44.87    4.00
   3   2   7   20.27    2.06
   3  -2  -7   16.82    2.27
   3   2   7   16.36    1.82
   3   2   7   21.10    3.36
  -3   2   7   14.39    2.26
  -3  -2  -7   14.91    1.75
  -3  -2  -7   15.29    3.14
  -3  -2  -7   15.76    2.04
   3  -3  -7  136.86    7.34
   3   3   7  127.64    6.98
   3   3   7  126.99    7.14
  -3   3   7  111.86    7.25
  -3   3   7  107.38    9.73
  -3  -3  -7  112.20    9.06
  -3  -3  -7  104.97   10.07
   3   4   7    0.48    2.45
   3  -4  -7   -5.56    1.94
   3   4   7    0.74    1.63
  -3   4   7   -1.20    2.03
  -3   4   7    3.86    2.80
  -3  -4  -7   -0.35    2.38
  -3  -4  -7    0.90    0.85
   3  -5  -7    2.93    1.71
   3   5   7    7.46    2.64
   3  -5  -7    1.50    2.20
   3   5   7    4.01    1.96
  -3   5   7    6.78    2.46
  -3   5   7    1.61    2.47
  -3  -5  -7    7.91    1.66
  -3  -5  -7    5.52    2.43
   3  -6  -7   26.66    4.19
   3   6   7   30.81    4.03
  -3  -6  -7   33.09    4.69
  -3   6   7   38.64    5.77
  -3  -6  -7   39.77    3.52
  -3   6   7   37.91    3.69
  -3  -6  -7   40.48    3.46
   3  -7  -7   17.69    3.28
   3   7   7   13.90    2.74
  -3  -7  -7   20.21    2.49
  -3   7   7   16.11    2.67
  -3  -7  -7   17.78    2.75
  -3   7   7   13.15    4.28
  -3  -7  -7   16.01    3.51
   3  -8  -7   -1.05    2.96
   3   8   7   -3.38    2.37
  -3   8   7    1.22    4.01
  -3   8   7    1.49    2.30
  -3  -8  -7    0.14    2.13
  -3  -8  -7    4.17    1.70
  -3  -8  -7    3.04    2.10
   3  -9  -7    6.40    3.46
   3   9   7    5.29    2.84
  -3  -9  -7    8.56    2.03
  -3  -9  -7    5.31    2.22
  -3   9   7    6.11    2.70
  -3   9   7    6.42    3.53
   3 -10  -7   19.58    4.08
   3  10   7   23.81    4.07
   3  10   7   15.99    3.74
  -3  10   7   16.81    5.56
  -3 -10  -7   18.14    2.87
  -3  10   7   18.73    4.21
   3  11   7    9.56    3.31
   3  11   7   11.53    3.50
   3 -11  -7    7.81    3.07
  -3  11   7    6.60    5.36
  -3  11   7    4.52    3.13
   3  12   7    0.07    3.52
   3 -12  -7    7.78    4.35
  -3  12   7    4.83    4.52
  -3  12   7   11.62    4.72
   3 -13  -7   26.90    4.18
   3  13   7   13.02    4.40
  -3  13   7   17.62    5.57
  -3  13   7   21.30    4.21
   3 -14  -7    4.17    5.00
   3  14   7   -6.64    4.20
  -3  14   7   -2.73    4.83
  -3  14   7    1.02    5.26
   3 -15  -7    8.15    4.13
   3  15   7   -6.65    4.64
  -3  15   7    0.67    7.01
  -3  15   7    3.48    4.23
   4  14  -7    6.57    4.14
  -4  14  -7    4.86    9.52
  -4  14  -7    8.22    4.48
  -4  14  -7   17.77    7.69
   4 -13   7   18.38    5.08
   4  13  -7   26.42    4.04
  -4  13  -7   22.80    7.75
  -4  13  -7   22.94    4.55
  -4  13  -7   19.29    9.04
   4 -12   7   34.40    5.22
   4  12  -7   34.37    5.00
  -4  12  -7   48.02   10.04
  -4  12  -7   31.19    4.63
  -4  12  -7   45.25    8.99
   4  11  -7   11.72    3.16
   4 -11   7   10.05    3.99
   4 -11   7   10.35    3.42
  -4  11  -7   14.61    6.24
  -4  11  -7   14.66    5.80
  -4  11  -7    8.38    3.40
   4  10  -7    3.00    2.72
   4 -10   7    1.25    3.39
  -4  10  -7    4.04    2.25
  -4  10  -7    8.13    5.75
  -4  10  -7    5.71    4.98
   4   9  -7   32.27    4.53
   4  -9   7   30.28    4.84
  -4   9  -7   28.09    6.45
  -4   9  -7   25.01    3.55
  -4   9  -7   35.72    7.14
   4  -8   7    8.11    2.24
   4   8  -7   10.17    2.52
  -4  -8   7    8.86    2.06
  -4   8  -7    6.99    5.15
  -4   8  -7    9.28    2.62
  -4   8  -7   10.79    5.60
   4   7  -7   55.44    4.00
   4   7  -7   56.28    4.49
   4  -7   7   54.59    4.27
  -4   7  -7   51.00    6.90
  -4   7  -7   58.88    8.33
  -4  -7   7   49.54    4.03
  -4   7  -7   52.15    4.58
   4  -6   7   34.97    3.47
   4  -6   7   31.84    3.72
   4   6  -7   32.55    2.88
  -4   6  -7   31.18    5.27
  -4   6  -7   29.09    2.88
  -4   6  -7   25.42    5.59
  -4  -6   7   29.11    2.92
   4  -5   7   16.76    2.37
   4   5  -7   20.92    2.32
   4  -5   7   19.66    2.82
  -4   5  -7   19.00    3.94
  -4  -5   7   16.26    2.64
  -4   5  -7   16.30    2.74
  -4   5  -7   16.94    4.40
   4   4  -7   17.66    2.20
   4  -4   7   17.86    2.74
   4  -4   7   15.98    2.57
  -4   4  -7   20.00    2.52
  -4  -4   7   18.95    2.27
  -4   4  -7   16.09    3.67
  -4   4  -7   18.94    3.89
   4   3  -7  137.49    7.90
   4  -3   7  142.22    8.06
   4  -3   7  135.91    8.03
  -4  -3   7  131.95    8.01
  -4   3  -7  123.58   11.53
  -4   3  -7  131.55   11.48
  -4   3  -7  137.13    8.10
   4  -2   7  204.46   11.32
   4  -2   7  219.00   11.38
   4   2  -7  208.38   11.29
  -4   2  -7  184.89   15.71
  -4   2  -7  193.76   11.29
  -4   2  -7  180.63   15.96
  -4  -2   7  188.52   11.33
   4   1  -7   57.75    3.99
   4  -1   7   58.52    4.13
   4  -1   7   56.11    3.96
  -4   1  -7   65.52    6.08
  -4   1  -7   64.04    7.09
  -4  -1   7   61.96    4.16
   4   0   7   71.06    4.49
   4   0   7   70.07    4.41
   4   0  -7   72.20    4.62
  -4   0  -7   67.91    6.35
  -4   0   7   68.91    4.87
  -4   0  -7   67.00    6.84
   4   1   7   68.34    4.09
   4   1   7   68.93    4.14
   4  -1  -7   69.18    4.47
  -4  -1  -7   55.30    6.89
  -4   1   7   56.11    4.46
  -4  -1  -7   52.70    5.60
   4   2   7  189.39   11.18
   4   2   7  187.78   11.26
   4  -2  -7  210.75   11.63
  -4  -2  -7  198.34   15.23
  -4   2   7  196.89   16.00
  -4   2   7  199.77   11.61
  -4  -2  -7  198.09   16.04
   4   3   7  130.51    7.66
   4  -3  -7  135.35    8.28
   4   3   7  130.26    7.89
  -4  -3  -7  129.57   11.30
  -4  -3  -7  133.27   10.39
  -4   3   7  133.65    8.25
  -4   3   7  126.04   11.43
   4   4   7   16.15    2.25
   4  -4  -7   14.76    2.66
   4   4   7   18.29    2.09
   4  -4  -7   17.74    2.77
  -4  -4  -7   16.53    3.38
  -4   4   7   14.53    2.67
  -4   4   7   16.17    3.96
  -4  -4  -7   16.15    2.61
   4  -5  -7   13.60    2.84
   4   5   7   12.30    2.34
   4  -5  -7   16.57    2.91
  -4  -5  -7   16.31    2.24
  -4  -5  -7   15.38    3.18
  -4   5   7   18.49    4.22
  -4  -5  -7   13.59    2.70
  -4   5   7   17.01    2.71
   4  -6  -7   22.35    3.51
   4   6   7   19.20    3.35
  -4   6   7   28.08    4.10
  -4  -6  -7   27.91    2.77
  -4  -6  -7   28.40    4.31
  -4  -6  -7   33.74    3.38
  -4   6   7   25.82    5.01
   4  -7  -7   47.62    5.13
   4   7   7   36.97    4.21
  -4  -7  -7   44.10    5.12
  -4  -7  -7   51.80    3.76
  -4   7   7   44.68    6.17
  -4   7   7   55.73    4.40
   4   8   7   11.96    3.99
   4   8   7    6.13    2.34
   4  -8  -7    5.51    3.36
  -4  -8  -7    9.20    2.63
  -4   8   7    8.24    2.58
  -4   8   7    8.11    4.86
   4   9   7   19.10    3.36
   4  -9  -7   24.80    3.92
   4   9   7   32.16    5.36
  -4   9   7   31.01    4.34
  -4   9   7   26.82    5.74
   4  10   7   -3.37    3.03
   4  10   7    6.14    4.31
   4 -10  -7    3.54    3.71
  -4  10   7    3.36    2.85
  -4  10   7    3.83    5.41
   4  11   7    4.71    3.50
   4 -11  -7    9.50    3.23
   4  11   7    9.80    4.22
  -4  11   7   11.69    6.11
  -4  11   7   13.31    4.43
   4  12   7   26.08    4.18
   4 -12  -7   33.86    5.27
  -4  12   7   40.01    5.24
  -4  12   7   32.69    7.42
   4 -13  -7   20.79    4.18
   4  13   7   11.02    4.01
  -4  13   7   29.89    5.59
  -4  13   7   33.91    7.70
   4  14   7   -4.37    4.48
   4 -14  -7    8.92    5.26
  -4  14   7    3.54    5.40
  -4  14   7   10.12    7.40
   5  13  -7    0.36    3.32
  -5  13  -7   10.63    8.00
   5 -12   7    3.49    4.46
   5  12  -7    6.15    3.61
  -5  12  -7   11.02    8.76
  -5  12  -7    8.28    7.64
   5 -11   7    1.49    3.68
   5  11  -7    5.15    3.30
   5 -11   7   -1.04    4.03
  -5  11  -7    2.27    5.81
  -5  11  -7    2.26    6.97
   5 -10   7   21.26    4.14
   5  10  -7   24.89    4.13
   5 -10   7   25.57    4.78
  -5  10  -7   25.68    7.38
  -5  10  -7   28.86    6.58
   5   9  -7    0.58    2.82
   5  -9   7    4.82    3.71
   5  -9   7   -3.34    3.17
  -5   9  -7    1.86    2.62
  -5   9  -7    5.12    6.57
  -5   9  -7    3.56    4.45
   5  -8   7    3.55    3.92
   5  -8   7    4.12    2.92
  -5   8  -7    9.20    6.22
  -5   8  -7    5.30    4.34
  -5   8  -7    3.53    2.51
   5  -7   7    4.33    3.19
   5  -7   7    4.46    2.68
  -5   7  -7    6.97    2.31
  -5   7  -7    3.76    5.43
  -5   7  -7    7.69    4.14
   5  -6   7   20.34    3.01
  -5   6  -7   24.50    3.31
  -5   6  -7   29.32    5.89
  -5   6  -7   35.89    7.29
   5  -5   7   18.71    2.58
  -5   5  -7   16.65    4.27
  -5   5  -7   20.36    4.92
  -5   5  -7   14.00    2.29
   5  -4   7    2.21    2.11
   5   4  -7    1.71    1.56
   5  -4   7   -0.01    1.65
  -5  -4   7    0.90    1.56
  -5   4  -7    0.56    4.46
  -5   4  -7    0.54    1.62
  -5   4  -7    1.86    3.80
   5   3  -7   17.27    2.41
   5  -3   7   18.46    3.04
   5  -3   7   18.60    2.49
  -5  -3   7   20.70    2.33
  -5   3  -7   25.79    5.03
  -5   3  -7   15.01    4.95
  -5   3  -7   20.98    2.68
   5  -2   7    7.80    1.72
   5  -2   7    6.26    1.76
   5   2  -7    7.01    1.45
  -5   2  -7    7.44    4.35
  -5   2  -7    8.10    1.63
  -5   2  -7    9.61    3.34
  -5  -2   7    7.56    1.80
   5   1  -7   10.42    1.76
   5  -1   7   12.90    1.70
   5  -1   7   11.00    1.71
  -5   1  -7    7.56    3.02
  -5   1  -7   10.07    4.28
  -5  -1   7    6.88    1.71
   5   0  -7    3.92    1.75
   5   0   7    7.31    1.45
   5   0   7    5.05    1.30
  -5   0  -7    5.86    2.59
  -5   0  -7    5.52    3.01
  -5   0   7    6.42    1.72
   5  -1  -7    5.97    2.17
   5   1   7   14.61    2.17
  -5   1   7   12.98    2.07
  -5  -1  -7   13.10    4.10
  -5  -1  -7   10.31    2.86
   5  -2  -7    6.16    2.16
   5   2   7    6.57    1.35
   5   2   7    9.36    1.68
  -5   2   7    5.08    2.21
  -5   2   7    6.76    2.98
  -5  -2  -7    8.19    2.50
  -5  -2  -7    5.65    3.67
   5   3   7   18.73    2.05
   5  -3  -7   14.68    2.62
   5  -3  -7   14.94    2.62
   5   3   7   16.94    2.49
  -5  -3  -7   12.51    3.90
  -5   3   7   15.22    2.49
  -5   3   7   16.61    4.40
  -5  -3  -7   14.99    2.81
   5   4   7   -3.61    1.61
   5  -4  -7   -1.81    2.32
   5  -4  -7   -6.78    2.26
   5   4   7    0.51    1.26
  -5  -4  -7    1.76    3.25
  -5  -4  -7    0.44    2.07
  -5   4   7    1.12    2.93
  -5   4   7    1.10    2.16
   5  -5  -7   14.05    2.98
   5   5   7   10.24    2.02
   5   5   7   17.17    2.20
   5   5   7   16.94    5.09
  -5  -5  -7   14.96    3.60
  -5   5   7   18.47    2.88
  -5   5   7   15.88    4.87
  -5  -5  -7   13.90    2.68
   5  -6  -7   20.62    3.47
   5   6   7   25.36    5.44
   5   6   7   17.98    2.75
  -5  -6  -7   18.53    3.13
  -5   6   7   20.98    4.46
  -5  -6  -7   25.84    5.16
  -5   6   7   26.58    3.18
   5  -7  -7    1.13    2.26
   5   7   7    3.95    1.83
   5   7   7    4.93    4.59
  -5  -7  -7    3.39    2.81
  -5   7   7    5.43    5.04
  -5   7   7    4.95    3.03
   5   8   7    2.00    2.14
   5   8   7    4.50    4.66
   5  -8  -7    2.55    3.37
  -5   8   7    6.92    2.50
  -5   8   7    5.34    5.38
  -5  -8  -7    6.55    3.04
   5  -9  -7    0.13    2.62
   5   9   7   -2.66    2.31
   5   9   7   -1.94    4.48
  -5   9   7    2.25    4.12
  -5   9   7    1.32    3.52
   5  10   7   31.07    5.73
   5 -10  -7   28.34    4.62
   5  10   7   18.74    3.25
  -5  10   7   25.93    5.66
  -5  10   7   26.04    4.29
   5 -11  -7    3.16    3.06
   5  11   7    0.81    5.09
   5  11   7   -0.93    2.76
  -5  11   7    1.47    4.17
  -5  11   7    6.32    6.15
   5 -12  -7    1.97    4.35
   5  12   7   -0.34    3.13
  -5  12   7   12.34    6.92
  -5  12   7    7.15    4.74
   5  13   7   -6.12    3.41
  -5  13   7    6.10    6.89
   6 -11   7   -5.44    3.94
   6 -11   7    0.32    4.54
  -6  11  -7   12.58    8.11
  -6  11  -7    7.50    6.40
   6 -10   7   23.92    4.48
   6 -10   7   29.65    5.76
  -6  10  -7   43.21    9.43
  -6  10  -7   27.95    8.21
   6  -9   7   30.65    4.31
   6  -9   7   44.32    6.93
  -6   9  -7   61.83   11.49
  -6   9  -7   40.92    8.20
   6  -8   7    2.10    4.49
   6  -8   7    2.39    2.95
  -6   8  -7    6.98    5.04
  -6   8  -7    6.39    6.64
   6  -7   7   15.46    5.23
   6  -7   7   10.93    2.93
  -6   7  -7   13.80    5.05
   6  -6   7    1.25    4.93
   6  -6   7    0.06    2.43
  -6   6  -7    4.67    5.91
  -6   6  -7    9.33    5.56
   6  -5   7   31.37    3.84
   6  -5   7   34.12    5.64
  -6   5  -7   30.73    6.57
  -6   5  -7   49.45    7.77
   6  -4   7   41.32    4.13
   6  -4   7   38.85    7.34
  -6   4  -7   47.82    7.42
  -6   4  -7   40.20    6.75
   6  -3   7   24.42    3.21
   6  -3   7   27.92    6.02
  -6   3  -7   19.04    4.69
  -6   3  -7   29.10    6.09
   6  -2   7    1.47    1.70
   6  -2   7    0.17    3.59
  -6   2  -7    0.74    3.51
  -6   2  -7    2.74    3.60
   6  -1   7   46.51    6.30
   6  -1   7   48.32    3.76
  -6   1  -7   52.96    6.41
  -6   1  -7   49.85    6.70
   6   0   7   66.36    8.40
   6   0   7   67.79    4.39
  -6   0  -7   63.68    7.51
  -6   0  -7   65.15    7.07
   6   1   7   53.38    3.40
   6  -1  -7   38.95    3.83
   6   1   7   46.07    7.66
  -6  -1  -7   48.35    7.47
  -6   1   7   41.60    7.45
  -6  -1  -7   47.23    5.64
   6   2   7   -0.08    1.23
   6  -2  -7   -0.56    1.98
   6   2   7   -0.55    3.73
  -6   2   7    0.49    4.49
  -6  -2  -7    0.87    2.91
  -6  -2  -7    1.74    4.08
   6   3   7   19.34    1.44
   6   3   7   25.50    6.12
   6  -3  -7   14.78    2.74
  -6  -3  -7   27.66    4.35
  -6   3   7   19.16    5.33
  -6  -3  -7   26.58    5.86
   6   4   7   44.67    6.22
   6  -4  -7   34.20    4.21
  -6  -4  -7   43.66    6.49
  -6   4   7   38.73    7.74
  -6  -4  -7   37.82    5.05
   6   5   7   41.13    7.47
   6  -5  -7   34.07    4.13
  -6  -5  -7   28.10    5.86
  -6   5   7   27.38    6.03
  -6  -5  -7   27.35    4.54
   6  -6  -7    1.04    2.84
   6   6   7    2.24    5.48
  -6  -6  -7    4.18    3.45
  -6   6   7   -0.23    3.90
   6   7   7   14.55    5.93
   6  -7  -7   11.48    3.39
  -6  -7  -7   14.44    4.07
  -6   7   7   12.21    5.99
   6   8   7    0.92    5.27
   6  -8  -7   -0.92    3.17
  -6   8   7    1.67    6.00
   6   9   7   46.93    8.31
   6  -9  -7   35.60    5.69
  -6   9   7   39.62    8.03
   6  10   7   26.09    7.12
   6 -10  -7   23.05    4.63
  -6  10   7   30.84    7.83
   6 -11  -7    1.90    3.18
   6  11   7    6.49    6.50
  -6  11   7   15.07    7.40
   7  -9   7    7.02    5.47
   7  -9   7    2.46    3.48
  -7   9  -7   23.17    8.68
   7  -8   7    3.82    3.17
   7  -8   7    9.13    4.50
  -7   8  -7    6.18    5.72
  -7   8  -7   22.29    7.67
   7  -7   7    4.10    5.86
   7  -7   7   -0.13    2.83
  -7   7  -7   -1.45    7.01
  -7   7  -7    7.63    5.08
   7  -6   7    4.35    2.56
   7  -6   7    4.70    6.03
  -7   6  -7    7.28    5.19
  -7   6  -7   15.38    6.59
   7  -5   7    4.14    2.56
   7  -5   7    7.37    4.55
  -7   5  -7   16.33    5.88
  -7   5  -7    9.10    4.98
   7  -4   7    1.07    2.24
   7  -4   7    0.28    5.72
  -7   4  -7    8.45    5.22
  -7   4  -7   -1.76    6.05
   7  -3   7   -1.05    2.01
   7  -3   7    0.34    5.95
  -7   3  -7    5.04    4.79
  -7   3  -7    2.10    5.92
   7  -2   7    3.04    6.06
   7  -2   7    7.53    1.89
   7   2  -7    8.08    1.69
  -7   2  -7   11.98    4.63
  -7   2  -7    6.43    5.85
   7  -1   7    1.45    1.31
   7  -1   7    0.46    5.74
   7   1  -7    2.86    1.70
  -7   1  -7    6.92    4.08
  -7   1  -7   -0.62    5.31
   7   0  -7    1.34    1.84
   7   0   7    2.00    6.13
  -7   0   7   -4.25    5.05
  -7   0  -7    1.69    3.74
  -7   0  -7    0.57    3.80
   7   1   7   -1.74    5.96
   7  -1  -7    0.59    1.90
  -7   1   7   -0.79    3.78
  -7  -1  -7   -3.76    4.87
  -7  -1  -7    3.16    3.83
   7  -2  -7    8.07    2.34
   7   2   7    6.64    4.74
  -7   2   7    6.75    4.20
  -7  -2  -7    8.17    3.90
  -7  -2  -7   11.87    3.62
   7   3   7   -0.16    6.29
   7  -3  -7   -0.89    2.27
  -7  -3  -7    1.55    4.65
  -7   3   7    2.37    4.10
   7  -4  -7    0.88    2.29
   7   4   7    2.28    4.74
  -7   4   7   -0.06    4.14
  -7  -4  -7    3.78    4.57
   7  -5  -7    7.81    3.05
   7   5   7    9.18    6.81
  -7   5   7    5.94    5.96
  -7  -5  -7    7.94    4.41
   7  -6  -7    5.07    3.24
   7   6   7    0.55    6.81
  -7   6   7    4.12    6.29
  -7  -6  -7    6.26    4.18
   7   7   7    1.18    6.92
   7  -7  -7   -1.49    3.33
  -7   7   7    1.18    6.53
   7  -8  -7    3.92    3.36
   7   8   7    9.59    7.25
  -7   8   7   11.56    7.16
   7   9   7    2.86    6.79
   7  -9  -7    6.75    3.73
   8  -6   7   26.87    8.05
  -8   6  -7   54.66   10.35
   8  -5   7    0.09    5.06
   8  -4   7   28.47    8.05
  -8   4  -7   51.20    8.96
  -8   4  -7   27.03    6.72
   8  -3   7    1.18    7.11
  -8   3  -7   13.58    5.82
  -8   3  -7    2.69    5.13
   8  -2   7   21.55    7.60
  -8   2  -7   26.42    5.78
  -8   2  -7   18.67    5.67
  -8  -2   7    3.77    6.76
   8  -1   7    3.07    6.87
  -8   1  -7    4.78    4.73
  -8   1  -7   -0.09    4.61
  -8  -1   7   -4.83    4.42
   8   0   7   26.99    7.83
  -8   0  -7   23.54    6.83
  -8   0   7   16.36    6.99
   8   1   7    7.03    7.35
  -8   1   7   -4.07    4.36
  -8  -1  -7   -0.78    5.84
   8   2   7   19.79    6.27
   8  -2  -7   17.50    2.89
  -8  -2  -7   20.82    6.12
  -8   2   7   11.58    6.75
   8   3   7    2.25    7.34
   8  -3  -7    3.03    2.27
  -8  -3  -7    7.42    5.42
  -8   3   7    0.34    6.49
   8  -4  -7   26.07    3.76
   8   4   7   33.89    8.63
  -8  -4  -7   28.15    6.36
  -8   4   7   21.22    6.13
   8  -5  -7    4.37    2.61
   8   5   7    2.29    7.88
  -8  -5  -7    4.74    5.09
   8   6   7   26.19    8.26
   8  -6  -7   12.70    3.29
   0 -16   8    6.28    3.62
   0 -15   8   -0.32    3.17
   0  15  -8   -0.20    4.33
   0 -14   8    1.69    3.96
   0  14  -8    4.20    4.06
   0 -13   8   -0.62    3.56
   0  13  -8   -0.61    3.62
   0  13  -8   -9.30    5.74
   0 -12   8   94.83    6.58
   0  12  -8   68.48   10.62
   0  12  -8   96.82    7.39
   0 -11   8    0.73    2.19
   0  11  -8   -3.19    5.00
   0  11  -8    1.23    2.26
   0 -10   8   -2.47    2.62
   0  10  -8   -9.37    4.54
   0  10  -8   -0.13    2.80
   0  -9   8    1.05    2.46
   0   9  -8   -5.33    4.58
   0   9  -8   -0.39    2.51
   0   8  -8  165.40   16.53
   0   8  -8  198.68   11.20
   0  -8   8  195.46   11.31
   0   7  -8    6.09    2.27
   0  -7   8    7.89    2.17
   0   7  -8    3.39    4.45
   0   6  -8   30.04    2.83
   0   6  -8   25.15    5.51
   0  -6   8   30.93    2.74
   0   5  -8   -1.35    3.96
   0  -5   8    6.58    2.95
   0  -5   8    3.30    1.35
   0  -5   8    7.66    3.09
   0   5  -8    2.29    1.41
   0  -4   8   89.23    5.84
   0   4  -8   85.99    5.92
   0  -4   8   92.44    5.63
   0   4  -8  100.28    5.66
   0  -4   8   98.84    8.37
   0  -4   8  105.91    8.75
   0   4  -8   71.39    8.67
   0  -3   8   90.46    5.48
   0  -3   8   90.09    7.90
   0   3  -8   85.73    5.74
   0  -3   8   97.45    8.53
   0   3  -8   94.72    5.48
   0  -3   8   84.39    5.47
   0   2  -8  485.94   27.65
   0   2  -8  432.52   38.06
   0  -2   8  543.85   38.06
   0   2  -8  532.79   27.62
   0  -2   8  492.44   37.62
   0  -2   8  511.34   27.61
   0  -2   8  477.59   27.58
   0   1  -8  104.89   10.94
   0  -1   8  133.73   11.12
   0  -1   8  131.55    7.59
   0   1  -8  134.69    7.47
   0  -1   8  131.29    7.48
   0   0  -8    2.90    3.30
   0   0   8    5.98    1.15
   0   0   8    6.64    2.21
   0   0   8    6.66    1.49
   0   0  -8    5.43    1.12
   0   1   8  126.98    7.60
   0  -1  -8  137.08    7.53
   0  -1  -8  119.39   10.90
   0   1   8  126.76   10.79
   0  -2  -8  543.52   27.85
   0   2   8  481.53   38.11
   0  -2  -8  520.94   38.20
   0   2   8  454.04   27.75
   0   3   8   86.89    7.14
   0   3   8   92.58    8.37
   0  -3  -8   92.98    8.48
   0   3   8   82.80    5.61
   0  -3  -8   98.02    5.67
   0   4   8   93.87    8.26
   0   4   8   89.21    5.97
   0   4   8   85.15    7.22
   0   5   8    0.40    1.64
   0   5   8    0.43    1.89
   0   5   8    6.06    2.64
   0   6   8   27.50    3.95
   0   6   8   36.69    4.59
   0   6   8   23.28    4.02
   0   7   8    0.44    2.92
   0  -7  -8    5.46    2.51
   0  -7  -8    6.44    1.83
   0   7   8    4.31    2.22
   0   7   8   11.64    3.11
   0   8   8  191.34   16.39
   0   8   8  198.07   12.31
   0  -8  -8  218.51   15.82
   0  -8  -8  202.55   12.18
   0  -9  -8   -0.59    2.08
   0   9   8    6.50    2.87
   0   9   8   -2.58    2.35
   0  -9  -8   -1.71    1.94
   0  10   8   -4.00    3.51
   0 -10  -8   -1.30    2.20
   0 -10  -8   -3.06    3.10
   0 -11  -8   -1.53    3.42
   0  11   8   -0.53    3.89
   0  12   8   97.67    7.74
   0 -12  -8  105.39    8.30
   0  13   8    0.12    3.33
   0 -13  -8    0.89    2.92
   0 -14  -8   10.88    4.45
   0  14   8    3.42    5.15
   0 -15  -8    8.80    4.84
   0  15   8    4.03    4.13
   0 -16  -8   16.34    4.19
   1 -16   8    0.09    3.73
   1 -15   8    0.12    3.43
   1  15  -8    3.98    4.23
  -1 -15   8   -1.49    2.92
  -1  15  -8    2.37    3.30
   1 -14   8   13.61    3.53
   1  14  -8   13.40    4.21
  -1  14  -8   11.43    3.34
  -1 -14   8    9.81    3.00
   1  13  -8    8.72    2.83
   1 -13   8    7.00    3.10
  -1  13  -8    4.19    5.79
  -1 -13   8    6.89    2.64
  -1  13  -8    5.23    2.87
   1  12  -8    1.40    2.37
   1 -12   8   -1.40    2.56
  -1 -12   8   -0.22    3.04
  -1  12  -8    0.28    2.48
  -1  12  -8   -4.46    5.08
   1  11  -8   20.42    3.62
   1 -11   8   23.01    3.77
  -1  11  -8   14.75    6.28
  -1  11  -8   22.54    3.65
  -1 -11   8   21.85    3.37
   1 -10   8   -0.12    2.86
   1  10  -8    2.91    2.06
  -1 -10   8    2.45    2.56
  -1  10  -8    2.53    2.88
  -1  10  -8   -1.55    4.42
   1   9  -8    2.54    1.89
   1  -9   8    3.84    2.66
  -1   9  -8   -1.21    4.43
  -1  -9   8    2.89    1.74
  -1   9  -8    1.85    2.62
   1  -8   8   27.38    2.99
   1   8  -8   25.51    2.93
  -1   8  -8   22.63    2.95
  -1  -8   8   22.03    2.72
  -1   8  -8   17.75    5.13
   1  -7   8   61.92    4.95
   1   7  -8   63.91    4.98
  -1   7  -8   70.27    5.08
  -1   7  -8   52.15    7.89
  -1  -7   8   68.44    4.83
   1   6  -8   37.52    3.28
   1   6  -8   40.54    3.07
   1  -6   8   38.25    3.22
  -1   6  -8   33.66    5.37
  -1   6  -8   38.43    3.30
  -1  -6   8   47.86    4.65
  -1  -6   8   42.24    3.16
   1   5  -8    3.71    1.23
   1  -5   8    3.26    1.27
   1  -5   8    3.77    1.77
   1  -5   8    5.48    3.15
   1   5  -8    2.67    1.38
  -1  -5   8    4.40    1.72
  -1   5  -8    2.27    1.84
  -1  -5   8    7.37    2.75
  -1   5  -8    0.46    2.66
   1  -4   8   92.55    5.79
   1   4  -8  104.90    5.95
   1   4  -8   96.60    6.10
   1  -4   8  103.68    8.82
   1  -4   8   98.63    5.80
   1   4  -8   71.98    9.78
  -1  -4   8   98.28    8.75
  -1  -4   8   94.25    5.77
  -1   4  -8   96.30    5.87
  -1   4  -8   81.55    8.66
   1  -3   8   21.96    3.89
   1   3  -8   22.43    2.70
   1   3  -8   13.74    3.97
   1  -3   8   26.72    2.49
   1   3  -8   27.42    2.48
   1  -3   8   24.83    2.60
   1  -3   8   26.56    3.97
  -1   3  -8   24.09    2.40
  -1   3  -8   18.00    4.25
  -1   3  -8   23.45    2.26
  -1  -3   8   23.93    2.17
  -1  -3   8   27.92    4.40
  -1  -3   8   23.73    2.06
   1  -2   8    8.14    1.27
   1   2  -8    7.91    1.54
   1   2  -8    5.69    3.06
   1  -2   8    8.02    1.33
   1  -2   8    8.69    3.38
   1  -2   8    8.37    2.41
  -1  -2   8   11.13    2.48
  -1   2  -8    9.69    1.41
  -1  -2   8   10.14    1.47
  -1  -2   8   12.11    1.61
  -1   2  -8    6.54    2.67
  -1   2  -8   10.99    1.48
   1   1  -8   30.72    4.86
   1   1  -8   35.80    2.81
   1  -1   8   34.26    2.85
   1  -1   8   38.70    4.58
   1  -1   8   27.04    3.90
   1  -1   8   33.74    2.51
  -1   1  -8   37.44    2.52
  -1  -1   8   36.61    4.22
  -1  -1   8   34.70    2.58
  -1   1  -8   24.46    4.32
  -1  -1   8   39.35    2.84
   1   0   8   53.66    3.48
   1   0   8   63.77    5.91
   1   0   8   41.65    4.80
   1   0  -8   55.38    3.74
   1   0   8   53.90    3.65
  -1   0   8   57.37    5.90
  -1   0   8   53.79    3.53
  -1   0  -8   56.22    3.45
  -1   0   8   55.82    3.77
  -1   0  -8   43.59    5.54
   1   1   8   37.64    2.84
   1   1   8   43.14    5.48
   1   1   8   34.43    2.54
   1   1   8   28.11    3.18
   1  -1  -8   38.36    3.02
  -1  -1  -8   33.96    2.50
  -1  -1  -8   27.50    5.10
  -1   1   8   32.49    2.62
  -1   1   8   38.25    4.79
   1   2   8   11.35    3.44
   1  -2  -8    9.74    1.89
   1   2   8   13.28    2.11
  -1   2   8    7.45    1.45
  -1   2   8   10.15    2.82
  -1  -2  -8    4.60    3.06
  -1  -2  -8    8.73    1.32
   1   3   8   25.11    2.35
   1   3   8   22.44    4.79
   1  -3  -8   20.80    2.97
  -1  -3  -8   19.60    3.80
  -1   3   8   26.23    2.89
  -1   3   8   25.63    3.06
  -1   3   8   30.11    4.30
  -1  -3  -8   26.64    2.24
   1  -4  -8  104.00    6.45
   1   4   8  107.72    9.01
   1   4   8   94.35    6.11
  -1   4   8   92.34    6.23
  -1   4   8   99.41    8.51
  -1  -4  -8   93.26    8.71
  -1   4   8   96.29    8.14
   1   5   8    2.35    2.13
   1   5   8    2.73    2.94
  -1   5   8    1.27    1.75
  -1   5   8    8.12    2.59
  -1  -5  -8    2.98    2.50
  -1   5   8    1.27    2.18
   1   6   8   41.22    3.66
   1   6   8   34.29    5.60
  -1   6   8   32.48    4.95
  -1  -6  -8   47.60    5.19
  -1   6   8   36.65    3.76
  -1   6   8   48.57    5.20
   1   7   8   68.60    5.06
   1  -7  -8   68.18    4.99
   1   7   8   70.81    7.68
  -1   7   8   57.94    6.69
  -1   7   8   59.60    5.12
  -1   7   8   77.52    6.83
  -1  -7  -8   66.30    5.24
  -1  -7  -8   65.17    5.51
   1   8   8   26.80    4.62
   1  -8  -8   21.82    3.44
   1   8   8   18.12    2.91
   1  -8  -8   22.90    3.37
  -1  -8  -8   24.99    3.11
  -1   8   8   20.46    3.07
  -1   8   8   22.31    4.54
  -1  -8  -8   24.37    2.85
   1   9   8    0.90    3.34
   1   9   8   -3.51    3.13
   1  -9  -8   -3.12    3.05
  -1  -9  -8    3.56    1.79
  -1   9   8   -2.57    3.42
  -1  -9  -8    2.69    2.82
  -1   9   8    1.38    3.70
   1 -10  -8    2.44    3.44
   1  10   8   -4.19    3.47
  -1  10   8    0.47    3.70
  -1  10   8   -3.18    4.05
  -1 -10  -8    0.59    2.18
   1 -11  -8   22.24    4.30
   1  11   8   19.18    4.42
  -1  11   8   17.81    5.55
  -1  11   8   23.00    4.63
  -1 -11  -8   24.52    3.77
   1 -12  -8    1.45    2.88
   1  12   8   -1.14    4.21
  -1  12   8   -7.62    4.88
  -1 -12  -8    1.37    2.55
  -1  12   8    1.71    3.23
   1 -13  -8    7.65    3.33
   1  13   8    7.99    4.80
  -1  13   8    9.18    3.77
  -1 -13  -8   12.06    3.99
  -1  13   8    3.51    5.66
   1  14   8   16.21    4.18
   1 -14  -8   18.82    5.02
  -1  14   8   13.96    5.57
  -1  14   8    9.60    6.97
  -1 -14  -8   17.73    4.56
   1  15   8   -2.14    5.33
   1 -15  -8    7.20    3.75
  -1  15   8   -2.46    6.21
  -1  15   8    4.67    4.22
   1 -16  -8   13.72    5.53
   2  15  -8   28.32    4.90
   2 -15   8   20.30    5.61
  -2  15  -8   25.87    5.25
   2  14  -8    1.43    3.85
   2 -14   8   -5.01    4.53
  -2  14  -8    2.15    4.23
   2  13  -8   15.48    3.93
   2 -13   8   14.10    4.55
  -2  13  -8   14.10    4.17
  -2  13  -8   12.08    6.06
  -2 -13   8   13.96    2.74
  -2  13  -8   16.87    6.43
   2 -12   8   13.84    4.14
   2  12  -8   12.94    2.87
  -2  12  -8   15.78    7.37
  -2  12  -8   20.25    6.07
  -2  12  -8   17.26    3.92
  -2 -12   8   13.52    3.25
   2  11  -8   16.34    3.46
   2 -11   8   15.72    3.08
  -2  11  -8   16.71    6.67
  -2 -11   8   18.11    3.03
  -2  11  -8   20.64    3.03
  -2  11  -8   15.37    5.54
   2 -10   8   26.85    3.76
   2  10  -8   29.73    3.54
  -2  10  -8   27.77    6.30
  -2 -10   8   32.02    4.01
  -2  10  -8   30.18    4.62
  -2  10  -8   25.75    5.88
   2   9  -8   81.71    5.74
   2  -9   8   81.58    5.84
  -2   9  -8   73.99    9.57
  -2   9  -8   83.29    5.81
  -2   9  -8   86.92   10.03
  -2  -9   8   83.23    5.91
   2   8  -8   76.08    5.49
   2  -8   8   67.99    5.57
  -2   8  -8   65.64    5.00
  -2   8  -8   66.17    8.62
  -2  -8   8   73.95    5.17
  -2   8  -8   63.48    8.58
   2   7  -8   61.23    4.40
   2   7  -8   57.80    4.76
   2  -7   8   55.93    4.81
  -2   7  -8   52.47    6.65
  -2   7  -8   56.16    4.32
  -2   7  -8   61.26    7.49
  -2  -7   8   62.97    4.48
   2  -6   8   10.48    1.87
   2   6  -8   15.24    2.09
   2   6  -8   10.53    2.34
  -2  -6   8   17.41    2.09
  -2   6  -8   16.33    2.44
  -2   6  -8   16.59    3.92
  -2   6  -8   12.29    3.41
   2   5  -8  163.73    9.23
   2   5  -8  151.79    9.22
   2  -5   8  157.47    9.31
   2  -5   8  146.33    9.15
  -2   5  -8  144.16   13.50
  -2   5  -8  160.38   13.12
  -2  -5   8  164.66    9.26
  -2   5  -8  158.81    9.22
   2   4  -8   56.85    3.66
   2  -4   8   54.69    6.19
   2   4  -8   49.89    3.92
   2  -4   8   58.72    3.79
   2  -4   8   52.20    3.49
  -2   4  -8   35.60    6.32
  -2  -4   8   42.59    3.35
  -2   4  -8   41.67    3.80
  -2   4  -8   40.99    5.35
   2   3  -8   71.19    4.17
   2  -3   8   68.63    4.23
   2  -3   8   62.79    6.50
   2  -3   8   64.70    4.26
  -2   3  -8   54.79    5.76
  -2   3  -8   54.10    3.99
  -2  -3   8   58.48    3.95
  -2   3  -8   49.60    6.16
   2   2  -8   70.19    4.53
   2  -2   8   67.94    6.60
   2  -2   8   64.80    4.36
   2  -2   8   66.90    4.35
  -2   2  -8   63.46    6.71
  -2  -2   8   74.82    4.61
  -2   2  -8   71.83    6.10
  -2   2  -8   73.50    4.63
   2  -1   8  281.33   15.74
   2  -1   8  277.97   15.72
   2  -1   8  301.05   21.58
   2   1  -8  296.11   15.78
  -2   1  -8  253.68   21.77
  -2   1  -8  274.57   21.26
  -2  -1   8  267.92   15.70
   2   0   8   94.44    5.80
   2   0   8   88.80    5.67
   2   0   8  111.20    8.92
   2   0   8  101.00    7.68
   2   0  -8   99.08    5.95
  -2   0  -8   99.45    5.78
  -2   0  -8   79.69    8.33
  -2   0  -8   95.23    7.55
  -2   0   8   91.05    5.77
   2   1   8  277.56   15.38
   2  -1  -8  312.45   15.64
   2   1   8  261.02   15.40
  -2  -1  -8  243.75   21.28
  -2   1   8  272.00   15.54
   2  -2  -8   79.10    4.87
   2   2   8   74.50    4.78
   2   2   8   75.27    4.58
   2   2   8   91.15    7.48
  -2   2   8   62.49    5.00
  -2  -2  -8   58.07    7.21
   2   3   8   52.92    4.22
   2  -3  -8   61.38    4.28
   2   3   8   67.05    6.48
  -2  -3  -8   52.82    6.37
  -2   3   8   66.07    5.70
  -2   3   8   62.97    4.30
   2   4   8   50.80    6.28
   2  -4  -8   43.20    3.68
   2   4   8   43.35    3.87
  -2   4   8   51.87    5.01
  -2   4   8   51.45    3.85
  -2  -4  -8   43.19    5.50
   2   5   8  159.23    8.88
  -2   5   8  140.04   11.98
  -2   5   8  145.28    9.01
  -2  -5  -8  140.59   12.09
   2   6   8   22.73    4.61
   2   6   8   14.07    2.75
  -2   6   8   10.04    3.04
  -2   6   8   12.12    3.15
  -2  -6  -8   12.73    2.87
   2   7   8   73.13    6.97
   2  -7  -8   53.26    4.61
   2   7   8   55.25    5.06
  -2   7   8   51.13    6.53
  -2   7   8   52.73    4.77
  -2  -7  -8   60.74    5.89
  -2  -7  -8   56.02    4.59
  -2  -7  -8   56.94    4.65
   2   8   8   59.67    5.67
   2  -8  -8   63.82    5.24
  -2  -8  -8   65.58    5.26
  -2   8   8   62.25    7.43
  -2   8   8   65.86    5.39
  -2  -8  -8   70.53    5.47
   2   9   8  102.71    8.04
   2   9   8   77.02    6.76
   2  -9  -8   83.06    6.34
  -2  -9  -8   79.83    6.29
  -2   9   8   78.40    9.01
  -2   9   8   80.10    6.45
   2 -10  -8   29.92    4.15
   2  10   8   23.97    4.20
  -2 -10  -8   26.08    3.43
  -2  10   8   28.74    5.67
  -2  10   8   27.68    4.34
   2 -11  -8   19.46    3.44
   2  11   8   13.46    4.09
  -2 -11  -8   15.02    3.27
  -2  11   8   14.51    5.41
  -2  11   8   11.34    3.41
   2 -12  -8   18.18    4.50
   2  12   8    9.06    4.34
  -2 -12  -8   18.69    2.98
  -2  12   8   13.25    5.63
  -2  12   8   12.40    4.80
   2 -13  -8   16.07    3.70
   2  13   8   13.50    4.83
  -2  13   8   14.17    6.83
  -2  13   8   16.35    5.25
   2  14   8    2.56    4.75
   2 -14  -8    2.86    3.51
  -2  14   8    1.96    6.00
  -2  14   8    4.52    3.97
   2 -15  -8   31.47    5.88
   2  15   8   20.05    5.75
  -2  15   8   29.27    6.52
  -2  15   8   29.50    7.89
  -3  15  -8    7.72    4.79
   3 -14   8    9.09    5.23
   3  14  -8   11.94    4.08
  -3  14  -8   16.53    9.26
  -3  14  -8   10.82    4.57
   3  13  -8    6.36    3.51
   3 -13   8    3.04    4.58
  -3  13  -8   16.14    6.58
  -3  13  -8    4.40    7.97
  -3  13  -8    5.75    4.05
   3  12  -8    9.23    3.43
   3 -12   8   -1.03    4.09
  -3  12  -8    9.68    7.36
  -3  12  -8   12.60    6.25
  -3  12  -8    5.87    2.80
   3 -11   8   25.99    3.64
   3  11  -8   32.83    3.82
  -3  11  -8   31.00    7.60
  -3  11  -8   29.09    6.86
  -3 -11   8   26.28    4.09
  -3  11  -8   26.86    4.00
   3 -10   8    2.61    3.28
   3  10  -8    7.11    2.91
  -3  10  -8    4.96    3.13
  -3 -10   8    6.45    2.50
  -3  10  -8    7.94    4.61
  -3  10  -8    8.67    5.52
   3   9  -8   18.31    2.95
   3  -9   8   15.93    2.67
  -3  -9   8   13.89    2.56
  -3   9  -8   14.02    2.48
  -3   9  -8   14.94    5.45
  -3   9  -8   13.41    4.55
   3   8  -8   18.27    2.37
   3  -8   8   13.30    2.98
   3   8  -8   14.00    2.79
  -3   8  -8   11.05    2.19
  -3   8  -8   13.50    4.03
  -3   8  -8   10.00    3.94
  -3  -8   8   11.53    1.89
   3   7  -8   64.06    4.30
   3  -7   8   60.77    5.18
   3   7  -8   60.38    5.01
  -3   7  -8   66.04    4.63
  -3   7  -8   62.15    8.44
  -3  -7   8   61.43    4.67
  -3   7  -8   69.55    8.17
   3  -6   8    4.52    2.08
   3  -6   8    5.49    1.72
   3   6  -8    3.09    2.06
   3   6  -8    5.06    1.72
  -3   6  -8    4.22    3.19
  -3   6  -8    3.83    2.10
  -3   6  -8    5.55    3.82
  -3  -6   8    5.16    1.82
   3   5  -8   13.03    2.34
   3  -5   8   16.39    2.28
   3  -5   8   15.98    2.34
   3   5  -8   16.99    2.43
  -3   5  -8   13.49    2.23
  -3   5  -8   14.76    3.56
  -3   5  -8   16.99    3.82
  -3  -5   8   12.68    2.01
   3   4  -8   18.60    2.35
   3  -4   8   15.11    2.11
   3  -4   8   16.25    2.16
  -3  -4   8   19.53    2.46
  -3   4  -8   16.47    3.42
  -3   4  -8   14.70    3.46
  -3   4  -8   15.75    2.20
   3  -3   8   55.45    4.11
   3   3  -8   60.74    3.94
   3  -3   8   56.38    3.78
   3  -3   8   63.20    6.45
  -3   3  -8   54.66    4.08
  -3   3  -8   47.71    6.04
  -3  -3   8   53.93    3.98
  -3   3  -8   55.17    5.70
   3  -2   8    7.95    1.66
   3  -2   8    8.78    2.59
   3  -2   8    8.30    1.33
   3   2  -8    7.83    1.60
  -3   2  -8    6.61    2.76
  -3  -2   8   11.59    1.76
  -3   2  -8    8.25    1.70
  -3   2  -8    9.89    2.48
   3  -1   8   48.03    4.42
   3   1  -8   42.17    3.21
   3  -1   8   38.93    3.11
   3  -1   8   40.04    3.20
  -3   1  -8   32.55    5.77
  -3  -1   8   38.25    3.25
  -3   1  -8   39.52    4.24
   3   0   8    4.85    1.43
   3   0  -8    3.25    1.61
   3   0   8    4.49    1.35
  -3   0  -8    4.11    2.46
  -3   0  -8    5.36    1.68
  -3   0   8    5.83    1.71
   3   1   8   36.14    2.85
   3  -1  -8   35.00    3.38
   3   1   8   38.18    2.97
  -3  -1  -8   38.88    3.51
  -3   1   8   37.04    3.35
  -3  -1  -8   35.53    4.64
   3   2   8    9.71    1.61
   3  -2  -8    8.62    1.73
   3   2   8    9.75    1.50
  -3  -2  -8    3.46    3.09
  -3  -2  -8    8.03    1.45
  -3   2   8    7.60    2.07
   3   3   8   55.33    3.94
   3  -3  -8   55.75    4.03
   3   3   8   50.64    3.68
  -3   3   8   54.55    5.77
  -3  -3  -8   55.24    4.07
  -3   3   8   50.88    4.45
  -3  -3  -8   45.67    5.42
   3   4   8   18.15    2.76
   3  -4  -8   15.39    2.66
   3   4   8   20.26    3.81
  -3   4   8   12.86    2.73
  -3   4   8   15.55    3.18
  -3  -4  -8   10.93    3.23
   3   5   8   10.75    2.42
   3   5   8   18.96    3.75
  -3   5   8   17.84    3.63
  -3  -5  -8   12.44    3.40
  -3   5   8   14.82    2.39
   3  -6  -8    3.25    1.97
   3   6   8    5.12    3.32
   3   6   8    1.31    2.26
  -3  -6  -8    3.51    0.81
  -3   6   8    2.46    2.81
  -3  -6  -8    5.01    0.95
  -3  -6  -8    3.11    2.80
  -3   6   8    3.32    3.26
   3  -7  -8   55.94    5.49
   3   7   8   53.78    5.02
  -3  -7  -8   56.37    6.15
  -3   7   8   60.32    5.72
  -3  -7  -8   61.50    4.77
  -3   7   8   54.63    6.36
  -3  -7  -8   64.04    4.59
   3   8   8    6.06    2.95
   3  -8  -8   11.87    3.42
  -3  -8  -8   15.29    2.45
  -3   8   8   12.36    3.59
  -3  -8  -8   14.29    2.88
  -3   8   8   12.31    4.29
   3   9   8   10.22    3.16
   3  -9  -8   13.12    2.98
  -3  -9  -8   17.45    3.45
  -3   9   8   15.56    4.02
  -3  -9  -8   16.03    2.73
  -3   9   8   13.03    4.81
   3  10   8   -0.38    3.20
   3 -10  -8    8.76    2.88
  -3  10   8    4.28    4.55
  -3 -10  -8    6.31    2.50
  -3  10   8    7.46    3.03
   3  11   8   37.36    5.31
   3 -11  -8   27.77    4.49
   3  11   8   20.39    4.27
  -3  11   8   34.06    6.65
  -3  11   8   30.94    4.82
   3  12   8   -2.19    3.78
   3 -12  -8    4.23    4.35
  -3  12   8    1.10    4.62
  -3  12   8    6.61    5.76
   3  13   8   -2.04    4.06
   3 -13  -8    5.13    3.47
  -3  13   8    6.93    3.80
  -3  13   8    5.64    6.13
   3 -14  -8   15.11    5.27
   3  14   8    3.11    4.60
  -3  14   8   13.76    5.68
  -3  14   8   13.96    7.00
  -3  15   8   13.62    7.46
  -3  15   8   11.41    4.54
   4  14  -8   14.49    4.14
  -4  14  -8    8.38    3.46
  -4  14  -8   25.32    7.76
   4  13  -8    1.60    3.40
   4 -13   8   -7.32    3.24
  -4  13  -8    9.06    5.40
  -4  13  -8   -1.54    3.83
  -4  13  -8    6.96    8.56
   4 -12   8   12.03    3.54
   4 -12   8   15.24    3.77
   4  12  -8   14.47    3.71
  -4  12  -8   12.45    3.98
  -4  12  -8   17.16    8.30
  -4  12  -8   22.31    7.07
   4 -11   8    7.06    4.06
   4  11  -8   13.80    3.37
  -4  11  -8   10.64    3.61
  -4  11  -8   17.43    7.56
  -4  11  -8    9.64    5.03
   4  10  -8   69.62    5.78
   4 -10   8   53.62    6.38
  -4  10  -8   56.56    5.12
  -4  10  -8   66.64    8.63
  -4  10  -8   69.53   10.86
   4   9  -8   40.04    4.54
   4  -9   8   36.91    5.24
  -4   9  -8   43.94    9.12
  -4   9  -8   32.12    4.65
  -4   9  -8   38.42    8.62
   4   8  -8   23.46    3.29
   4  -8   8   31.68    3.60
  -4   8  -8   26.35    6.36
  -4   8  -8   28.25    4.09
  -4   8  -8   35.87    7.91
  -4  -8   8   25.53    3.30
   4  -7   8    8.44    2.75
   4   7  -8    7.63    2.46
  -4   7  -8    9.25    2.53
  -4  -7   8   10.81    2.08
  -4   7  -8   10.39    3.83
  -4   7  -8    9.81    4.03
   4   6  -8  117.81    6.90
   4  -6   8  112.35    7.36
   4  -6   8  119.70    7.27
  -4   6  -8  104.19   11.40
  -4   6  -8  102.95   10.17
  -4  -6   8  105.94    6.92
  -4   6  -8  108.51    7.20
   4  -5   8   96.40    6.53
   4  -5   8   94.15    6.42
   4   5  -8   97.28    6.17
  -4   5  -8  104.20    9.67
  -4  -5   8   98.25    6.37
  -4   5  -8   99.53    6.19
  -4   5  -8   97.79   10.38
   4  -4   8   96.77    6.24
   4   4  -8   95.94    6.01
   4  -4   8   94.96    6.29
  -4   4  -8   96.43    9.16
  -4   4  -8   92.74    9.22
  -4   4  -8   98.78    6.23
  -4  -4   8   96.52    6.21
   4  -3   8    8.54    1.93
   4   3  -8    7.55    1.66
   4  -3   8    6.55    1.82
  -4   3  -8    8.76    3.06
  -4  -3   8    9.17    1.72
  -4   3  -8   10.14    1.86
  -4   3  -8    7.19    3.19
   4  -2   8   28.01    2.80
   4  -2   8   31.20    2.97
   4   2  -8   26.23    2.74
   4  -2   8   32.05    4.39
  -4   2  -8   31.88    6.06
  -4  -2   8   26.74    2.85
  -4   2  -8   29.96    4.62
  -4   2  -8   29.42    2.75
   4  -1   8   28.91    2.83
   4   1  -8   26.49    2.80
   4  -1   8   31.71    2.74
  -4   1  -8   28.85    5.86
  -4  -1   8   30.36    2.99
  -4   1  -8   33.63    3.94
   4   0   8  203.65   11.05
   4   0  -8  205.66   11.20
   4   0   8  187.41   11.00
  -4   0   8  188.18   11.23
  -4   0  -8  189.57   15.04
  -4   0  -8  175.75   15.58
   4  -1  -8   33.99    3.41
   4   1   8   38.63    2.87
   4   1   8   36.47    2.92
  -4   1   8   28.17    3.34
  -4  -1  -8   31.30    3.67
  -4  -1  -8   30.78    4.71
   4   2   8   32.96    2.99
   4  -2  -8   26.50    2.88
   4   2   8   28.14    2.66
  -4  -2  -8   26.85    4.35
  -4   2   8   31.00    4.16
  -4   2   8   26.56    2.82
  -4  -2  -8   29.23    3.32
   4   3   8    9.29    1.63
   4   3   8   11.40    2.02
   4  -3  -8    3.85    2.27
  -4  -3  -8    6.64    1.65
  -4   3   8    6.24    2.36
  -4  -3  -8    8.78    2.71
  -4   3   8    8.82    2.69
   4   4   8   96.02    5.80
   4   4   8   94.11    6.22
   4  -4  -8   95.06    6.58
  -4  -4  -8   88.98    8.79
  -4   4   8   85.96    8.40
  -4   4   8   92.92    6.58
  -4  -4  -8   92.66    7.34
   4   5   8   96.29    6.39
   4  -5  -8   90.00    6.19
   4  -5  -8  103.40    6.71
  -4   5   8   87.46    8.50
  -4   5   8   92.27    6.71
  -4  -5  -8   80.93    8.54
  -4  -5  -8   90.68    7.24
   4   6   8   94.03    7.07
   4  -6  -8   97.22    7.46
  -4  -6  -8   98.20    9.62
  -4   6   8  104.65   10.38
  -4   6   8  114.16    7.62
  -4  -6  -8  114.15    6.72
  -4  -6  -8  111.09    8.33
   4  -7  -8    7.60    3.13
   4   7   8    1.88    2.57
  -4   7   8    6.35    3.19
  -4  -7  -8    7.19    2.73
  -4   7   8    5.06    4.41
   4  -8  -8   24.44    3.74
   4   8   8   19.80    3.46
  -4  -8  -8   28.33    4.40
  -4   8   8   23.10    5.27
  -4   8   8   27.86    4.15
   4   9   8   42.95    6.83
   4  -9  -8   32.34    4.23
   4   9   8   27.34    4.18
  -4   9   8   29.63    6.22
  -4   9   8   37.36    4.45
   4  10   8   46.62    5.86
   4  10   8   69.58    7.72
   4 -10  -8   58.10    6.50
  -4  10   8   64.42    6.74
  -4  10   8   51.50    7.54
   4  11   8   14.36    4.36
   4 -11  -8   10.63    3.33
   4  11   8    2.84    3.71
  -4  11   8    9.19    4.51
  -4  11   8    9.40    5.85
   4  12   8    0.27    4.12
   4 -12  -8   13.16    4.72
  -4  12   8   16.09    6.60
  -4  12   8   12.89    3.80
   4  13   8   -5.61    3.77
   4 -13  -8    3.33    3.52
  -4  13   8    2.27    4.94
  -4  13   8    6.22    6.64
   4  14   8    5.03    4.39
  -4  14   8    8.10    5.63
  -4  14   8   20.63    7.63
   5  13  -8   11.33    4.22
  -5  13  -8   15.60    7.96
   5 -12   8    2.47    3.40
   5  12  -8    3.51    3.34
  -5  12  -8    4.81    5.57
  -5  12  -8   16.60    8.81
   5  11  -8   16.73    3.51
   5 -11   8    9.56    4.30
   5 -11   8    4.35    4.21
  -5  11  -8   22.05    7.44
  -5  11  -8   19.82    8.48
   5  10  -8    4.35    3.34
   5 -10   8    1.51    3.73
   5 -10   8    3.59    4.22
  -5  10  -8    2.65    6.67
  -5  10  -8    8.28    7.26
   5  -9   8   29.45    5.56
   5  -9   8   27.30    4.21
  -5   9  -8   39.63    7.76
  -5   9  -8   34.80    7.64
   5  -8   8    7.17    3.15
  -5   8  -8   10.34    4.71
  -5   8  -8    5.42    2.68
  -5   8  -8   10.02    4.73
   5  -7   8    9.89    2.98
  -5   7  -8   11.13    5.97
  -5   7  -8   14.31    5.43
  -5   7  -8    6.74    2.40
   5  -6   8    8.71    2.60
  -5   6  -8   10.43    2.41
  -5   6  -8   13.38    5.16
  -5   6  -8   10.17    4.26
   5  -5   8   10.06    2.45
  -5   5  -8   11.58    4.57
  -5   5  -8   10.10    2.24
  -5   5  -8    8.95    4.06
   5  -4   8   33.14    3.94
  -5   4  -8   33.78    3.63
  -5   4  -8   33.45    5.91
  -5   4  -8   36.43    7.51
   5  -3   8   12.92    2.35
  -5  -3   8    9.06    2.09
  -5   3  -8   13.90    5.03
  -5   3  -8   15.31    3.85
  -5   3  -8   12.11    2.12
   5  -2   8    4.78    1.74
   5   2  -8    5.38    1.80
   5  -2   8    5.30    1.67
  -5   2  -8    6.03    3.02
  -5  -2   8    3.98    1.91
  -5   2  -8    4.21    4.49
   5  -1   8    7.26    1.82
   5  -1   8    5.23    1.76
   5   1  -8    3.43    1.82
  -5   1  -8    5.07    3.26
  -5  -1   8    6.92    2.04
  -5   1  -8    7.42    2.84
   5   0  -8   72.65    4.98
   5   0   8   74.43    4.89
   5   0   8   77.73    4.94
  -5   0   8   69.93    5.33
  -5   0  -8   70.14    7.03
  -5   0  -8   72.39    8.55
   5   1   8    7.25    1.63
   5  -1  -8    0.93    2.20
   5   1   8    7.82    1.65
  -5  -1  -8    5.71    2.50
  -5   1   8    4.82    2.03
  -5  -1  -8    4.06    3.05
   5  -2  -8   -1.04    2.24
   5   2   8    5.53    1.72
  -5   2   8    5.26    2.15
  -5  -2  -8    6.37    2.25
  -5   2   8    7.63    4.01
  -5  -2  -8    5.45    3.90
   5  -3  -8    8.74    2.81
   5   3   8   12.26    2.17
  -5  -3  -8   16.34    3.08
  -5  -3  -8   11.14    4.01
  -5   3   8    9.78    3.34
  -5   3   8   10.24    2.56
   5  -4  -8   24.82    3.87
   5   4   8   30.59    3.24
  -5  -4  -8   29.92    4.64
  -5   4   8   33.49    3.98
  -5   4   8   31.06    6.49
  -5  -4  -8   30.29    3.69
   5   5   8    5.55    2.16
   5  -5  -8    6.81    2.77
  -5  -5  -8    6.97    2.13
  -5  -5  -8    9.20    3.63
  -5   5   8    9.56    2.81
  -5   5   8   12.86    3.68
   5   6   8    4.26    2.23
   5  -6  -8    6.50    3.08
   5   6   8   11.65    4.19
  -5  -6  -8   11.22    3.52
  -5   6   8    7.95    4.91
  -5   6   8   10.92    3.10
   5   7   8    9.33    5.27
   5  -7  -8    6.88    3.32
   5   7   8    3.95    2.21
  -5   7   8    9.64    3.97
  -5  -7  -8   10.95    3.60
  -5   7   8   15.64    3.29
   5  -8  -8    8.40    3.51
   5   8   8   13.39    5.39
   5   8   8    6.59    2.62
  -5   8   8   10.32    3.61
  -5   8   8    8.46    5.37
   5   9   8   35.45    7.00
   5   9   8   23.98    4.03
   5  -9  -8   26.94    4.51
  -5   9   8   30.39    6.73
  -5   9   8   33.90    5.46
   5  10   8    0.75    2.84
   5  10   8    5.62    5.66
   5 -10  -8    7.56    4.05
  -5  10   8    5.96    4.11
  -5  10   8    5.12    5.88
   5  11   8   12.85    5.79
   5 -11  -8    7.59    4.41
   5  11   8    3.40    3.22
  -5  11   8    9.19    6.15
  -5  11   8   14.73    3.58
   5  12   8   -4.68    3.35
   5 -12  -8    1.59    3.32
  -5  12   8    4.53    4.94
   5  13   8   -0.38    3.74
  -5  13   8   10.77    5.53
   6 -11   8    4.18    4.88
  -6  11  -8    3.39    6.02
  -6  11  -8   18.59    8.49
   6 -10   8    7.26    3.99
   6 -10   8   10.59    5.07
  -6  10  -8   16.89    8.04
  -6  10  -8   25.48    6.68
   6  -9   8   -1.82    4.88
   6  -9   8   -0.93    3.34
  -6   9  -8   14.95    7.36
  -6   9  -8    7.93    7.36
   6  -8   8   17.55    3.57
   6  -8   8   18.85    5.64
  -6   8  -8   38.29    7.85
  -6   8  -8   23.56    6.10
   6  -7   8   51.54    6.69
   6  -7   8   44.65    5.18
  -6   7  -8   46.80   10.26
  -6   7  -8   70.41   10.01
   6  -6   8   43.13    7.98
   6  -6   8   43.94    4.82
  -6   6  -8   45.92    7.80
  -6   6  -8   68.49    8.85
   6  -5   8    7.83    2.77
   6  -5   8    5.10    5.47
  -6   5  -8   14.66    5.21
  -6   5  -8    9.24    4.59
   6  -4   8   26.01    3.51
   6  -4   8   34.05    6.61
  -6   4  -8   25.13    6.56
  -6   4  -8   36.27    6.83
   6  -3   8   62.30    7.30
   6  -3   8   59.90    4.59
  -6   3  -8   67.33    8.24
  -6   3  -8   52.46    9.22
   6  -2   8   32.52    3.64
   6  -2   8   31.03    5.84
  -6   2  -8   25.86    6.22
  -6   2  -8   31.64    5.75
   6  -1   8   12.34    2.05
   6  -1   8   11.73    4.65
  -6   1  -8    7.33    3.97
  -6   1  -8   16.24    4.02
   6   0   8   65.46    7.57
   6   0   8   68.20    4.55
  -6   0  -8   61.47    8.79
  -6   0  -8   62.74    6.82
   6   1   8   18.68    2.74
   6   1   8    9.90    4.51
  -6  -1  -8   12.38    3.40
  -6  -1  -8    9.29    4.85
  -6   1   8   13.51    3.96
   6  -2  -8   24.27    3.56
   6   2   8   30.21    6.79
   6   2   8   30.31    3.00
  -6   2   8   26.81    5.54
  -6  -2  -8   35.68    4.80
  -6  -2  -8   34.72    6.91
   6  -3  -8   44.73    4.65
   6   3   8   44.43    3.66
   6   3   8   63.99    7.25
  -6   3   8   53.27    6.85
  -6  -3  -8   56.87    5.70
  -6  -3  -8   65.54    7.77
   6  -4  -8   23.56    3.34
   6   4   8   32.16    6.81
   6   4   8   23.51    2.31
  -6   4   8   21.72    5.72
  -6  -4  -8   23.75    5.03
   6   5   8   12.28    6.27
   6   5   8    8.93    1.45
   6  -5  -8    6.06    2.91
  -6  -5  -8   11.79    4.21
  -6   5   8    9.27    5.43
   6   6   8   47.35    8.59
   6  -6  -8   42.10    4.92
   6   6   8   39.39    3.09
  -6   6   8   35.53    6.98
  -6  -6  -8   43.16    6.42
   6   7   8   55.48    8.91
   6  -7  -8   40.89    5.33
   6   7   8   42.42    3.38
  -6   7   8   39.09    7.21
  -6  -7  -8   49.89    6.32
   6  -8  -8   20.42    4.06
   6   8   8   27.37    6.96
  -6   8   8   18.83    5.30
   6   9   8    5.53    5.80
   6  -9  -8    1.88    3.58
  -6   9   8    5.40    4.75
   6  10   8   21.37    6.65
   6 -10  -8   15.84    4.50
  -6  10   8   12.84    5.37
   6  11   8    7.91    6.16
  -6  11   8    7.86    5.30
   7  -9   8    4.52    6.14
   7  -9   8   -0.17    3.99
  -7   9  -8   20.75    6.54
   7  -8   8    2.05    5.91
   7  -8   8   -3.92    3.12
  -7   8  -8   13.98    7.49
  -7   8  -8    1.66    7.81
   7  -7   8   -2.34    4.38
   7  -7   8   -2.91    2.91
  -7   7  -8    1.51    5.39
   7  -6   8    4.88    2.73
   7  -6   8    7.98    6.44
  -7   6  -8   17.95    6.39
  -7   6  -8    6.95    5.31
   7  -5   8    3.08    4.70
   7  -5   8    0.94    2.71
  -7   5  -8   10.66    5.32
  -7   5  -8    7.18    6.75
   7  -4   8    2.40    6.35
   7  -4   8    0.89    2.40
  -7   4  -8   11.40    5.25
  -7   4  -8   -0.02    6.22
   7  -3   8    1.37    2.25
   7  -3   8   -1.69    6.18
  -7   3  -8    8.12    6.32
  -7   3  -8   13.30    4.83
   7  -2   8   10.91    2.23
   7  -2   8    8.64    4.94
  -7   2  -8   22.04    5.17
  -7   2  -8   10.17    6.20
   7  -1   8    2.64    1.67
   7  -1   8    1.01    4.54
   7   1  -8    4.79    2.07
  -7   1  -8    6.63    4.01
  -7   1  -8    2.10    5.73
   7   0   8   14.92    7.05
   7   0  -8   13.00    2.50
  -7   0  -8   14.13    4.65
  -7   0   8    8.79    4.54
  -7   0  -8   28.80    5.86
   7  -1  -8    1.00    2.17
   7   1   8    1.56    6.47
  -7   1   8   -1.14    3.86
  -7  -1  -8    1.98    5.17
   7  -2  -8   10.36    2.65
   7   2   8   12.48    5.21
  -7  -2  -8   11.60    4.20
  -7   2   8    9.66    5.80
   7   3   8    4.84    6.76
   7  -3  -8    4.19    2.32
  -7  -3  -8    5.37    4.97
  -7   3   8   -0.37    5.65
   7  -4  -8    3.59    2.83
   7   4   8    1.64    5.11
  -7   4   8   -1.01    5.83
  -7  -4  -8    4.00    4.79
   7   5   8    3.41    7.24
   7  -5  -8    1.41    3.10
  -7   5   8    2.57    6.07
  -7  -5  -8    6.79    4.49
   7   6   8    7.06    7.38
   7  -6  -8    5.22    3.07
  -7  -6  -8   15.08    4.59
  -7   6   8    5.29    6.43
   7  -7  -8    3.20    3.22
   7   7   8   -3.03    7.27
  -7   7   8    6.23    6.53
   7   8   8    0.15    7.34
   7  -8  -8    3.23    3.53
  -7   8   8    4.87    6.56
   7   9   8    9.97    7.72
   8  -5   8   16.48    6.11
   8  -4   8   -0.63    7.54
  -8   4  -8   17.82    6.23
   8  -3   8   62.55   11.07
  -8   3  -8   70.49    9.43
  -8   3  -8   56.09   11.37
   8  -2   8   -2.18    5.37
  -8   2  -8    1.30    6.76
  -8  -2   8   -5.89    4.73
   8  -1   8   23.91    6.43
  -8   1  -8   23.35    7.32
  -8  -1   8    7.11    7.01
   8   0   8    0.92    7.42
  -8   0  -8    6.95    4.84
  -8   0   8   -0.63    4.76
   8   1   8   26.31    8.62
  -8   1   8   11.33    6.76
  -8  -1  -8   19.00    6.66
   8   2   8   -5.71    7.60
   8  -2  -8    4.50    2.18
  -8   2   8   -4.01    6.32
  -8  -2  -8    0.71    4.23
   8   3   8   62.31    9.12
   8  -3  -8   45.72    4.54
  -8  -3  -8   54.96    9.39
   8  -4  -8    4.60    2.60
   8   4   8    2.04    8.20
  -8  -4  -8    4.40    5.45
   8  -5  -8   11.88    3.08
   8   5   8   21.71    8.90
   0 -15   9   25.76    5.17
   0  15  -9   24.66    4.16
   0  14  -9    0.18    3.03
   0 -14   9   -3.98    3.98
   0  13  -9   -4.64    5.65
   0 -13   9   -0.73    3.71
   0  13  -9    1.99    3.84
   0  12  -9   21.84    4.09
   0  12  -9   10.62    7.06
   0 -12   9   17.76    3.83
   0  11  -9  122.36    7.80
   0  11  -9   89.92   13.41
   0 -11   9  117.42    7.69
   0 -10   9   -1.71    2.79
   0  10  -9    3.91    3.04
   0  10  -9   -6.30    5.12
   0  -9   9    0.65    2.59
   0   9  -9    3.98    2.71
   0   9  -9   -4.11    5.07
   0  -8   9   20.85    2.93
   0   8  -9   20.63    3.05
   0   8  -9   14.67    4.67
   0   7  -9   35.87    3.92
   0  -7   9   35.48    3.74
   0   7  -9   19.75    5.99
   0  -6   9    0.34    1.44
   0   6  -9   -0.54    1.53
   0   6  -9   -6.85    4.43
   0   5  -9  157.07    8.79
   0  -5   9  149.61    8.66
   0   5  -9  124.28   13.52
   0  -4   9   30.65    4.27
   0  -4   9   23.42    2.93
   0   4  -9   20.89    3.08
   0   3  -9   31.72    2.46
   0   3  -9   20.33    5.28
   0   3  -9   30.08    2.66
   0  -3   9   32.30    3.61
   0  -3   9   26.52    2.54
   0  -2   9    0.96    1.07
   0   2  -9   -2.71    2.77
   0   2  -9    0.96    1.08
   0  -2   9    4.58    1.81
   0  -2   9    0.80    1.19
   0   1  -9  149.71   14.37
   0  -1   9  170.60   10.03
   0  -1   9  181.36   10.03
   0   1  -9  182.18   10.02
   0   0   9    0.52    1.06
   0   0   9    1.11    1.12
   0   0  -9   -2.73    2.47
   0   0   9    1.40    2.08
   0   0  -9   -0.58    1.03
   0  -1  -9  163.55   14.89
   0   1   9  161.27   10.09
   0   1   9  170.61   14.39
   0  -1  -9  188.07   10.17
   0   1   9  190.38   10.21
   0  -2  -9   -0.86    3.30
   0   2   9    2.02    1.67
   0   2   9    1.62    2.04
   0  -3  -9   30.39    5.39
   0   3   9   34.87    3.35
   0   3   9   32.56    4.99
   0   3   9   30.25    3.03
   0   4   9   18.08    2.50
   0   4   9   18.12    2.68
   0   4   9   20.70    3.52
   0   5   9  145.33   11.95
   0   5   9  158.69   12.89
   0   5   9  150.15    9.19
   0   6   9    5.34    2.82
   0   6   9   -1.75    1.82
   0   6   9   -4.28    2.19
   0   7   9   24.26    3.95
   0   7   9   27.41    3.50
   0   8   9   34.80    4.80
   0  -8  -9   24.97    3.57
   0   8   9   18.62    3.86
   0   9   9   -1.31    2.45
   0   9   9    8.98    2.95
   0  -9  -9   -3.52    1.94
   0   9   9   -7.34    3.17
   0  -9  -9    1.16    2.16
   0 -10  -9   -0.08    2.35
   0  10   9   -1.38    2.70
   0  11   9  118.84    8.78
   0 -11  -9  131.42    8.62
   0  12   9   17.55    3.90
   0 -12  -9   26.44    4.32
   0  13   9    2.63    3.57
   0 -13  -9    3.25    3.03
   0  14   9   -5.52    5.18
   0 -14  -9    7.83    4.47
   0 -15  -9   47.44    7.18
   0  15   9   30.09    5.30
   1 -15   9   -7.87    4.69
   1  15  -9    3.36    4.38
  -1 -15   9   -3.88    4.11
  -1  15  -9    6.21    4.66
   1 -14   9    6.21    4.62
   1  14  -9   11.47    4.28
  -1 -14   9   10.62    4.04
  -1  14  -9    8.50    4.44
   1 -13   9   -1.39    3.98
   1  13  -9    3.86    3.73
  -1  13  -9   -1.47    5.87
  -1  13  -9    2.86    3.93
  -1 -13   9   -1.11    2.55
   1  12  -9    7.89    2.74
   1 -12   9    7.66    2.90
  -1  12  -9    2.30    5.94
  -1  12  -9    5.40    2.76
  -1 -12   9    4.29    2.47
   1 -11   9   27.22    3.98
   1  11  -9   31.37    4.94
  -1  11  -9   25.74    3.93
  -1 -11   9   24.48    3.68
  -1  11  -9   23.93    6.74
   1 -10   9    4.45    3.09
   1  10  -9    4.96    2.22
  -1  10  -9   -0.36    5.23
  -1 -10   9    3.44    2.05
  -1  10  -9    3.85    3.08
   1   9  -9    2.03    2.00
   1  -9   9    1.45    2.77
  -1  -9   9    3.55    1.88
  -1   9  -9    1.15    2.79
  -1   9  -9   -3.70    4.77
   1  -8   9   48.84    4.77
   1   8  -9   50.24    4.16
  -1  -8   9   51.91    3.99
  -1   8  -9   54.02    4.87
  -1   8  -9   38.82    7.78
   1   7  -9  135.75    8.32
   1  -7   9  135.26    8.25
  -1   7  -9  109.41   12.31
  -1   7  -9  132.00    8.33
  -1  -7   9  127.20    8.11
   1  -6   9   29.95    3.07
   1   6  -9   36.55    3.24
  -1   6  -9   37.08    3.23
  -1   6  -9   27.43    5.71
  -1  -6   9   39.04    3.07
   1   5  -9   25.93    2.41
   1   5  -9   23.76    2.69
   1  -5   9   25.30    2.59
   1   5  -9   12.56    5.68
  -1  -5   9   28.26    2.56
  -1   5  -9   23.62    5.17
  -1   5  -9   28.37    2.73
   1   4  -9   99.20   10.69
   1  -4   9  134.08   10.22
   1  -4   9  119.91    6.78
   1   4  -9  124.30    6.92
   1  -4   9  113.44    6.77
   1   4  -9  118.84    7.12
  -1   4  -9   84.71   10.55
  -1   4  -9   99.88    6.80
  -1  -4   9  102.23    6.91
   1   3  -9  118.09   13.14
   1  -3   9  153.97   11.88
   1   3  -9  151.68    8.22
   1   3  -9  139.23    8.30
   1  -3   9  148.17    8.23
   1  -3   9  138.32    8.37
  -1   3  -9  139.48    8.28
  -1  -3   9  135.80    8.35
  -1   3  -9  120.40   11.96
   1  -2   9   51.50    3.95
   1  -2   9   50.71    5.70
   1   2  -9   58.23    3.90
   1   2  -9   44.82    6.57
   1  -2   9   54.02    3.85
  -1  -2   9   58.03    4.01
  -1   2  -9   44.81    6.83
  -1   2  -9   57.06    3.74
   1   1  -9   12.61    3.85
   1  -1   9   17.41    2.30
   1  -1   9   17.06    2.00
   1  -1   9   14.68    2.84
   1   1  -9   17.71    1.94
  -1   1  -9   18.62    4.32
  -1  -1   9   24.91    2.11
   1   0  -9   72.06    7.38
   1   0   9   72.29    4.38
   1   0   9   71.25    4.61
   1   0   9   55.71    5.99
   1   0  -9   77.02    4.46
  -1   0  -9   63.06    7.59
  -1   0   9   66.32    4.40
   1   1   9   13.07    2.34
   1   1   9   21.79    2.42
   1  -1  -9   22.68    2.64
   1   1   9   27.97    5.15
  -1   1   9   16.00    2.04
  -1  -1  -9   12.98    3.25
   1   2   9   70.07    7.30
   1  -2  -9   63.34    4.19
   1   2   9   56.91    4.26
  -1   2   9   52.56    4.42
   1   3   9  168.90   12.71
   1   3   9  135.70    8.42
  -1   3   9  133.65    8.34
  -1  -3  -9  125.98   11.99
  -1   3   9  137.39   10.96
   1   4   9  117.76   10.08
   1   4   9   99.56    6.80
  -1   4   9  109.72    6.97
  -1   4   9  109.48    9.02
  -1  -4  -9  117.27   10.02
   1   5   9   27.97    5.30
   1   5   9   27.40    3.58
  -1   5   9   22.31    3.41
  -1   5   9   20.12    3.00
  -1  -5  -9   26.08    4.59
   1   6   9   37.40    5.94
   1   6   9   37.22    3.55
  -1   6   9   34.68    3.70
  -1  -6  -9   40.73    4.98
  -1   6   9   30.01    4.72
   1   7   9  129.78   11.97
   1   7   9  126.91    8.16
  -1   7   9  123.43    8.70
  -1   7   9  124.36   10.99
   1   8   9   51.46    5.46
   1   8   9   54.87    7.34
   1  -8  -9   52.21    4.55
  -1  -8  -9   54.88    4.35
  -1   8   9   48.41    4.75
  -1  -8  -9   49.49    4.58
  -1   8   9   49.33    6.21
   1   9   9    1.71    3.71
   1  -9  -9    1.81    2.39
   1   9   9    2.02    2.49
  -1   9   9    0.44    2.60
  -1   9   9    1.74    3.53
  -1  -9  -9    3.11    2.85
   1  10   9    1.59    3.67
   1 -10  -9    4.87    3.54
  -1  10   9    0.26    3.86
  -1  10   9    1.90    4.45
  -1 -10  -9    3.17    3.13
   1  11   9   20.57    4.75
   1 -11  -9   26.78    4.44
  -1  11   9   29.30    5.82
  -1 -11  -9   35.49    5.18
  -1  11   9   26.15    4.03
   1 -12  -9    7.99    3.16
   1  12   9    1.31    4.39
  -1 -12  -9   12.29    3.80
  -1  12   9    7.83    5.26
  -1  12   9    6.07    3.50
   1  13   9    0.29    4.63
   1 -13  -9    4.55    3.21
  -1 -13  -9    5.77    3.93
  -1  13   9    0.18    5.29
  -1  13   9    4.81    3.73
   1  14   9   10.59    4.08
   1 -14  -9   17.33    4.92
  -1  14   9   17.27    5.72
  -1 -14  -9   15.12    4.48
  -1  14   9    6.04    6.48
   1 -15  -9    6.60    3.69
   1  15   9    2.48    5.64
  -1  15   9   -2.69    4.11
   2 -15   9   12.88    4.19
  -2  15  -9   15.52    3.92
   2  14  -9   11.18    3.27
   2 -14   9   11.30    3.78
  -2  14  -9   12.67    3.57
   2  13  -9   12.16    3.88
   2 -13   9    7.48    3.32
  -2 -13   9    5.98    3.42
  -2  13  -9   13.25    6.56
  -2  13  -9    6.48    4.04
   2 -12   9   28.53    4.75
   2  12  -9   33.37    5.37
  -2  12  -9   28.14    4.48
  -2  12  -9   32.33    7.23
  -2 -12   9   25.21    3.74
   2 -11   9   28.08    4.36
   2  11  -9   38.05    5.02
  -2 -11   9   30.92    4.52
  -2  11  -9   30.52    6.88
  -2  11  -9   28.22    4.10
  -2  11  -9   28.24    6.13
   2  10  -9    6.25    2.34
   2 -10   9    3.70    2.44
  -2  10  -9    4.14    5.56
  -2  10  -9    7.55    3.18
  -2 -10   9    3.49    2.65
  -2  10  -9    6.14    5.32
   2  -9   9    6.44    2.26
   2   9  -9    6.79    2.16
  -2   9  -9    2.93    3.62
  -2   9  -9    2.82    3.64
  -2   9  -9    5.74    2.21
  -2  -9   9    3.03    2.44
   2  -8   9  101.34    7.26
   2   8  -9  110.57    6.87
  -2  -8   9  111.86    6.99
  -2   8  -9  104.86    6.85
  -2   8  -9  100.93   10.75
  -2   8  -9   84.83   10.91
   2   7  -9    4.19    2.46
   2  -7   9    1.89    1.78
  -2  -7   9    1.69    1.53
  -2   7  -9    1.76    3.26
  -2   7  -9    2.05    2.88
  -2   7  -9    2.43    1.78
   2   6  -9   34.04    3.31
   2  -6   9   30.18    3.70
   2   6  -9   34.84    3.83
  -2  -6   9   32.73    2.90
  -2   6  -9   21.69    5.27
  -2   6  -9   35.65    5.63
  -2   6  -9   30.23    3.74
   2   5  -9   45.82    4.04
   2  -5   9   43.97    3.41
   2   5  -9   51.48    3.66
  -2   5  -9   32.42    6.69
  -2   5  -9   41.32    5.60
  -2  -5   9   36.78    3.23
  -2   5  -9   40.89    3.90
   2   4  -9   59.60    4.00
   2  -4   9   60.18    4.37
   2   4  -9   57.25    4.19
   2  -4   9   57.32    6.92
   2  -4   9   54.66    4.07
  -2  -4   9   62.83    4.40
  -2   4  -9   51.00    7.39
  -2   4  -9   68.17    6.25
  -2   4  -9   62.28    4.53
   2  -3   9   20.12    3.91
   2  -3   9   23.52    2.70
   2   3  -9   24.03    2.68
   2  -3   9   22.49    2.86
  -2  -3   9   23.41    2.83
  -2   3  -9   23.12    2.37
  -2   3  -9   20.48    4.36
  -2   3  -9   27.46    3.73
   2  -2   9   12.99    3.13
   2  -2   9   17.24    2.53
   2  -2   9   15.44    2.27
   2   2  -9   13.80    1.93
  -2   2  -9   14.76    3.13
  -2  -2   9   13.23    1.99
  -2   2  -9    7.55    3.80
  -2   2  -9   14.50    1.94
   2  -1   9   22.70    2.61
   2  -1   9   15.92    3.30
   2   1  -9   18.81    2.07
   2  -1   9   19.06    2.37
  -2   1  -9   19.25    4.03
  -2  -1   9   25.63    2.69
   2   0  -9  149.20    8.35
   2   0   9  139.66    8.19
   2   0   9  136.34    8.08
   2   0   9  150.62   10.90
  -2   0  -9  116.94   11.60
  -2   0   9  132.97    8.15
   2   1   9   27.97    2.30
   2   1   9   25.28    2.56
   2  -1  -9   27.81    2.52
  -2  -1  -9   16.64    3.51
  -2   1   9   19.95    2.92
   2   2   9   13.68    1.79
   2   2   9   14.69    2.41
   2  -2  -9   11.06    2.32
  -2  -2  -9    7.66    3.53
  -2   2   9   13.12    2.17
   2  -3  -9   20.65    2.65
   2   3   9   26.31    2.91
  -2  -3  -9   18.05    3.79
  -2   3   9   23.36    3.31
  -2   3   9   20.27    2.63
   2   4   9   67.97    7.62
   2   4   9   66.80    4.54
  -2  -4  -9   47.37    6.35
  -2   4   9   54.29    5.61
  -2   4   9   52.32    4.31
   2   5   9   49.98    6.77
   2   5   9   38.39    3.58
  -2   5   9   44.35    3.91
  -2  -5  -9   40.30    5.45
  -2   5   9   44.21    5.03
   2   6   9   36.51    6.13
   2   6   9   33.63    4.09
  -2   6   9   27.61    4.65
  -2  -6  -9   27.91    4.60
  -2   6   9   26.28    4.42
   2   7   9   -1.05    3.91
   2  -7  -9    3.32    2.85
   2   7   9    1.04    2.83
  -2   7   9    2.81    2.35
  -2  -7  -9    6.27    2.90
  -2   7   9    2.27    3.01
   2  -8  -9  106.49    7.22
   2   8   9  103.42    7.64
  -2  -8  -9  109.21    7.23
  -2   8   9   96.84    9.86
  -2   8   9  106.71    7.40
  -2  -8  -9  105.38    8.07
   2   9   9   -0.92    3.19
   2  -9  -9    5.31    2.56
  -2  -9  -9    6.43    2.76
  -2   9   9    2.89    2.75
  -2   9   9    4.67    3.96
   2  10   9    3.05    3.46
   2 -10  -9    1.86    2.68
  -2  10   9    4.10    4.17
  -2 -10  -9    4.59    2.95
  -2  10   9    4.52    2.99
   2 -11  -9   30.52    4.59
   2  11   9   25.04    4.77
  -2 -11  -9   38.65    4.97
  -2  11   9   33.57    7.27
  -2  11   9   33.20    4.92
   2 -12  -9   32.10    5.02
   2  12   9   26.27    5.04
  -2  12   9   32.46    5.56
  -2 -12  -9   34.80    5.19
  -2  12   9   27.23    6.34
   2 -13  -9   13.15    3.66
   2  13   9    5.14    4.66
  -2  13   9   11.27    3.97
  -2  13   9   12.36    6.53
   2  14   9   11.52    4.08
   2 -14  -9   16.18    4.00
  -2  14   9   16.91    4.49
  -2  14   9   11.67    6.99
   2 -15  -9   30.08    5.80
  -2  15   9   21.03    7.51
  -2  15   9   26.78    6.52
   3 -14   9   18.31    4.32
   3  14  -9   20.60    4.46
  -3  14  -9   27.15    9.52
  -3  14  -9   17.50    4.82
   3  13  -9    5.80    3.85
   3 -13   9   -1.53    3.33
  -3  13  -9    2.25    7.76
  -3  13  -9    1.87    4.08
  -3  13  -9   14.17    6.58
   3  12  -9    5.24    2.68
   3 -12   9    2.69    4.24
  -3  12  -9   10.12    6.04
  -3  12  -9    5.15    3.87
  -3  12  -9   10.08    5.55
   3  11  -9   11.18    3.48
   3 -11   9    9.30    3.95
  -3  11  -9   11.52    4.81
  -3  11  -9    8.07    5.07
  -3  11  -9   10.30    2.84
   3  10  -9   24.18    3.69
   3 -10   9   21.22    3.20
  -3 -10   9   21.36    3.02
  -3  10  -9   20.00    6.53
  -3  10  -9   20.38    6.21
  -3  10  -9   21.84    3.76
   3   9  -9   10.31    3.04
   3  -9   9    9.18    2.54
  -3   9  -9    9.24    2.39
  -3   9  -9    8.80    5.53
  -3   9  -9   12.47    5.59
  -3  -9   9    9.58    2.54
   3   8  -9   20.88    3.04
   3   8  -9   19.13    3.11
   3  -8   9   15.86    3.22
  -3   8  -9   15.12    2.47
  -3   8  -9   16.00    5.16
  -3  -8   9   15.92    2.62
  -3   8  -9   14.56    4.37
   3   7  -9   15.05    2.30
   3  -7   9   10.81    2.17
   3   7  -9   10.54    2.71
  -3   7  -9   10.19    5.07
  -3   7  -9   11.22    4.36
  -3  -7   9   10.07    2.30
  -3   7  -9   11.49    2.13
   3  -6   9   26.65    3.76
   3   6  -9   24.53    3.77
   3   6  -9   24.46    3.14
  -3   6  -9   35.88    3.75
  -3   6  -9   28.44    5.44
  -3   6  -9   36.86    6.04
  -3  -6   9   30.82    3.31
   3  -5   9   60.89    4.33
   3  -5   9   65.65    4.29
   3   5  -9   65.55    4.45
  -3   5  -9   55.34    6.91
  -3   5  -9   56.88    6.80
  -3  -5   9   56.14    4.46
  -3   5  -9   55.70    4.70
   3   4  -9  112.33    6.52
   3  -4   9  112.58    6.63
   3  -4   9  113.99    6.84
  -3   4  -9  100.53    9.52
  -3   4  -9  107.45    6.86
  -3   4  -9   97.97    9.83
  -3  -4   9  101.32    6.73
   3   3  -9   19.63    2.68
   3  -3   9   25.40    4.45
   3  -3   9   24.63    3.02
   3  -3   9   24.09    2.79
  -3  -3   9   21.98    2.34
  -3   3  -9   20.74    4.53
  -3   3  -9   25.94    2.91
  -3   3  -9   24.82    4.42
   3  -2   9   10.97    2.73
   3  -2   9    5.93    1.69
   3   2  -9    6.13    1.74
   3  -2   9    6.94    1.83
  -3   2  -9    6.65    1.79
  -3   2  -9    6.86    3.82
  -3  -2   9    6.06    1.40
  -3   2  -9    9.08    2.47
   3   1  -9   66.69    4.26
   3  -1   9   64.35    4.49
   3  -1   9   65.62    4.41
   3  -1   9   74.74    6.10
  -3  -1   9   53.29    4.48
  -3   1  -9   60.60    5.79
   3   0   9  139.84    8.24
   3   0   9  139.55    8.28
   3   0  -9  152.25    8.47
  -3   0  -9  119.56   12.18
  -3   0   9  139.93    8.44
   3   1   9   56.65    4.22
   3  -1  -9   60.76    4.23
   3   1   9   58.04    4.10
  -3   1   9   57.50    4.54
  -3  -1  -9   64.75    4.99
  -3  -1  -9   56.31    7.10
   3   2   9   11.49    1.86
   3  -2  -9    5.28    2.31
   3   2   9    6.63    1.58
  -3   2   9    6.78    2.19
  -3  -2  -9    7.08    3.56
   3   3   9   27.22    2.84
   3   3   9   21.52    2.51
   3  -3  -9   20.79    2.79
  -3  -3  -9   15.62    3.35
  -3   3   9   23.77    3.49
  -3   3   9   20.90    3.33
   3   4   9  105.53    6.78
  -3  -4  -9   93.96    9.54
  -3   4   9  107.98    7.22
  -3   4   9  109.19    9.33
   3   5   9   55.21    4.65
  -3   5   9   61.64    4.65
  -3   5   9   59.68    5.83
  -3  -5  -9   48.21    6.25
   3  -6  -9   27.96    3.30
   3   6   9   28.42    3.87
  -3   6   9   23.42    5.21
  -3  -6  -9   21.97    4.54
  -3   6   9   25.69    3.53
   3   7   9    9.81    3.71
   3   7   9    9.70    2.87
   3  -7  -9    8.18    2.42
  -3  -7  -9   14.17    2.36
  -3   7   9    8.65    3.92
  -3   7   9    9.31    3.44
  -3  -7  -9   10.63    2.98
   3  -8  -9   15.66    2.90
   3   8   9    9.23    3.22
  -3   8   9   20.19    4.01
  -3  -8  -9   22.69    3.37
  -3   8   9   15.84    4.61
  -3  -8  -9   21.72    4.09
   3  -9  -9    9.81    2.81
   3   9   9    6.96    3.37
  -3  -9  -9   11.26    2.92
  -3   9   9    7.73    4.47
  -3  -9  -9    8.30    2.77
  -3   9   9    6.66    3.90
   3  10   9   12.31    3.82
   3 -10  -9   16.55    3.27
  -3  10   9   19.17    5.34
  -3  10   9   22.97    3.67
   3  11   9    6.55    3.81
   3 -11  -9   11.54    4.16
  -3  11   9   13.06    5.40
  -3  11   9   10.79    3.53
   3  12   9   -2.20    3.96
   3 -12  -9    8.67    4.38
  -3  12   9    7.22    4.89
  -3  12   9    5.23    5.63
   3  13   9   -6.94    4.27
   3 -13  -9    2.96    3.39
  -3  13   9    2.29    3.77
  -3  13   9    6.08    6.06
   3 -14  -9   28.47    5.66
   3  14   9   15.87    5.32
  -3  14   9   28.17    6.23
  -3  14   9   25.45    7.35
   4 -13   9    9.19    5.15
   4  13  -9   22.41    4.32
  -4  13  -9   25.30    9.18
  -4  13  -9   17.03    3.66
  -4  13  -9   33.41    8.33
   4 -12   9   14.08    3.74
   4  12  -9   21.95    3.96
  -4  12  -9   27.20    8.48
  -4  12  -9   31.56    7.91
  -4  12  -9   18.86    3.47
   4  11  -9    8.09    3.30
   4 -11   9    5.19    3.11
  -4  11  -9    9.65    3.72
  -4  11  -9   11.51    7.20
[truncated: 149,252 more chars]
