# Supplementary material for: Crystal structure of poly[[μ2-di­aqua-di­aqua-μ2-l-proline-κ2 O:O′-strontium] dibromide]
Source: Acta Crystallogr E Crystallogr Commun. 2015 Sep 26;71(Pt 10):1199–202. doi: 10.1107/S2056989015017302 (PMC4647404; doi:10.1107/S2056989015017302)
Supplement: Supplementary file 2 [file e-71-01199-Isup2.hkl]

data_I                                                                          
_shelx_title ' SATHISH in P2(1)2(1)2(1)'                                        
_shelx_refln_list_code          4                                               
_shelx_F_calc_maximum      261.41                                               
_exptl_crystal_F_000       840.00                                               
_reflns_d_resolution_high  0.8411                                               
                                                                                
loop_                                                                           
 _space_group_symop_operation_xyz                                               
 'x, y, z'                                                                      
 'x+1/2, -y+1/2, -z'                                                            
 '-x, y+1/2, -z+1/2'                                                            
 '-x+1/2, -y, z+1/2'                                                            
                                                                                
_cell_length_a     6.7079                                                       
_cell_length_b    12.9125                                                       
_cell_length_c    15.4499                                                       
_cell_angle_alpha  90.000                                                       
_cell_angle_beta   90.000                                                       
_cell_angle_gamma  90.000                                                       
                                                                                
_shelx_F_squared_multiplier     1.000                                           
                                                                                
loop_                                                                           
 _refln_index_h                                                                 
 _refln_index_k                                                                 
 _refln_index_l                                                                 
 _refln_F_squared_calc                                                          
 _refln_F_squared_meas                                                          
 _refln_F_squared_sigma                                                         
 _refln_observed_status                                                         
   2   0   0      41624.34      33178.41       954.60 o                         
   4   0   0       2570.64       2690.53        81.28 o                         
   6   0   0       2538.22       2571.76       257.29 o                         
   1   1   0         28.89         36.58         5.25 o                         
   2   1   0       7989.55       8051.51       186.73 o                         
   3   1   0        708.28        737.02        38.52 o                         
   4   1   0       3799.00       3843.73       108.43 o                         
   5   1   0       2961.69       2880.69        89.30 o                         
   6   1   0       3030.14       3093.47        91.94 o                         
   7   1   0       2196.02       2075.78       227.24 o                         
   0   2   0       3022.04       2923.85        73.29 o                         
   1   2   0         22.19         31.87         6.70 o                         
   2   2   0      10019.47       9997.64       172.75 o                         
   3   2   0        607.88        616.14        31.81 o                         
   4   2   0       8115.43       8024.16       212.28 o                         
   5   2   0         57.18         75.41        35.43 o                         
   6   2   0        511.71        539.41        65.50 o                         
   7   2   0          0.33        -86.97       112.52 o                         
   1   3   0       4333.16       4439.83        79.15 o                         
   2   3   0      32097.90      29252.49       526.04 o                         
   3   3   0        438.06        461.28        17.07 o                         
   4   3   0      10674.48      10770.95       279.94 o                         
   5   3   0       1522.15       1518.61        70.98 o                         
   6   3   0        128.29        200.78        66.88 o                         
   7   3   0        323.16        247.10       127.05 o                         
   0   4   0      68336.99      54316.12      1252.43 o                         
   1   4   0        600.78        613.77        19.64 o                         
   2   4   0      16295.59      16560.21       285.27 o                         
   3   4   0        763.97        839.05        27.04 o                         
   4   4   0       1203.66       1184.25        59.57 o                         
   5   4   0         55.56         78.90        39.61 o                         
   6   4   0       6304.74       6351.48       268.62 o                         
   7   4   0        368.91        509.85       123.37 o                         
   1   5   0       7024.31       7210.76       129.59 o                         
   2   5   0       4356.63       4576.02        85.97 o                         
   3   5   0        335.43        307.10        22.58 o                         
   4   5   0        520.29        537.59        29.50 o                         
   5   5   0         87.25        134.14        46.53 o                         
   6   5   0       6410.63       6765.06       299.89 o                         
   7   5   0        228.55        204.85        96.68 o                         
   0   6   0      36106.54      34827.41       808.58 o                         
   1   6   0        171.33        189.69        17.10 o                         
   2   6   0       1296.49       1366.83        38.66 o                         
   3   6   0        300.37        306.94        24.64 o                         
   4   6   0        717.21        920.38        40.62 o                         
   5   6   0         92.73         73.26        53.57 o                         
   6   6   0         13.60        -39.21        97.00 o                         
   7   6   0          8.98         27.18       112.97 o                         
   1   7   0       2575.52       2745.65        77.88 o                         
   2   7   0      23835.15      23923.77       435.62 o                         
   3   7   0       3589.47       3521.04        88.85 o                         
   4   7   0      17738.10      18384.89       416.72 o                         
   5   7   0        814.42        758.64        67.94 o                         
   6   7   0          9.90        -32.24       114.34 o                         
   7   7   0        157.45        -22.14       164.27 o                         
   0   8   0       7322.84       7911.08       237.86 o                         
   1   8   0        252.93        191.75        38.72 o                         
   2   8   0        676.73        648.60        62.44 o                         
   3   8   0       2777.60       2700.85        70.89 o                         
   4   8   0       6284.82       6301.98       142.57 o                         
   5   8   0        356.19        241.64        54.98 o                         
   6   8   0       1717.79       1522.64       151.92 o                         
   1   9   0       4189.54       4185.53       180.83 o                         
   2   9   0        465.80        499.17        73.52 o                         
   3   9   0        948.64        934.66        72.96 o                         
   4   9   0        417.85        427.61        42.16 o                         
   5   9   0         48.10        -85.28        56.85 o                         
   6   9   0       2571.87       2559.93       225.45 o                         
   0  10   0      15267.02      14787.28       629.63 o                         
   1  10   0        248.05        109.48        54.24 o                         
   2  10   0       5924.41       6293.78       238.25 o                         
   3  10   0        293.27        330.35        51.01 o                         
   4  10   0         13.51        -93.16        67.84 o                         
   5  10   0        396.61        334.81        74.67 o                         
   6  10   0        648.62        543.25       235.80 o                         
   1  11   0          8.21       -122.46        81.64 o                         
   2  11   0       9642.79      10366.85       377.66 o                         
   3  11   0        619.14        438.33        63.56 o                         
   4  11   0       2396.21       2349.11       135.23 o                         
   5  11   0        646.51        571.13        92.89 o                         
   0  12   0        426.74        114.38       284.32 o                         
   1  12   0        934.75        861.26        72.68 o                         
   2  12   0          3.71        -78.45        59.02 o                         
   3  12   0       3830.16       3791.64       150.93 o                         
   4  12   0       1153.92       1046.59       107.29 o                         
   1  13   0        179.32         99.48        75.04 o                         
   2  13   0        785.65        687.97        89.95 o                         
   3  13   0        405.51        387.47       108.14 o                         
   4  13   0         68.56       -124.03       100.92 o                         
   0  14   0       5580.57       5769.74       332.58 o                         
   1  14   0         23.50        -84.02        88.02 o                         
   2  14   0        416.24        369.97        84.62 o                         
   3  14   0         37.36       -149.16       110.28 o                         
   1  15   0       1461.71       1139.75       143.73 o                         
   1   0   1       1018.90       1126.85        30.27 o                         
   2   0   1      22710.59      20310.81       429.12 o                         
   3   0   1        488.61        476.99        18.03 o                         
   4   0   1      25292.04      23791.65       468.83 o                         
   5   0   1       5761.80       5889.31       138.04 o                         
   6   0   1        133.63        169.31       100.51 o                         
   7   0   1       3326.99       3372.84       348.72 o                         
  -7   1   1        376.64        367.64       127.50 o                         
  -6   1   1       1271.04       1324.32        59.31 o                         
  -5   1   1        574.89        588.60        37.11 o                         
  -4   1   1       5791.45       5667.59       126.04 o                         
  -3   1   1        933.06       1065.93        40.50 o                         
  -2   1   1       2230.93       2356.03        66.77 o                         
  -1   1   1        437.88        508.11        20.81 o                         
   1   1   1        638.43        719.90        17.80 o                         
   2   1   1       2484.94       2656.30        54.27 o                         
   3   1   1       1089.58       1157.83        30.16 o                         
   4   1   1       5762.94       5768.74       175.40 o                         
   5   1   1        507.86        532.16        37.45 o                         
   6   1   1       1306.24       1302.43        71.11 o                         
   7   1   1        353.64        352.61       111.41 o                         
  -7   2   1         57.45         -6.07        66.30 o                         
  -6   2   1       6086.67       5807.83       184.44 o                         
  -5   2   1       3328.28       3390.93       120.18 o                         
  -4   2   1       1077.73       1064.08        48.28 o                         
  -3   2   1      15153.67      14390.91       334.10 o                         
  -2   2   1        919.23        908.99        23.20 o                         
  -1   2   1       3910.22       4131.61       101.89 o                         
   0   2   1         16.46         15.35         6.27 o                         
   1   2   1       2655.40       2858.02        75.48 o                         
   2   2   1        784.70        782.33        24.06 o                         
   3   2   1      15094.70      14543.22       287.69 o                         
   4   2   1        916.71        864.36        44.91 o                         
   5   2   1       3331.03       3327.32       120.08 o                         
   6   2   1       6362.80       6325.82       200.16 o                         
   7   2   1         42.02        -19.82        53.63 o                         
  -7   3   1        150.77         84.75        85.17 o                         
  -6   3   1       1835.03       2102.95       128.94 o                         
  -5   3   1       1043.73       1004.38        60.47 o                         
  -4   3   1        857.07        784.52        57.15 o                         
  -3   3   1       3734.58       3813.33        77.12 o                         
  -2   3   1      19704.42      18853.32       356.48 o                         
  -1   3   1      24348.78      23010.43       411.52 o                         
   0   3   1      19877.96      19743.35       324.04 o                         
   1   3   1      24644.36      23330.37       388.24 o                         
   2   3   1      21611.41      20754.70       367.28 o                         
   3   3   1       4033.69       4133.45        80.20 o                         
   4   3   1       1520.28       1435.60        73.83 o                         
   5   3   1       1082.07        991.00        61.20 o                         
   6   3   1       1967.65       1891.23       106.79 o                         
   7   3   1        126.29        105.46        81.84 o                         
  -7   4   1       1353.06       1280.76       210.94 o                         
  -6   4   1        845.76        750.17        90.16 o                         
  -5   4   1       2878.74       2959.23       101.23 o                         
  -4   4   1       4962.59       5100.75       130.70 o                         
  -3   4   1       3643.50       3688.92        78.63 o                         
  -2   4   1      20117.14      19583.45       339.98 o                         
  -1   4   1       4574.04       4814.55        94.53 o                         
   0   4   1       2537.47       2576.13        49.05 o                         
   1   4   1       4976.89       5161.98        88.77 o                         
   2   4   1      19341.74      18695.65       328.96 o                         
   3   4   1       3988.87       4066.39        79.41 o                         
   4   4   1       5076.55       5233.60       120.17 o                         
   5   4   1       2866.12       2873.91       103.37 o                         
   6   4   1        758.28        689.38        93.97 o                         
   7   4   1       1348.44       1229.98       122.30 o                         
  -7   5   1        717.99        679.77       167.96 o                         
  -6   5   1       2591.36       2486.19       152.10 o                         
  -5   5   1       1035.32       1072.88       108.82 o                         
  -4   5   1       6796.39       6789.13       138.05 o                         
  -3   5   1       2888.61       2842.94        61.99 o                         
  -2   5   1       2204.17       2231.31        47.03 o                         
  -1   5   1      16736.13      16509.63       292.56 o                         
   0   5   1          0.86          4.66        14.69 o                         
   1   5   1      16570.64      16107.11       268.89 o                         
   2   5   1       1959.92       1968.57        45.24 o                         
   3   5   1       2839.10       2801.36        63.87 o                         
   4   5   1       6547.55       6685.47       142.06 o                         
   5   5   1       1018.38       1007.46        67.23 o                         
   6   5   1       2430.54       2402.42       155.25 o                         
   7   5   1        635.41        596.27       236.35 o                         
  -7   6   1        650.88        479.12       143.88 o                         
  -6   6   1       2137.46       1921.64       142.43 o                         
  -5   6   1        194.29        265.39        71.66 o                         
  -4   6   1       3233.01       3517.03        82.69 o                         
  -3   6   1       3329.04       3298.67        76.89 o                         
  -2   6   1       2324.11       2425.88        49.96 o                         
  -1   6   1       2404.80       2408.96        58.65 o                         
   0   6   1       4170.06       4430.04        81.72 o                         
   1   6   1       1841.10       1898.27        43.64 o                         
   2   6   1       2073.74       2132.69        50.65 o                         
   3   6   1       3634.01       3565.15        80.87 o                         
   4   6   1       3059.85       3267.10        83.61 o                         
   5   6   1        203.21        222.55        36.33 o                         
   6   6   1       2070.61       2162.74       197.19 o                         
   7   6   1        669.57        569.27       123.74 o                         
  -7   7   1        574.27        391.31       202.58 o                         
  -6   7   1       1177.40       1192.08       117.26 o                         
  -5   7   1        696.25        585.10        41.86 o                         
  -4   7   1       2943.86       2975.47        80.30 o                         
  -3   7   1       4080.39       4305.04       101.40 o                         
  -2   7   1       6527.17       6767.57       132.71 o                         
  -1   7   1       4927.46       5166.58       105.43 o                         
   0   7   1      42817.93      39904.16       685.68 o                         
   1   7   1       5151.94       5538.96       104.70 o                         
   2   7   1       6281.06       6361.52       132.33 o                         
   3   7   1       4048.18       4359.17        98.67 o                         
   4   7   1       3234.06       3420.09        93.84 o                         
   5   7   1        647.82        652.11        59.33 o                         
   6   7   1       1122.77       1105.94       136.53 o                         
   7   7   1        615.50        456.97       146.35 o                         
  -6   8   1       1677.47       1560.23       137.15 o                         
  -5   8   1        581.04        586.37        58.12 o                         
  -4   8   1       1187.53       1259.03        68.21 o                         
  -3   8   1        218.05        273.02        32.84 o                         
  -2   8   1       1861.49       1783.72        67.81 o                         
  -1   8   1       1667.89       1653.62        76.86 o                         
   0   8   1        414.50        428.26        40.41 o                         
   1   8   1       1174.87       1196.05        76.74 o                         
   2   8   1       1391.57       1400.63        71.07 o                         
   3   8   1        304.67        410.61        44.07 o                         
   4   8   1       1281.87       1247.99        69.70 o                         
   5   8   1        566.96        616.35        64.42 o                         
   6   8   1       1616.13       1417.13       160.22 o                         
  -6   9   1        551.12        653.16       142.45 o                         
  -5   9   1       1769.58       1672.63       104.33 o                         
  -4   9   1       1105.26       1286.97        73.38 o                         
  -3   9   1       1380.59       1530.49        68.39 o                         
  -2   9   1        288.53        289.94        40.36 o                         
  -1   9   1       3068.33       3231.71       137.49 o                         
   0   9   1       1128.53       1078.99        54.74 o                         
   1   9   1       2909.91       3153.42       113.54 o                         
   2   9   1        305.09        290.96        44.67 o                         
   3   9   1       1449.18       1567.98        65.30 o                         
   4   9   1       1057.35       1092.55        71.64 o                         
   5   9   1       1675.55       1555.17       104.54 o                         
   6   9   1        373.67        206.02       178.67 o                         
  -6  10   1        135.01         -5.78       114.29 o                         
  -5  10   1        479.55        398.09        70.02 o                         
  -4  10   1       1800.52       1811.83       109.42 o                         
  -3  10   1        628.88        696.58        66.89 o                         
  -2  10   1       5785.67       6188.09       200.25 o                         
  -1  10   1        565.75        545.54        91.53 o                         
   0  10   1       3487.99       3308.92       141.11 o                         
   1  10   1        742.92        747.80        85.00 o                         
   2  10   1       5763.84       6112.69       236.51 o                         
   3  10   1        771.87        814.76        84.28 o                         
   4  10   1       2035.94       2058.44       122.79 o                         
   5  10   1        468.87        377.91        77.36 o                         
   6  10   1        161.75         58.25       168.69 o                         
  -5  11   1         40.98       -119.91        82.97 o                         
  -4  11   1       1942.11       1960.17       131.88 o                         
  -3  11   1        349.52        165.06        61.95 o                         
  -2  11   1       1063.56       1095.66        81.05 o                         
  -1  11   1        282.94        167.74        65.49 o                         
   0  11   1       2456.64       2258.29       131.56 o                         
   1  11   1        412.91        201.71        89.24 o                         
   2  11   1       1141.12       1156.23        84.98 o                         
   3  11   1        328.55        217.46        60.34 o                         
   4  11   1       2133.62       1979.83       124.81 o                         
   5  11   1         44.92        -32.83        83.90 o                         
  -4  12   1        526.58        393.61        89.11 o                         
  -3  12   1       1286.19       1270.36        91.54 o                         
  -2  12   1       1945.14       1882.54       110.93 o                         
  -1  12   1       3813.50       3876.90       150.55 o                         
   0  12   1        601.99        403.02        75.31 o                         
   1  12   1       3473.79       3270.83       137.29 o                         
   2  12   1       1809.61       1747.30       105.78 o                         
   3  12   1       1260.71       1210.82        88.86 o                         
   4  12   1        423.08        251.46        96.41 o                         
  -4  13   1        168.01        -56.82        97.49 o                         
  -3  13   1        639.69        621.81        95.43 o                         
  -2  13   1        715.12        594.52        84.07 o                         
  -1  13   1        146.07        -42.15        94.46 o                         
   0  13   1       1941.38       1776.53       123.84 o                         
   1  13   1        229.19        134.89        71.25 o                         
   2  13   1        683.15        518.55        81.41 o                         
   3  13   1        660.20        567.12       102.71 o                         
   4  13   1        204.09        123.53        99.88 o                         
  -3  14   1        541.75        428.39       118.19 o                         
  -2  14   1       1742.20       1619.44       122.83 o                         
  -1  14   1         82.39       -118.47        78.98 o                         
   0  14   1       2175.01       2125.39       141.81 o                         
   1  14   1        102.41       -148.30        98.87 o                         
   2  14   1       1865.66       1739.38       130.09 o                         
   3  14   1        612.14        523.07       110.95 o                         
  -1  15   1        132.54       -128.38        85.59 o                         
   0  15   1       1150.05        953.37       107.28 o                         
   1  15   1        160.66       -128.73       115.43 o                         
   0   0   2        682.70        759.50        52.55 o                         
   1   0   2       7738.18       8022.14       157.83 o                         
   2   0   2         99.63        114.45        10.97 o                         
   3   0   2      37215.66      33528.80       708.12 o                         
   4   0   2       1593.47       1559.83        44.19 o                         
   5   0   2       5415.85       5214.62       106.31 o                         
   6   0   2        139.06        157.76        26.91 o                         
   7   0   2         31.60        -72.12       121.03 o                         
  -7   1   2        616.09        473.38       132.34 o                         
  -6   1   2       2153.28       2053.59        82.43 o                         
  -5   1   2        703.08        693.64        29.56 o                         
  -4   1   2       5192.68       5160.85       134.32 o                         
  -3   1   2      11394.94      11249.23       317.83 o                         
  -2   1   2       2505.03       2743.56        88.89 o                         
  -1   1   2       4886.76       4853.69       110.45 o                         
   0   1   2          3.61         19.83         5.91 o                         
   1   1   2       5103.63       5155.12       103.75 o                         
   2   1   2       3291.60       3215.56       116.78 o                         
   3   1   2      11858.89      11842.77       207.37 o                         
   4   1   2       5280.87       5200.26       117.22 o                         
   5   1   2        713.45        693.69        36.69 o                         
   6   1   2       2157.72       2014.13        88.16 o                         
   7   1   2        720.75        636.61        67.32 o                         
  -7   2   2       2116.72       1943.47       107.98 o                         
  -6   2   2       3014.90       2860.68       111.70 o                         
  -5   2   2       1932.88       2007.04        82.74 o                         
  -4   2   2       2818.79       2792.49        84.20 o                         
  -3   2   2        759.23        726.77        41.23 o                         
  -2   2   2       4473.38       4628.33        95.12 o                         
  -1   2   2      62054.14      48182.20       941.90 o                         
   0   2   2       4263.59       4381.14        80.27 o                         
   1   2   2      62287.03      48272.08       907.29 o                         
   2   2   2       4308.54       4376.58        92.44 o                         
   3   2   2        898.60        835.84        21.90 o                         
   4   2   2       3067.62       3048.91        69.19 o                         
   5   2   2       2021.82       1996.63        77.92 o                         
   6   2   2       2950.02       2745.21       148.33 o                         
   7   2   2       2073.74       1896.76       123.11 o                         
  -7   3   2       2367.31       2353.66       194.36 o                         
  -6   3   2       1721.27       1705.17       110.40 o                         
  -5   3   2       2019.87       2019.90        77.61 o                         
  -4   3   2        221.11        242.81        33.83 o                         
  -3   3   2        184.25        194.29        18.83 o                         
  -2   3   2      10824.21      11131.88       210.98 o                         
  -1   3   2       2730.15       2720.67        51.43 o                         
   0   3   2         96.82        134.82        14.79 o                         
   1   3   2       2044.88       2063.27        50.44 o                         
   2   3   2      10563.05      10909.15       211.51 o                         
   3   3   2        164.05        175.27        16.02 o                         
   4   3   2         70.78         64.57        16.79 o                         
   5   3   2       1860.10       1859.31        79.47 o                         
   6   3   2       1704.62       1558.97       104.28 o                         
   7   3   2       2349.83       2394.99       234.47 o                         
  -7   4   2         64.82        -30.27        87.65 o                         
  -6   4   2       1463.75       1364.23       107.19 o                         
  -5   4   2        637.38        810.41        55.33 o                         
  -4   4   2       1721.32       1750.24        60.16 o                         
  -3   4   2       4244.46       4471.22        96.43 o                         
  -2   4   2       1174.38       1191.77        35.98 o                         
  -1   4   2       2183.34       2278.11        50.32 o                         
   0   4   2        329.73        343.24        18.07 o                         
   1   4   2       2220.43       2329.22        49.07 o                         
   2   4   2       1247.99       1281.49        35.15 o                         
   3   4   2       4431.47       4617.78        92.12 o                         
   4   4   2       1633.86       1648.51        47.55 o                         
   5   4   2        670.74        762.18        59.24 o                         
   6   4   2       1357.67       1303.60       140.47 o                         
   7   4   2         25.79        -18.18       112.18 o                         
  -7   5   2         47.30        -24.51        93.78 o                         
  -6   5   2        382.22        344.50        88.61 o                         
  -5   5   2       5094.63       5234.69       139.58 o                         
  -4   5   2        942.16        952.23        34.50 o                         
  -3   5   2      24805.85      24764.88       460.40 o                         
  -2   5   2       7838.53       8011.51       150.23 o                         
  -1   5   2       8587.14       8739.23       163.92 o                         
   0   5   2       1720.81       1732.20        39.88 o                         
   1   5   2       9055.79       9011.64       155.73 o                         
   2   5   2       7161.27       7222.22       140.84 o                         
   3   5   2      24507.81      24444.18       490.02 o                         
   4   5   2        908.17        983.54        39.47 o                         
   5   5   2       5185.55       5273.45       128.17 o                         
   6   5   2        271.75        290.19       101.96 o                         
   7   5   2         96.83         21.04       130.59 o                         
  -7   6   2       1969.73       1600.91       143.80 o                         
  -6   6   2       1591.64       1369.31       117.46 o                         
  -5   6   2       5732.31       5534.65       146.42 o                         
  -4   6   2       2063.72       2119.92        63.03 o                         
  -3   6   2       3794.34       3790.76        87.35 o                         
  -2   6   2       3611.48       3702.11        73.69 o                         
  -1   6   2       3730.69       3809.26        77.69 o                         
   0   6   2       6405.03       6447.26       113.78 o                         
   1   6   2       3504.96       3509.82        69.59 o                         
   2   6   2       3304.86       3341.67        74.65 o                         
   3   6   2       4327.57       4323.18        95.43 o                         
   4   6   2       2219.72       2330.93        65.10 o                         
   5   6   2       5440.49       5235.79       122.05 o                         
   6   6   2       1325.02       1287.23       165.37 o                         
   7   6   2       1905.64       1635.11       249.90 o                         
  -7   7   2       2535.44       2533.65       200.99 o                         
  -6   7   2        524.06        517.70       100.10 o                         
  -5   7   2       3667.31       4033.16       111.13 o                         
  -4   7   2        933.15        986.46        54.59 o                         
  -3   7   2        343.08        372.07        31.38 o                         
  -2   7   2       4073.41       4140.36       120.90 o                         
  -1   7   2        172.36        181.13        25.52 o                         
   0   7   2      15372.43      15358.52       279.51 o                         
   1   7   2        141.95        149.80        20.55 o                         
   2   7   2       5595.18       5520.28       142.33 o                         
   3   7   2        365.59        430.30        34.42 o                         
   4   7   2        942.30        950.18        55.03 o                         
   5   7   2       3739.02       4251.61       127.46 o                         
   6   7   2        498.61        414.79       137.70 o                         
   7   7   2       2629.58       2839.37       329.66 o                         
  -6   8   2        687.34        495.81       105.04 o                         
  -5   8   2         93.15         28.32        55.63 o                         
  -4   8   2       1541.31       1573.98        62.82 o                         
  -3   8   2        114.34        127.80        30.71 o                         
  -2   8   2        129.33         79.86        34.25 o                         
  -1   8   2       5365.37       5427.13       143.02 o                         
   0   8   2       1789.47       1950.44        85.29 o                         
   1   8   2       5451.26       5608.19       137.18 o                         
   2   8   2        183.88        161.81        32.52 o                         
   3   8   2         93.64         75.08        37.18 o                         
   4   8   2       1463.69       1469.73        70.39 o                         
   5   8   2        232.09        182.43        55.17 o                         
   6   8   2        561.06        609.00       130.73 o                         
  -6   9   2        409.03        317.23       132.26 o                         
  -5   9   2       1851.83       1948.78       116.53 o                         
  -4   9   2       2018.80       2035.99        75.45 o                         
  -3   9   2       8620.42       8959.18       218.99 o                         
  -2   9   2       4093.26       4135.59       111.37 o                         
  -1   9   2       3075.63       3122.78        91.11 o                         
   0   9   2       1623.83       1662.62        96.21 o                         
   1   9   2       3148.54       3336.04       113.61 o                         
   2   9   2       3589.13       3631.61       121.99 o                         
   3   9   2       8733.29       9166.79       221.10 o                         
   4   9   2       2240.90       2218.22        88.98 o                         
   5   9   2       1823.57       1987.66       101.80 o                         
   6   9   2        410.63        186.28       142.41 o                         
  -5  10   2       1895.03       1963.02       114.25 o                         
  -4  10   2       2027.97       1950.76       119.46 o                         
  -3  10   2       3240.06       3255.03       105.35 o                         
  -2  10   2       1655.45       1678.20        73.56 o                         
  -1  10   2        967.47       1051.89       119.99 o                         
   0  10   2        743.26        623.66        64.69 o                         
   1  10   2       1132.62       1061.98        71.66 o                         
   2  10   2       1821.21       1965.58        91.83 o                         
   3  10   2       3325.42       3205.42       109.24 o                         
   4  10   2       2108.48       2103.89       125.42 o                         
   5  10   2       2039.27       2008.35       120.98 o                         
  -5  11   2        513.04        576.58        79.67 o                         
  -4  11   2         50.03        -59.06        75.07 o                         
  -3  11   2          8.42        -68.20        51.84 o                         
  -2  11   2       1295.13       1167.92        83.78 o                         
  -1  11   2         96.29        -29.92       101.67 o                         
   0  11   2       3105.84       2764.11       172.24 o                         
   1  11   2        132.93        -17.13        70.68 o                         
   2  11   2       1292.69       1206.80        85.42 o                         
   3  11   2         21.10        -66.58        58.18 o                         
   4  11   2         19.16        -94.18        69.03 o                         
   5  11   2        512.74        485.43        93.50 o                         
  -4  12   2        534.43        473.38        94.65 o                         
  -3  12   2         62.53        -38.51        86.38 o                         
  -2  12   2        235.05        154.59        67.20 o                         
  -1  12   2       3121.52       3250.35       128.58 o                         
   0  12   2        401.93        263.29       114.37 o                         
   1  12   2       3134.61       3205.59       137.62 o                         
   2  12   2        245.70        174.14        72.28 o                         
   3  12   2         31.18        -40.98        68.87 o                         
   4  12   2        468.57        363.85        96.70 o                         
  -4  13   2        682.00        661.99       108.66 o                         
  -3  13   2       1071.33       1005.02       104.80 o                         
  -2  13   2        966.43        844.90        93.96 o                         
  -1  13   2        609.25        489.38        84.69 o                         
   0  13   2       1913.12       1694.63       176.30 o                         
   1  13   2        718.29        605.48        98.61 o                         
   2  13   2        988.79        876.24        96.19 o                         
   3  13   2       1055.96        925.75       104.96 o                         
   4  13   2        677.58        694.08       108.62 o                         
  -3  14   2        500.51        424.88       114.18 o                         
  -2  14   2       1299.77       1254.25       109.25 o                         
  -1  14   2        122.43        -80.01        94.28 o                         
   0  14   2        259.67        253.34        81.82 o                         
   1  14   2        189.53          0.86       115.82 o                         
   2  14   2       1166.43       1059.83       108.71 o                         
   3  14   2        572.54        488.64       113.86 o                         
  -1  15   2        224.79        -84.41       104.43 o                         
   0  15   2         19.28       -144.73        96.49 o                         
   1  15   2        245.40        -31.82       139.65 o                         
   1   0   3        837.84        865.75        23.07 o                         
   2   0   3      23311.28      21906.61       455.59 o                         
   3   0   3       1992.72       2135.91        57.06 o                         
   4   0   3       6654.10       6598.83       160.40 o                         
   5   0   3        842.48        875.67        32.72 o                         
   6   0   3        959.12        996.94        49.44 o                         
   7   0   3       4183.15       3961.05       294.11 o                         
  -7   1   3        315.44        260.80       117.15 o                         
  -6   1   3        117.55        122.90        22.26 o                         
  -5   1   3       4288.28       4247.91       111.94 o                         
  -4   1   3        266.23        281.94        21.36 o                         
  -3   1   3       2659.21       2814.44        70.21 o                         
  -2   1   3       1385.81       1445.32        37.01 o                         
  -1   1   3      12888.98      12650.61       249.85 o                         
   0   1   3       8106.14       7931.98       155.00 o                         
   1   1   3      12917.02      12924.50       250.00 o                         
   2   1   3        991.27       1042.01        33.59 o                         
   3   1   3       2637.76       2732.87        60.68 o                         
   4   1   3        269.00        273.52        18.85 o                         
   5   1   3       4845.84       4793.19       107.67 o                         
   6   1   3        150.53        103.93        47.03 o                         
   7   1   3        306.46        231.44        84.65 o                         
  -7   2   3        561.80        480.21        73.68 o                         
  -6   2   3       2700.51       2682.54       107.95 o                         
  -5   2   3       1967.94       2028.50        70.09 o                         
  -4   2   3       7732.68       7573.87       180.10 o                         
  -3   2   3      15812.11      16119.37       364.81 o                         
  -2   2   3      20317.29      19864.83       403.48 o                         
  -1   2   3       7438.21       7470.67       152.84 o                         
   0   2   3        377.57        403.40        18.14 o                         
   1   2   3       7868.03       7955.23       153.09 o                         
   2   2   3      20988.09      20289.70       418.45 o                         
   3   2   3      16299.97      15966.05       296.17 o                         
   4   2   3       7444.54       7192.21       154.78 o                         
   5   2   3       1810.21       1890.00        54.38 o                         
   6   2   3       2887.66       2794.49       174.90 o                         
   7   2   3        510.61        348.33        90.10 o                         
  -7   3   3        522.38        406.44        74.91 o                         
  -6   3   3        687.51        646.42        85.90 o                         
  -5   3   3       7644.07       7551.33       187.52 o                         
  -4   3   3       3031.18       3135.46        86.59 o                         
  -3   3   3      10631.15      10822.48       220.94 o                         
  -2   3   3       2746.55       2824.60        66.28 o                         
  -1   3   3       4304.83       4616.48       102.26 o                         
   0   3   3       7779.29       8087.99       149.93 o                         
   1   3   3       5131.56       5390.69       106.60 o                         
   2   3   3       2880.00       2880.81        64.80 o                         
   3   3   3      10075.26      10052.96       206.98 o                         
   4   3   3       2902.59       2930.65        62.97 o                         
   5   3   3       7751.72       7619.52       174.98 o                         
   6   3   3        723.66        567.41        87.37 o                         
   7   3   3        564.20        374.92        88.84 o                         
  -7   4   3       2159.49       2067.90       138.32 o                         
  -6   4   3        695.46        639.15        82.61 o                         
  -5   4   3        684.30        750.69        45.67 o                         
  -4   4   3       7031.31       7242.21       164.36 o                         
  -3   4   3       4749.09       4902.31        96.56 o                         
  -2   4   3       4666.78       4931.00        93.58 o                         
  -1   4   3       3890.92       3965.50        74.98 o                         
   0   4   3       6571.03       6498.46       114.05 o                         
   1   4   3       3844.22       3942.46        77.77 o                         
   2   4   3       3665.67       3937.53       100.68 o                         
   3   4   3       4161.74       4325.23        95.56 o                         
   4   4   3       7265.10       7323.87       154.67 o                         
   5   4   3        637.71        618.87        34.67 o                         
   6   4   3        531.62        482.43        88.67 o                         
   7   4   3       2337.93       2218.02       253.91 o                         
  -7   5   3        415.21        323.33        96.14 o                         
  -6   5   3        547.37        554.76        95.06 o                         
  -5   5   3       2429.30       2488.71        85.30 o                         
  -4   5   3        221.00        201.02        23.75 o                         
  -3   5   3       1940.20       1830.18        50.95 o                         
  -2   5   3       7941.61       8055.24       159.07 o                         
  -1   5   3      22743.09      22279.40       413.62 o                         
   0   5   3      10816.05      10516.87       181.47 o                         
   1   5   3      23262.79      22593.94       390.39 o                         
   2   5   3       8373.50       8598.00       159.70 o                         
   3   5   3       1912.64       1882.72        55.09 o                         
   4   5   3        254.72        259.47        26.38 o                         
   5   5   3       2549.49       2566.97        76.65 o                         
   6   5   3        557.30        442.63       104.23 o                         
   7   5   3        409.34        412.61        98.10 o                         
  -7   6   3       1944.08       1736.80       154.93 o                         
  -6   6   3        615.52        558.22        93.67 o                         
  -5   6   3        823.60        877.31        67.36 o                         
  -4   6   3       2295.30       2285.40        60.64 o                         
  -3   6   3       6111.74       6263.04       123.78 o                         
  -2   6   3       1744.79       1715.45        57.16 o                         
  -1   6   3       2523.19       2540.07        66.34 o                         
   0   6   3        161.38        159.78        21.37 o                         
   1   6   3       2868.57       2930.39        63.66 o                         
   2   6   3       1718.18       1741.59        47.72 o                         
   3   6   3       5539.64       5714.91       127.91 o                         
   4   6   3       2137.94       2197.53        73.77 o                         
   5   6   3        783.88        738.16        44.14 o                         
   6   6   3        849.71        820.56       108.38 o                         
   7   6   3       1835.08       1924.03       261.43 o                         
  -6   7   3        195.71        139.40        95.01 o                         
  -5   7   3       3373.24       3602.95       103.05 o                         
  -4   7   3       1279.98       1372.17        55.78 o                         
  -3   7   3       3406.46       3616.00        88.52 o                         
  -2   7   3       7152.87       7294.88       161.98 o                         
  -1   7   3        486.32        510.22        35.97 o                         
   0   7   3       5516.15       5411.66       105.96 o                         
   1   7   3        761.33        821.99        43.66 o                         
   2   7   3       6834.86       6952.87       159.58 o                         
   3   7   3       3715.93       3874.87        97.79 o                         
   4   7   3       1438.85       1516.47        63.89 o                         
   5   7   3       3249.63       3441.33       115.32 o                         
   6   7   3        193.44        110.77       111.12 o                         
  -6   8   3        140.84        104.01       117.13 o                         
  -5   8   3        419.19        459.61        59.45 o                         
  -4   8   3        479.20        544.56        44.67 o                         
  -3   8   3       4781.39       5026.69       122.74 o                         
  -2   8   3        333.47        335.69        38.64 o                         
  -1   8   3       2171.54       2197.02        79.47 o                         
   0   8   3       1114.19       1153.20        48.44 o                         
   1   8   3       2225.08       2311.51        75.03 o                         
   2   8   3        429.92        458.00        42.20 o                         
   3   8   3       4849.66       5029.98       131.87 o                         
   4   8   3        544.82        514.78        47.91 o                         
   5   8   3        461.51        434.80        61.32 o                         
   6   8   3        215.71        201.90       129.17 o                         
  -6   9   3       1435.96       1429.32       159.57 o                         
  -5   9   3       3057.88       3020.76       147.07 o                         
  -4   9   3        230.99        227.55        43.60 o                         
  -3   9   3        314.36        293.07        45.42 o                         
  -2   9   3       2188.17       2247.12        77.48 o                         
  -1   9   3       3592.68       3724.13       115.39 o                         
   0   9   3       6297.85       5964.42       183.00 o                         
   1   9   3       4157.87       4175.13       123.23 o                         
   2   9   3       2202.15       2190.64        78.87 o                         
   3   9   3        288.29        328.93        63.37 o                         
   4   9   3        197.45        170.77        52.17 o                         
   5   9   3       3361.59       3542.50       150.50 o                         
   6   9   3       1505.26       1570.57       161.43 o                         
  -5  10   3        681.21        722.10        90.59 o                         
  -4  10   3        610.41        640.78        79.12 o                         
  -3  10   3       1288.68       1213.02        72.84 o                         
  -2  10   3       1710.39       1633.35        71.91 o                         
  -1  10   3       5137.07       5257.15       166.67 o                         
   0  10   3       3646.90       3661.60       115.45 o                         
   1  10   3       4891.66       4841.24       161.21 o                         
   2  10   3       1604.92       1491.70        79.56 o                         
   3  10   3       1168.54       1094.09        72.28 o                         
   4  10   3        508.04        494.86        75.55 o                         
   5  10   3        611.40        712.41        82.65 o                         
  -5  11   3        600.12        663.03        95.79 o                         
  -4  11   3        592.67        583.80        85.85 o                         
  -3  11   3         70.48         51.14        55.84 o                         
  -2  11   3       1043.60       1044.79        73.11 o                         
  -1  11   3       2411.85       2478.32       161.99 o                         
   0  11   3       1155.51       1063.68        69.46 o                         
   1  11   3       2632.51       2577.53       115.58 o                         
   2  11   3       1026.62       1034.48        83.11 o                         
   3  11   3         61.36         29.75        61.39 o                         
   4  11   3        711.60        737.82        92.14 o                         
   5  11   3        612.13        564.01        97.64 o                         
  -4  12   3       1311.49       1181.81       115.02 o                         
  -3  12   3       3348.35       3635.68       179.99 o                         
  -2  12   3       1285.53       1281.53        87.99 o                         
  -1  12   3       2855.76       2858.92       162.35 o                         
   0  12   3         69.34        -86.57        57.71 o                         
   1  12   3       3036.46       3039.24       135.69 o                         
   2  12   3       1360.06       1372.60        92.78 o                         
   3  12   3       3271.65       3347.33       148.84 o                         
   4  12   3       1102.78        973.39       106.94 o                         
  -4  13   3        520.25        376.54       111.60 o                         
  -3  13   3        675.46        538.64       113.09 o                         
  -2  13   3        460.34        325.68        78.73 o                         
  -1  13   3        238.29          9.71       147.25 o                         
   0  13   3        603.06        340.80       159.75 o                         
   1  13   3        289.66        203.16       107.61 o                         
   2  13   3        426.40        279.96        84.75 o                         
   3  13   3        757.36        683.09       106.63 o                         
   4  13   3        568.04        428.18       110.22 o                         
  -3  14   3        482.74        372.09       117.34 o                         
  -2  14   3        852.61        737.90       100.32 o                         
  -1  14   3       2022.64       1927.82       130.02 o                         
   0  14   3       2486.97       2419.32       163.56 o                         
   1  14   3       1816.16       1655.60       125.71 o                         
   2  14   3       1005.56        760.26        93.27 o                         
   3  14   3        404.63        268.44       122.44 o                         
  -1  15   3       1170.53        986.44       136.29 o                         
   0  15   3         89.24        -65.11       108.11 o                         
   1  15   3       1276.92       1217.05       135.24 o                         
   0   0   4      60754.54      45972.30      1247.30 o                         
   1   0   4      13064.37      12651.31       255.29 o                         
   2   0   4      29834.27      29150.24       606.08 o                         
   3   0   4         83.14         73.99        18.79 o                         
   4   0   4       1698.74       1694.65        58.56 o                         
   5   0   4      11882.84      11176.72       245.69 o                         
   6   0   4        578.98        530.81        52.03 o                         
   7   0   4       1587.21       1442.38        92.56 o                         
  -7   1   4       3756.63       3552.39       256.74 o                         
  -6   1   4        931.17        935.04        45.69 o                         
  -5   1   4       2424.36       2376.39        80.56 o                         
  -4   1   4        779.50        806.26        36.22 o                         
  -3   1   4      11043.88      11190.95       249.87 o                         
  -2   1   4       2934.66       3114.32        75.78 o                         
  -1   1   4       3865.10       4098.39        91.58 o                         
   0   1   4       7484.55       7315.24       145.15 o                         
   1   1   4       3971.59       4254.15        86.89 o                         
   2   1   4       3428.79       3521.08        71.33 o                         
   3   1   4      10739.15      10731.04       230.02 o                         
   4   1   4        764.72        801.30        31.25 o                         
   5   1   4       2492.12       2401.13        53.45 o                         
   6   1   4       1028.65        860.72        85.91 o                         
   7   1   4       3904.92       3505.85       187.36 o                         
  -7   2   4         45.58         36.47        56.00 o                         
  -6   2   4        234.69        245.42        35.18 o                         
  -5   2   4       5943.64       5888.74       146.38 o                         
  -4   2   4       1675.91       1700.22        58.70 o                         
  -3   2   4        835.51        844.80        35.47 o                         
  -2   2   4      14855.73      15035.16       309.83 o                         
  -1   2   4       2631.89       2553.32        57.07 o                         
   0   2   4      13343.04      12785.24       233.10 o                         
   1   2   4       2507.25       2441.33        56.72 o                         
   2   2   4      14359.57      14500.97       299.09 o                         
   3   2   4        940.90        914.87        35.78 o                         
   4   2   4       1968.40       1914.08        56.86 o                         
   5   2   4       6036.50       6012.92       141.47 o                         
   6   2   4        283.23        228.11        82.35 o                         
   7   2   4         74.68         55.11        77.40 o                         
  -7   3   4       3006.76       2725.62       219.10 o                         
  -6   3   4        554.34        521.93        48.34 o                         
  -5   3   4        641.43        671.05        43.43 o                         
  -4   3   4       4739.60       4814.52       109.77 o                         
  -3   3   4      15540.45      15938.23       356.39 o                         
  -2   3   4        542.52        533.81        30.65 o                         
  -1   3   4      15274.54      15458.76       278.02 o                         
   0   3   4       1831.48       1740.64        42.87 o                         
   1   3   4      14779.59      14810.51       295.05 o                         
   2   3   4        946.15        954.24        35.80 o                         
   3   3   4      15330.36      15612.95       310.52 o                         
   4   3   4       4807.15       4801.22       100.75 o                         
   5   3   4        760.02        710.43        41.72 o                         
   6   3   4        512.18        514.01        86.40 o                         
   7   3   4       2890.24       2589.63       157.79 o                         
  -7   4   4        808.20        790.64        94.20 o                         
  -6   4   4        265.80        243.92        52.06 o                         
  -5   4   4      11310.06      11222.41       270.33 o                         
  -4   4   4       1049.16       1044.52        43.36 o                         
  -3   4   4         97.83        100.48        22.24 o                         
  -2   4   4       2063.47       2002.45        50.09 o                         
  -1   4   4      18072.82      17279.57       334.68 o                         
   0   4   4      26563.63      24825.78       464.90 o                         
   1   4   4      18978.54      18090.45       334.56 o                         
   2   4   4       2127.45       2129.46        54.76 o                         
   3   4   4         69.83         38.53        22.79 o                         
   4   4   4       1078.59       1031.90        42.83 o                         
   5   4   4      11229.22      11110.43       250.18 o                         
   6   4   4        140.64         71.40        84.25 o                         
   7   4   4        759.21        806.70       157.60 o                         
  -7   5   4       2001.36       1892.09       140.22 o                         
  -6   5   4       3377.59       3440.68       187.96 o                         
  -5   5   4        353.01        396.30        43.55 o                         
  -4   5   4       2918.20       3002.33        72.56 o                         
  -3   5   4       3334.15       3439.11        80.54 o                         
  -2   5   4       2952.73       2974.40        68.89 o                         
  -1   5   4       3957.35       4138.56        82.48 o                         
   0   5   4       1653.48       1636.22        42.76 o                         
   1   5   4       3727.28       3908.62        79.99 o                         
   2   5   4       3022.34       3069.73        69.96 o                         
   3   5   4       3225.55       3368.25        86.00 o                         
   4   5   4       3004.22       3070.76        87.02 o                         
   5   5   4        307.80        309.04        22.47 o                         
   6   5   4       3590.09       3634.12       214.11 o                         
   7   5   4       2088.32       1973.14       192.71 o                         
  -7   6   4         38.15         12.05        98.96 o                         
  -6   6   4        376.34        276.45        89.80 o                         
  -5   6   4       4732.71       4839.00       133.92 o                         
  -4   6   4        565.40        557.84        36.36 o                         
  -3   6   4        873.51        860.28        41.70 o                         
  -2   6   4       1390.50       1413.62        45.22 o                         
  -1   6   4        461.10        501.40        29.97 o                         
   0   6   4       1190.09       1207.30        39.67 o                         
   1   6   4        540.30        623.80        30.90 o                         
   2   6   4       1214.49       1230.80        49.07 o                         
   3   6   4        988.28       1052.18        51.80 o                         
   4   6   4        538.60        456.56        41.31 o                         
   5   6   4       4620.05       4688.41       137.69 o                         
   6   6   4        462.34        375.40       109.64 o                         
   7   6   4         50.90         17.64       110.75 o                         
  -6   7   4        834.88        850.68       101.26 o                         
  -5   7   4       1136.43       1205.23        96.15 o                         
  -4   7   4       2503.30       2753.30        86.78 o                         
  -3   7   4      11099.54      11448.81       234.03 o                         
  -2   7   4       6343.56       6586.31       146.14 o                         
  -1   7   4       6898.34       7029.11       147.27 o                         
   0   7   4         16.82         -4.92        36.26 o                         
   1   7   4       6203.62       6330.72       147.15 o                         
   2   7   4       6412.18       6640.00       158.57 o                         
   3   7   4      10493.57      10755.66       241.17 o                         
   4   7   4       2297.71       2549.41        81.97 o                         
   5   7   4       1197.26       1259.52        79.87 o                         
   6   7   4        730.54        795.19       126.90 o                         
  -6   8   4        530.72        417.55       122.57 o                         
  -5   8   4       4489.07       4358.42       154.34 o                         
  -4   8   4       1852.39       1839.16        71.68 o                         
  -3   8   4        372.42        336.41        39.61 o                         
  -2   8   4       4102.04       4220.39       115.65 o                         
  -1   8   4       6829.48       7065.04       178.20 o                         
   0   8   4       2375.08       2316.49        88.48 o                         
   1   8   4       6990.05       7283.02       170.97 o                         
   2   8   4       3991.06       4063.36       115.69 o                         
   3   8   4        409.57        366.14        46.50 o                         
   4   8   4       1866.45       1890.87        84.67 o                         
   5   8   4       4369.33       4474.86       154.16 o                         
   6   8   4        487.73        549.45       127.38 o                         
  -6   9   4       1105.99       1160.69       147.20 o                         
  -5   9   4        586.43        539.87        77.15 o                         
  -4   9   4       2447.25       2490.37       115.13 o                         
  -3   9   4       1873.57       1867.53        74.93 o                         
  -2   9   4       1193.51       1243.73        68.82 o                         
  -1   9   4       1857.95       1898.46        75.72 o                         
   0   9   4        515.59        510.96        58.41 o                         
   1   9   4       1832.56       1851.47        72.32 o                         
   2   9   4       1247.53       1255.85        66.16 o                         
   3   9   4       1981.70       1921.37        83.26 o                         
   4   9   4       2612.17       2804.71       104.57 o                         
   5   9   4        532.01        370.15        79.70 o                         
   6   9   4       1198.96       1428.25       155.21 o                         
  -5  10   4       3095.64       3152.27       154.11 o                         
  -4  10   4        502.33        482.34        81.38 o                         
  -3  10   4       1091.73       1168.61        75.72 o                         
  -2  10   4       1752.49       1739.62        90.51 o                         
  -1  10   4       1730.25       1711.92        97.05 o                         
   0  10   4       6160.05       6103.64       226.01 o                         
   1  10   4       2009.13       1914.36        88.08 o                         
   2  10   4       1778.97       1745.86        78.03 o                         
   3  10   4        998.62       1026.02        74.05 o                         
   4  10   4        399.65        305.99        71.23 o                         
   5  10   4       3046.20       3105.08       140.15 o                         
  -5  11   4        211.68        249.97        95.35 o                         
  -4  11   4       1182.50       1195.93       101.79 o                         
  -3  11   4       5763.68       6019.79       182.30 o                         
  -2  11   4        635.73        598.39        61.49 o                         
  -1  11   4       2738.01       2818.49       127.34 o                         
   0  11   4        234.29        243.51        45.82 o                         
   1  11   4       2570.41       2516.83       123.87 o                         
   2  11   4        594.67        509.65        72.78 o                         
   3  11   4       5434.15       5711.79       189.58 o                         
   4  11   4        961.54        889.25        95.07 o                         
   5  11   4        196.96        344.60        82.46 o                         
  -4  12   4        668.34        698.49       106.30 o                         
  -3  12   4       1090.86       1104.11       109.16 o                         
  -2  12   4       1536.02       1458.69       105.86 o                         
  -1  12   4        891.94        851.70        85.92 o                         
   0  12   4        333.56        178.57       103.03 o                         
   1  12   4        858.68        862.71       114.15 o                         
   2  12   4       1813.02       1852.96       111.89 o                         
   3  12   4       1173.45       1198.80        94.07 o                         
   4  12   4        742.23        569.53        95.01 o                         
  -3  13   4        578.49        508.50       114.87 o                         
  -2  13   4         66.56       -102.71        85.64 o                         
  -1  13   4        401.39        219.32        93.42 o                         
   0  13   4        123.25         31.66        91.51 o                         
   1  13   4        309.45         36.90       121.53 o                         
   2  13   4         71.35        -79.19        87.35 o                         
   3  13   4        492.77        381.20       108.28 o                         
  -2  14   4        302.39        191.54       114.46 o                         
  -1  14   4       1496.50       1374.11       114.08 o                         
   0  14   4        199.65        176.96        97.85 o                         
   1  14   4       1617.29       1699.59       130.19 o                         
   2  14   4        210.80         50.73        89.94 o                         
   1   0   5      11396.36      11336.70       229.39 o                         
   2   0   5       6128.51       6293.96       145.40 o                         
   3   0   5      19932.87      18923.55       426.01 o                         
   4   0   5        303.64        328.65        29.92 o                         
   5   0   5       4595.15       4796.62       115.45 o                         
   6   0   5        464.06        524.33        49.41 o                         
   7   0   5        306.19        272.10        65.05 o                         
  -7   1   5        269.69        265.62        55.42 o                         
  -6   1   5        884.36        870.43        49.41 o                         
  -5   1   5       4986.83       4922.11       121.64 o                         
  -4   1   5       1378.54       1402.23        57.55 o                         
  -3   1   5       2489.84       2603.19        69.66 o                         
  -2   1   5       2919.72       3067.70        68.85 o                         
  -1   1   5       1004.04       1052.53        31.75 o                         
   0   1   5         60.35         84.00        14.63 o                         
   1   1   5        719.66        743.51        26.52 o                         
   2   1   5       2502.67       2612.49        61.44 o                         
   3   1   5       2520.74       2650.53        61.79 o                         
   4   1   5       1030.38       1004.49        43.06 o                         
   5   1   5       4639.73       4632.39       116.15 o                         
   6   1   5        830.24        656.45        89.31 o                         
   7   1   5        198.82        146.56        73.20 o                         
  -7   2   5       3958.31       3857.21       163.44 o                         
  -6   2   5        772.20        792.04        62.21 o                         
  -5   2   5       4320.46       4278.87       112.14 o                         
  -4   2   5        238.35        292.39        26.24 o                         
  -3   2   5        885.28        921.27        41.23 o                         
  -2   2   5        793.49        813.90        32.58 o                         
  -1   2   5       7874.21       7912.00       145.20 o                         
   0   2   5        167.54        148.15        17.82 o                         
   1   2   5       7349.69       7401.53       153.80 o                         
   2   2   5        798.13        840.75        33.24 o                         
   3   2   5       1244.42       1278.51        38.16 o                         
   4   2   5        150.61        134.17        25.56 o                         
   5   2   5       4547.04       4396.93       113.46 o                         
   6   2   5        875.29        776.91        97.94 o                         
   7   2   5       3815.69       3575.03       188.07 o                         
  -7   3   5        414.82        333.90        78.83 o                         
  -6   3   5        286.58        170.19        73.68 o                         
  -5   3   5       5194.61       5328.25       147.58 o                         
  -4   3   5       1369.31       1407.34        53.15 o                         
  -3   3   5       1158.61       1171.70        50.23 o                         
  -2   3   5       4860.57       4777.19       105.78 o                         
  -1   3   5      31063.32      29259.46       524.97 o                         
   0   3   5      32140.75      30115.02       542.75 o                         
   1   3   5      30240.88      28115.37       551.12 o                         
   2   3   5       5173.31       5231.59       110.97 o                         
   3   3   5       1149.28       1136.53        45.43 o                         
   4   3   5       1601.48       1518.59        49.02 o                         
   5   3   5       5069.33       4973.45       115.57 o                         
   6   3   5        508.34        463.80        88.56 o                         
   7   3   5        445.45        444.12        92.40 o                         
  -7   4   5        806.58        685.13        97.17 o                         
  -6   4   5       1198.68       1139.17       105.35 o                         
  -5   4   5       1590.70       1736.55        78.53 o                         
  -4   4   5       2024.42       2002.36        60.12 o                         
  -3   4   5      16826.55      16853.30       338.56 o                         
  -2   4   5       1093.13       1097.88        38.93 o                         
  -1   4   5      18885.28      18638.02       353.67 o                         
   0   4   5        731.98        694.00        35.18 o                         
   1   4   5      19263.42      18799.80       353.42 o                         
   2   4   5       1030.43       1024.24        42.67 o                         
   3   4   5      16406.66      16228.50       351.98 o                         
   4   4   5       2187.16       2073.16        73.03 o                         
   5   4   5       1401.79       1397.78        50.88 o                         
   6   4   5       1093.93       1069.41       119.85 o                         
   7   4   5        906.75        808.86       112.44 o                         
  -7   5   5         65.17        -45.85        89.28 o                         
  -6   5   5        664.96        486.61        81.79 o                         
  -5   5   5       2781.18       2901.68        80.47 o                         
  -4   5   5       4505.45       4463.97       104.09 o                         
  -3   5   5       4672.77       4739.16       106.33 o                         
  -2   5   5       3205.07       3266.83        72.85 o                         
  -1   5   5       2444.71       2543.48        62.35 o                         
   0   5   5          0.71        -19.08        24.31 o                         
   1   5   5       2377.01       2421.96        58.99 o                         
   2   5   5       3348.84       3387.59        81.35 o                         
   3   5   5       4601.24       4664.19       121.10 o                         
   4   5   5       4137.53       3994.10       126.65 o                         
   5   5   5       2874.53       2793.80        78.61 o                         
   6   5   5        482.54        370.01       110.39 o                         
   7   5   5         42.26         79.01       109.72 o                         
  -7   6   5       1050.96       1246.08       134.72 o                         
  -6   6   5        228.41        132.50        96.16 o                         
  -5   6   5        392.72        544.70        52.42 o                         
  -4   6   5        303.25        267.86        35.59 o                         
  -3   6   5        915.01        957.51        47.42 o                         
  -2   6   5       2805.15       2747.88        73.16 o                         
  -1   6   5       3650.89       3700.36        83.02 o                         
   0   6   5        555.37        566.62        30.37 o                         
   1   6   5       3729.78       3714.53        78.42 o                         
   2   6   5       2964.84       2913.90        83.26 o                         
   3   6   5       1360.45       1354.84        67.59 o                         
   4   6   5        201.36        145.83        37.94 o                         
   5   6   5        409.46        383.53        37.69 o                         
   6   6   5        332.98        309.55       104.55 o                         
   7   6   5       1154.18       1394.91       218.04 o                         
  -6   7   5        483.90        510.53       107.35 o                         
  -5   7   5       2909.97       3033.78       145.79 o                         
  -4   7   5        646.76        650.18        45.15 o                         
  -3   7   5        279.51        256.54        35.14 o                         
  -2   7   5       3782.15       3861.95        93.91 o                         
  -1   7   5      21166.96      20836.62       451.13 o                         
   0   7   5       1810.06       1777.92        62.83 o                         
   1   7   5      20678.68      20405.76       547.47 o                         
   2   7   5       3527.98       3648.62       116.70 o                         
   3   7   5        272.96        242.42        44.92 o                         
   4   7   5        902.45        858.23        51.09 o                         
   5   7   5       2929.12       2864.38       164.10 o                         
   6   7   5        463.75        518.16       128.62 o                         
  -6   8   5       1351.13       1482.60       157.21 o                         
  -5   8   5        222.16        260.32        68.05 o                         
  -4   8   5        833.94        838.36        52.97 o                         
  -3   8   5       3148.27       3261.35        98.63 o                         
  -2   8   5       1470.88       1555.47        72.86 o                         
  -1   8   5       2159.29       2251.29        77.09 o                         
   0   8   5       2565.36       2522.07        80.63 o                         
   1   8   5       2166.01       2242.09        77.42 o                         
   2   8   5       1417.23       1380.30        86.08 o                         
   3   8   5       3007.72       3039.17       101.15 o                         
   4   8   5       1094.09       1117.94        74.27 o                         
   5   8   5        219.52        341.21        66.05 o                         
   6   8   5       1171.45       1473.12       192.46 o                         
  -6   9   5         57.63        100.25       133.86 o                         
  -5   9   5        905.43        874.31        91.60 o                         
  -4   9   5        433.92        486.86        72.30 o                         
  -3   9   5       2110.78       2270.75        88.46 o                         
  -2   9   5       2608.92       2718.98        94.67 o                         
  -1   9   5        505.13        514.19        58.85 o                         
   0   9   5       1265.95       1348.44        75.13 o                         
   1   9   5        471.09        402.62        55.40 o                         
   2   9   5       2576.73       2634.05       121.59 o                         
   3   9   5       2036.89       2221.08       110.04 o                         
   4   9   5        302.02        372.12        59.22 o                         
   5   9   5        935.36        952.60        87.91 o                         
   6   9   5         47.13          6.79       141.91 o                         
  -5  10   5       1027.64        957.09        93.84 o                         
  -4  10   5       1692.66       1883.79       120.48 o                         
  -3  10   5       3468.58       3494.90       129.60 o                         
  -2  10   5       1901.67       1981.96        92.61 o                         
  -1  10   5       1931.83       1983.17       104.10 o                         
   0  10   5       1093.08        949.60        91.65 o                         
   1  10   5       1943.19       1951.49        90.68 o                         
   2  10   5       1965.03       2084.76        86.02 o                         
   3  10   5       3137.00       3168.13       125.65 o                         
   4  10   5       1725.72       1832.54       109.93 o                         
   5  10   5        846.52        785.25        93.51 o                         
  -5  11   5       2426.55       2563.71       148.49 o                         
  -4  11   5        749.76        697.71        98.93 o                         
  -3  11   5        118.86        105.38        62.09 o                         
  -2  11   5        487.41        364.56        74.61 o                         
  -1  11   5       3805.12       4080.09       201.70 o                         
   0  11   5        403.21        317.45        85.77 o                         
   1  11   5       3751.73       3709.77       149.26 o                         
   2  11   5        590.22        522.17        66.57 o                         
   3  11   5        110.63         38.72        58.07 o                         
   4  11   5        905.07        911.58        87.50 o                         
   5  11   5       2496.46       2579.30       172.05 o                         
  -4  12   5         33.89         18.19       110.39 o                         
  -3  12   5        241.83        127.51        99.33 o                         
  -2  12   5       1331.35       1197.38        96.36 o                         
  -1  12   5       1286.80       1122.75        94.65 o                         
   0  12   5       2674.68       2537.42       175.41 o                         
   1  12   5       1246.74       1134.42        94.04 o                         
   2  12   5       1124.19        944.11        89.83 o                         
   3  12   5        287.66        193.59        74.68 o                         
   4  12   5         58.35        -11.13        88.79 o                         
  -3  13   5        273.41        259.24       112.53 o                         
  -2  13   5       1033.91       1049.19        94.91 o                         
  -1  13   5        420.59        252.14       111.89 o                         
   0  13   5       2179.01       2426.48       142.77 o                         
   1  13   5        402.75        277.49        93.17 o                         
   2  13   5        844.37        826.70        88.25 o                         
   3  13   5        254.27        243.57       115.05 o                         
  -2  14   5        649.18        679.08       136.80 o                         
  -1  14   5        781.05        751.16       111.44 o                         
   0  14   5        246.05        181.08       115.91 o                         
   1  14   5        733.63        615.60       111.20 o                         
   2  14   5        722.75        687.72       113.76 o                         
   0   0   6       2397.00       2540.04        82.89 o                         
   1   0   6      45850.23      40712.50       881.80 o                         
   2   0   6       3772.89       4312.00       110.32 o                         
   3   0   6       3639.38       3806.09        94.71 o                         
   4   0   6         74.31         79.54        27.74 o                         
   5   0   6         19.24         28.15        29.83 o                         
   6   0   6        289.41        318.03        41.08 o                         
   7   0   6         49.88         22.90        73.36 o                         
  -7   1   6       1714.43       1570.84       111.97 o                         
  -6   1   6        986.55       1124.79        94.89 o                         
  -5   1   6        157.42        185.50        28.76 o                         
  -4   1   6       1958.01       2109.06        66.10 o                         
  -3   1   6       2091.31       2006.37        60.34 o                         
  -2   1   6       8135.42       8224.65       178.15 o                         
  -1   1   6       9131.36       8886.03       179.73 o                         
   0   1   6       5183.58       5194.17       116.31 o                         
   1   1   6       8598.96       8477.63       172.82 o                         
   2   1   6       8288.98       8408.92       163.50 o                         
   3   1   6       1833.80       1802.80        50.75 o                         
   4   1   6       1968.11       2094.54        65.72 o                         
   5   1   6        153.40        156.73        36.49 o                         
   6   1   6        643.25        608.08        43.58 o                         
   7   1   6       1503.56       1335.44       114.05 o                         
  -7   2   6          3.04         30.73        50.45 o                         
  -6   2   6       4715.12       4480.49       181.47 o                         
  -5   2   6       2190.36       2309.21        70.28 o                         
  -4   2   6       3287.00       3302.54        90.35 o                         
  -3   2   6       4387.87       4519.51       104.89 o                         
  -2   2   6      11009.08      11456.64       241.30 o                         
  -1   2   6       2145.93       2109.91        69.71 o                         
   0   2   6      27151.48      25581.46       462.23 o                         
   1   2   6       2543.87       2554.61        58.69 o                         
   2   2   6      10796.65      11340.27       234.80 o                         
   3   2   6       4356.45       4490.38        95.95 o                         
   4   2   6       3500.34       3360.81       103.97 o                         
   5   2   6       2136.06       2113.46        67.28 o                         
   6   2   6       4600.09       4352.27       210.26 o                         
   7   2   6         11.57         10.85        86.19 o                         
  -7   3   6        274.68        244.07        52.04 o                         
  -6   3   6        818.37        756.96        81.87 o                         
  -5   3   6       2145.11       2185.58        60.30 o                         
  -4   3   6       1614.27       1685.53        58.61 o                         
  -3   3   6       8496.45       8407.84       186.05 o                         
  -2   3   6       3409.04       3431.19        72.28 o                         
  -1   3   6      10671.24      10458.07       195.67 o                         
   0   3   6         12.07         11.11        19.15 o                         
   1   3   6      10471.16      10363.41       207.60 o                         
   2   3   6       3139.30       3182.51        77.65 o                         
   3   3   6       8730.04       8680.86       202.68 o                         
   4   3   6       1600.66       1526.09        74.27 o                         
   5   3   6       2082.21       1867.14        88.25 o                         
   6   3   6        774.93        812.30       104.01 o                         
   7   3   6        350.94        345.33       103.14 o                         
  -7   4   6        665.06        559.26        94.65 o                         
  -6   4   6        228.36        158.88        74.70 o                         
  -5   4   6       1571.77       1595.40        52.32 o                         
  -4   4   6       2203.93       2151.94        68.56 o                         
  -3   4   6       1325.05       1321.39        55.75 o                         
  -2   4   6        419.00        465.44        26.23 o                         
  -1   4   6       8865.73       8847.79       165.81 o                         
   0   4   6       2103.77       2240.59        62.56 o                         
   1   4   6       8650.78       8466.77       176.15 o                         
   2   4   6        333.02        369.50        31.17 o                         
   3   4   6       1104.64       1086.22        60.51 o                         
   4   4   6       2111.01       1831.17        76.94 o                         
   5   4   6       1468.83       1357.14        58.18 o                         
   6   4   6        397.50        384.98       100.84 o                         
   7   4   6        648.36        666.50       112.19 o                         
  -7   5   6       2060.99       2023.75       167.87 o                         
  -6   5   6         54.82         25.19        79.38 o                         
  -5   5   6       2279.32       2336.17        85.23 o                         
  -4   5   6       4355.06       4359.72       118.60 o                         
  -3   5   6        383.71        410.23        34.75 o                         
  -2   5   6       6993.41       7150.71       152.66 o                         
  -1   5   6        776.04        772.55        44.91 o                         
   0   5   6       3290.89       3485.65        91.59 o                         
   1   5   6        672.52        667.70        33.56 o                         
   2   5   6       6802.19       6776.32       179.51 o                         
   3   5   6        313.59        304.84        43.92 o                         
   4   5   6       4560.15       4456.32       128.76 o                         
   5   5   6       2220.27       2142.28        72.74 o                         
   6   5   6         49.13         58.67        98.11 o                         
   7   5   6       2013.77       2112.65       191.37 o                         
  -6   6   6       1891.35       1727.10       125.37 o                         
  -5   6   6        742.50        720.02        84.85 o                         
  -4   6   6        510.01        500.82        40.36 o                         
  -3   6   6       2015.37       1993.57        66.09 o                         
  -2   6   6       7087.74       7167.76       153.87 o                         
  -1   6   6       4364.87       4567.48       102.96 o                         
   0   6   6       7202.74       6875.56       158.66 o                         
   1   6   6       4453.27       4540.69       110.57 o                         
   2   6   6       6759.03       6699.35       169.50 o                         
   3   6   6       2330.13       2319.48        86.18 o                         
   4   6   6        373.09        322.95        49.92 o                         
   5   6   6       1088.09       1070.43        64.03 o                         
   6   6   6       1830.97       1789.09       208.73 o                         
  -6   7   6        751.53        757.68       119.48 o                         
  -5   7   6       2655.74       2776.87       137.78 o                         
  -4   7   6       1160.92       1147.64        58.80 o                         
  -3   7   6       7435.74       7533.78       168.75 o                         
  -2   7   6       2343.16       2312.31        76.36 o                         
  -1   7   6       2677.71       2759.34        78.45 o                         
   0   7   6       1444.98       1510.55        65.86 o                         
   1   7   6       2417.94       2391.53        85.47 o                         
   2   7   6       2591.90       2472.96        88.61 o                         
   3   7   6       7780.33       7830.15       205.34 o                         
   4   7   6       1383.88       1279.42        77.05 o                         
   5   7   6       2698.18       2862.21       182.03 o                         
   6   7   6        654.05        688.95       126.31 o                         
  -6   8   6       1162.70       1080.65       144.05 o                         
  -5   8   6       2472.90       2507.66       132.38 o                         
  -4   8   6        886.42        860.01        67.68 o                         
  -3   8   6       2594.51       2603.68        85.86 o                         
  -2   8   6       1045.17       1068.82        59.20 o                         
  -1   8   6         55.41         69.82        45.43 o                         
   0   8   6         28.82         -0.59        46.82 o                         
   1   8   6         71.28         -8.77        42.27 o                         
   2   8   6        804.53        856.21        63.80 o                         
   3   8   6       2436.06       2338.72       102.24 o                         
   4   8   6        787.93        771.22        65.38 o                         
   5   8   6       2264.34       2164.33       137.59 o                         
   6   8   6       1059.90       1154.05       156.00 o                         
  -5   9   6        777.95        786.15        89.78 o                         
  -4   9   6       3630.33       3987.14       155.90 o                         
  -3   9   6          2.63        -47.06        47.58 o                         
  -2   9   6       7544.81       7816.66       195.82 o                         
  -1   9   6        532.48        478.30        58.90 o                         
   0   9   6       2479.62       2389.86        98.51 o                         
   1   9   6        575.62        560.72        53.57 o                         
   2   9   6       7250.09       7347.97       207.87 o                         
   3   9   6         12.37         49.53        48.46 o                         
   4   9   6       3613.43       3764.97       212.16 o                         
   5   9   6        845.71        791.77        84.48 o                         
  -5  10   6        306.45        375.94        97.68 o                         
  -4  10   6        559.55        534.46        94.46 o                         
  -3  10   6       3060.73       3173.19       130.00 o                         
  -2  10   6        658.85        711.82        68.24 o                         
  -1  10   6       6856.67       7019.45       194.07 o                         
   0  10   6       3365.77       3271.02       121.48 o                         
   1  10   6       6504.16       6612.26       197.83 o                         
   2  10   6        646.52        637.09        57.30 o                         
   3  10   6       3382.50       3218.47       139.96 o                         
   4  10   6        605.05        614.27       108.80 o                         
   5  10   6        441.20        455.86        81.14 o                         
  -4  11   6        550.11        536.30        87.57 o                         
  -3  11   6       1141.65       1094.27        93.61 o                         
  -2  11   6         73.93         12.53        77.88 o                         
  -1  11   6        726.14        680.68        82.08 o                         
   0  11   6          2.67        -82.29        63.93 o                         
   1  11   6        668.55        594.95        71.12 o                         
   2  11   6        197.85        150.51        66.10 o                         
   3  11   6       1171.79       1159.26        85.08 o                         
   4  11   6        511.46        473.92        89.35 o                         
  -4  12   6        785.93        937.58       122.05 o                         
  -3  12   6        310.49        295.11        99.00 o                         
  -2  12   6       1001.51       1123.97        97.34 o                         
  -1  12   6         87.04        -43.99        79.14 o                         
   0  12   6       2320.45       2039.59       115.98 o                         
   1  12   6         66.27        -33.34        76.46 o                         
   2  12   6        895.49        858.50        87.78 o                         
   3  12   6        213.10        122.35       101.21 o                         
   4  12   6        644.16        684.34       106.88 o                         
  -3  13   6        342.50        387.54       117.18 o                         
  -2  13   6       1702.71       1859.66       131.78 o                         
  -1  13   6        450.48        331.04        97.03 o                         
   0  13   6        142.67        -16.96        82.35 o                         
   1  13   6        433.11        364.07        90.01 o                         
   2  13   6       1830.91       1843.48       126.27 o                         
   3  13   6        401.16        307.60       108.36 o                         
  -1  14   6       1715.00       1745.15       129.11 o                         
   0  14   6          6.64       -140.88        94.83 o                         
   1  14   6       1715.56       1819.73       143.49 o                         
   1   0   7        977.35       1014.00        39.30 o                         
   2   0   7        951.63       1044.17        41.68 o                         
   3   0   7       1127.82       1194.47        51.12 o                         
   4   0   7       3943.94       4056.20       119.18 o                         
   5   0   7        342.24        340.23        41.05 o                         
   6   0   7       3763.02       3847.38       179.79 o                         
   7   0   7          1.52         32.89        81.76 o                         
  -7   1   7         27.97         69.64        54.26 o                         
  -6   1   7       2776.84       2732.95       143.34 o                         
  -5   1   7        681.85        683.38        48.51 o                         
  -4   1   7       3314.19       3276.88       107.85 o                         
  -3   1   7       2657.84       2721.99        74.58 o                         
  -2   1   7       4753.41       4865.98       119.19 o                         
  -1   1   7       2435.11       2611.53        63.22 o                         
   0   1   7       3815.85       3514.87        85.71 o                         
   1   1   7       2168.97       2349.78        65.75 o                         
   2   1   7       4687.54       4798.81        99.45 o                         
   3   1   7       2390.75       2424.63        76.18 o                         
   4   1   7       3889.94       3869.23       110.88 o                         
   5   1   7        512.01        572.55        81.99 o                         
   6   1   7       2845.47       2823.22       129.92 o                         
   7   1   7         52.72         82.09        96.35 o                         
  -7   2   7        507.28        459.86        62.60 o                         
  -6   2   7         22.20         60.28        71.77 o                         
  -5   2   7        379.92        397.37        44.58 o                         
  -4   2   7      12117.63      11896.25       279.68 o                         
  -3   2   7        922.87        943.94        45.46 o                         
  -2   2   7      25657.89      24987.06       615.25 o                         
  -1   2   7        386.94        410.89        30.00 o                         
   0   2   7        608.28        595.70        30.96 o                         
   1   2   7        470.78        517.25        29.02 o                         
   2   2   7      25055.09      24650.18       455.49 o                         
   3   2   7        982.56       1029.61        48.20 o                         
   4   2   7      11153.26      11141.79       267.48 o                         
   5   2   7        460.13        452.54        41.53 o                         
   6   2   7         47.56         12.85        54.10 o                         
   7   2   7        468.37        481.40       105.23 o                         
  -7   3   7         36.11         22.98        93.78 o                         
  -6   3   7       1418.01       1467.69       117.79 o                         
  -5   3   7        997.96        969.42        62.94 o                         
  -4   3   7       7772.80       7840.83       197.10 o                         
  -3   3   7       6417.81       6684.17       171.00 o                         
  -2   3   7       2323.24       2322.95        72.26 o                         
  -1   3   7       6617.14       6585.84       131.78 o                         
   0   3   7       1151.22       1108.06        37.97 o                         
   1   3   7       6647.99       6682.33       146.85 o                         
   2   3   7       2549.83       2574.78        71.41 o                         
   3   3   7       7205.44       7546.98       172.58 o                         
   4   3   7       7577.43       7655.26       189.30 o                         
   5   3   7       1134.35       1076.74        67.40 o                         
   6   3   7       1284.87       1131.35       121.48 o                         
   7   3   7         31.82         58.65       107.29 o                         
  -7   4   7        166.24         71.72        99.91 o                         
  -6   4   7       2312.80       2336.29       146.26 o                         
  -5   4   7         39.47         66.08        44.93 o                         
  -4   4   7        931.83        959.77        60.08 o                         
  -3   4   7         62.78         54.39        31.21 o                         
  -2   4   7       4014.51       3952.54       114.99 o                         
  -1   4   7        860.32        925.91        40.96 o                         
   0   4   7       4590.61       4728.38       107.96 o                         
   1   4   7        991.83        992.89        44.41 o                         
   2   4   7       5267.90       5129.08       158.06 o                         
   3   4   7         44.87         25.89        38.02 o                         
   4   4   7       1064.85       1033.37        53.10 o                         
   5   4   7         29.37        -58.76        50.90 o                         
   6   4   7       2318.44       2330.94       165.58 o                         
   7   4   7        125.40        126.46       105.89 o                         
  -6   5   7       1838.30       1740.45       128.12 o                         
  -5   5   7       1029.71        977.95        79.61 o                         
  -4   5   7       1010.36       1019.46        54.80 o                         
  -3   5   7        419.53        386.93        37.95 o                         
  -2   5   7       6365.42       6430.26       150.43 o                         
  -1   5   7        359.00        351.23        27.76 o                         
   0   5   7      24262.58      23079.82       541.99 o                         
   1   5   7        322.47        278.12        36.25 o                         
   2   5   7       6335.53       6415.84       170.28 o                         
   3   5   7        314.45        261.71        40.70 o                         
   4   5   7        985.30        901.32        64.07 o                         
   5   5   7        958.56        863.67        61.41 o                         
   6   5   7       2094.71       2182.89       215.53 o                         
  -6   6   7         99.33         71.41        96.50 o                         
  -5   6   7       1394.36       1303.30        91.68 o                         
  -4   6   7       1681.44       1802.06        72.02 o                         
  -3   6   7       2261.51       2277.31        72.17 o                         
  -2   6   7       7791.65       7942.54       182.02 o                         
  -1   6   7        931.01        944.70        50.41 o                         
   0   6   7       7142.01       7095.14       210.06 o                         
   1   6   7       1129.34       1048.05        87.30 o                         
   2   6   7       7740.61       7622.40       201.68 o                         
   3   6   7       2277.78       2171.31       134.52 o                         
   4   6   7       1641.07       1545.97        96.75 o                         
   5   6   7       1549.84       1354.95       128.16 o                         
   6   6   7        149.11        212.59       123.98 o                         
  -6   7   7        790.68        746.44       117.92 o                         
  -5   7   7        243.15        255.85        80.92 o                         
  -4   7   7       3065.40       3073.34        97.39 o                         
  -3   7   7       1052.83       1078.00        60.26 o                         
  -2   7   7        885.14        842.86        51.15 o                         
  -1   7   7       2622.45       2627.55        83.12 o                         
   0   7   7        934.51        852.42        56.14 o                         
   1   7   7       2849.65       2750.37        89.83 o                         
   2   7   7        915.30        862.10        73.03 o                         
   3   7   7       1207.52       1188.13        87.41 o                         
   4   7   7       2838.84       2799.54       130.89 o                         
   5   7   7        334.61        260.98        63.91 o                         
   6   7   7        852.32        745.86       147.28 o                         
  -6   8   7        153.02        123.76       132.09 o                         
  -5   8   7        228.23        315.27        83.16 o                         
  -4   8   7        557.69        514.17        69.53 o                         
  -3   8   7        107.79        145.35        44.62 o                         
  -2   8   7       4816.80       4934.34       138.63 o                         
  -1   8   7        371.24        292.52        59.32 o                         
   0   8   7        978.37        847.06        82.25 o                         
   1   8   7        354.72        314.40        47.37 o                         
   2   8   7       4987.91       4909.49       152.41 o                         
   3   8   7         98.12         11.70        59.52 o                         
   4   8   7        458.58        484.97        65.38 o                         
   5   8   7        261.45        221.56        75.40 o                         
   6   8   7        159.80        151.32       130.32 o                         
  -5   9   7         90.44         54.21        87.57 o                         
  -4   9   7       1617.53       1770.39       138.52 o                         
  -3   9   7        496.00        433.81        51.33 o                         
  -2   9   7       2953.32       3012.92       121.93 o                         
  -1   9   7       1744.20       1800.19        85.46 o                         
   0   9   7      12683.97      12320.96       308.35 o                         
   1   9   7       1663.67       1624.00        80.41 o                         
   2   9   7       2885.69       3074.97       125.30 o                         
   3   9   7        612.81        525.59        68.11 o                         
   4   9   7       1523.61       1502.60       116.83 o                         
   5   9   7         41.84         24.32        74.64 o                         
  -5  10   7       1315.52       1429.51       116.72 o                         
  -4  10   7        254.71        162.34        94.03 o                         
  -3  10   7        890.16       1020.02        87.73 o                         
  -2  10   7        538.59        509.09        74.39 o                         
  -1  10   7       2863.55       2981.12       119.71 o                         
   0  10   7          9.12        -77.39        74.42 o                         
   1  10   7       3114.65       3222.43       118.58 o                         
   2  10   7        613.05        511.63        76.18 o                         
   3  10   7        975.03       1129.51        84.75 o                         
   4  10   7        284.70        197.29        81.63 o                         
   5  10   7       1385.24       1470.04       125.38 o                         
  -4  11   7        563.83        658.42       101.42 o                         
  -3  11   7        363.39        353.91        93.57 o                         
  -2  11   7        161.91        122.03        77.71 o                         
  -1  11   7        981.84        948.82        99.97 o                         
   0  11   7        290.26        265.53       117.85 o                         
   1  11   7        937.42       1066.50        88.30 o                         
   2  11   7        164.24        101.74        66.25 o                         
   3  11   7        585.63        596.82        73.21 o                         
   4  11   7        514.23        553.51        94.52 o                         
  -3  12   7        428.37        346.63       106.29 o                         
  -2  12   7       2154.13       2221.89       130.09 o                         
  -1  12   7        253.12        157.30        81.56 o                         
   0  12   7        386.59        224.51       123.91 o                         
   1  12   7        231.29        146.56        82.67 o                         
   2  12   7       2201.58       2207.18       123.79 o                         
   3  12   7        400.41        363.76       103.18 o                         
  -2  13   7        260.72        306.24       108.60 o                         
  -1  13   7       1993.43       2124.57       130.98 o                         
   0  13   7       1797.98       1867.16       132.15 o                         
   1  13   7       2037.72       2127.49       137.73 o                         
   2  13   7        283.78        234.60        98.39 o                         
  -1  14   7       1666.79       1506.12       121.94 o                         
   0  14   7         34.76       -137.50       145.54 o                         
   1  14   7       1798.03       1865.67       200.22 o                         
   0   0   8        282.27        337.18        38.19 o                         
   1   0   8       3046.00       3139.70        81.03 o                         
   2   0   8       5333.14       5534.22       129.85 o                         
   3   0   8        185.54        271.86        38.32 o                         
   4   0   8      11106.41      11232.69       286.43 o                         
   5   0   8       4254.58       4254.17       132.11 o                         
   6   0   8       3673.26       3810.88       182.99 o                         
   7   0   8        850.78        902.52       143.09 o                         
  -7   1   8         46.51        138.81        67.11 o                         
  -6   1   8        764.82        703.16        83.87 o                         
  -5   1   8        313.39        304.84        48.32 o                         
  -4   1   8       1752.74       1707.53        75.12 o                         
  -3   1   8       2275.74       2326.65        76.99 o                         
  -2   1   8      16886.99      16253.42       403.62 o                         
  -1   1   8       1963.80       1956.23        59.37 o                         
   0   1   8       7871.92       7516.04       166.14 o                         
   1   1   8       2113.52       2087.86        74.82 o                         
   2   1   8      16518.81      16090.09       400.55 o                         
   3   1   8       2117.95       2145.87        81.56 o                         
   4   1   8       1929.52       2016.13        79.56 o                         
   5   1   8        348.97        368.84        48.80 o                         
   6   1   8        676.86        883.16       147.90 o                         
   7   1   8         77.24        151.70       101.00 o                         
  -7   2   8        624.89        609.94       101.06 o                         
  -6   2   8       1743.96       1885.00       128.97 o                         
  -5   2   8        313.37        321.97        46.69 o                         
  -4   2   8       1596.53       1659.90        66.75 o                         
  -3   2   8        476.92        453.25        38.35 o                         
  -2   2   8       3920.20       3818.53       119.14 o                         
  -1   2   8        527.35        464.45        32.10 o                         
   0   2   8      31507.87      29022.69       548.57 o                         
   1   2   8        663.72        624.39        35.25 o                         
   2   2   8       4275.13       4373.50       106.78 o                         
   3   2   8        568.35        553.34        39.72 o                         
   4   2   8       1601.45       1683.29        69.08 o                         
   5   2   8        221.51        215.82        58.79 o                         
   6   2   8       1654.06       1653.54       111.93 o                         
   7   2   8        701.18        785.60       135.07 o                         
  -7   3   8        243.03         79.46       106.55 o                         
  -6   3   8       3521.45       3441.30       157.71 o                         
  -5   3   8        666.38        728.86        75.35 o                         
  -4   3   8        438.60        434.79        43.73 o                         
  -3   3   8       3224.94       3230.54        92.45 o                         
  -2   3   8       3772.95       3807.07       105.46 o                         
  -1   3   8       1413.07       1471.04        52.33 o                         
   0   3   8       5171.24       5229.55       111.31 o                         
   1   3   8       1415.39       1373.88        51.55 o                         
   2   3   8       3267.00       3304.75       109.97 o                         
   3   3   8       3009.04       3110.49        93.81 o                         
   4   3   8        479.30        531.89        45.13 o                         
   5   3   8        587.71        671.12        61.14 o                         
   6   3   8       3359.68       2941.02       253.97 o                         
   7   3   8        245.90        402.45       110.34 o                         
  -6   4   8       1431.41       1523.30       138.80 o                         
  -5   4   8       1756.83       1841.40       111.23 o                         
  -4   4   8       5333.59       5420.17       150.86 o                         
  -3   4   8        884.55        907.61        59.46 o                         
  -2   4   8       3070.57       3086.38        85.60 o                         
  -1   4   8       5706.54       5593.75       127.67 o                         
   0   4   8       5242.66       5325.90       135.87 o                         
   1   4   8       5641.67       5619.08       150.26 o                         
   2   4   8       2477.65       2479.49        93.44 o                         
   3   4   8       1004.92       1001.28        61.66 o                         
   4   4   8       5377.16       5555.58       147.58 o                         
   5   4   8       1878.63       1805.86       108.64 o                         
   6   4   8       1515.01       1476.45       125.81 o                         
  -6   5   8        534.23        495.94       114.91 o                         
  -5   5   8        578.08        550.90        71.12 o                         
  -4   5   8       5232.42       5367.74       153.27 o                         
  -3   5   8        880.76        900.39        56.14 o                         
  -2   5   8       8668.68       8738.66       214.22 o                         
  -1   5   8        218.11        197.24        33.05 o                         
   0   5   8        165.83        167.14        59.74 o                         
   1   5   8        227.99        187.95        51.95 o                         
   2   5   8       9501.45       9213.86       266.04 o                         
   3   5   8        799.64        808.69        63.28 o                         
   4   5   8       5654.44       5680.10       152.90 o                         
   5   5   8        587.40        488.88        71.71 o                         
   6   5   8        581.81        535.05        69.23 o                         
  -6   6   8       2534.93       2445.19       180.02 o                         
  -5   6   8        542.96        568.00        94.69 o                         
  -4   6   8       6704.38       6561.01       159.28 o                         
  -3   6   8        262.91        242.45        28.53 o                         
  -2   6   8        725.79        709.57        57.13 o                         
  -1   6   8       2188.16       2308.96       106.99 o                         
   0   6   8       1886.70       1727.20        93.82 o                         
   1   6   8       2367.25       2360.23       107.67 o                         
   2   6   8        983.54        960.40        67.92 o                         
   3   6   8        278.95        227.58        52.02 o                         
   4   6   8       6160.31       5918.31       187.42 o                         
   5   6   8        534.89        512.07        74.21 o                         
   6   6   8       2573.98       2567.79       208.17 o                         
  -6   7   8       2669.67       2710.12       179.71 o                         
  -5   7   8        601.88        698.41        98.53 o                         
  -4   7   8        410.48        413.18        75.97 o                         
  -3   7   8       3466.87       3540.89       105.00 o                         
  -2   7   8       3338.89       3300.65       100.99 o                         
  -1   7   8       3578.83       3735.07       120.15 o                         
   0   7   8        450.53        350.43        50.52 o                         
   1   7   8       4012.15       3937.32       131.56 o                         
   2   7   8       3460.37       3407.25       131.89 o                         
   3   7   8       3541.15       3542.41       131.38 o                         
   4   7   8        559.59        497.85        65.98 o                         
   5   7   8        477.67        437.80        76.92 o                         
   6   7   8       2583.58       2693.32       248.39 o                         
  -5   8   8        451.45        497.87       125.74 o                         
  -4   8   8       1645.90       1590.17       103.16 o                         
  -3   8   8        857.83        875.32        63.27 o                         
  -2   8   8       3990.26       3980.60       133.76 o                         
  -1   8   8       1350.45       1425.19        74.20 o                         
   0   8   8      11671.76      11446.52       287.80 o                         
   1   8   8       1260.91       1266.03        73.23 o                         
   2   8   8       3896.48       3834.26       139.67 o                         
   3   8   8        657.25        630.84        64.17 o                         
   4   8   8       1579.65       1476.60        98.28 o                         
   5   8   8        495.55        482.25        82.72 o                         
  -5   9   8       1691.70       1737.89       152.43 o                         
  -4   9   8       1972.23       2151.15       144.23 o                         
  -3   9   8        960.54        954.81        76.16 o                         
  -2   9   8       4723.29       4671.32       166.31 o                         
  -1   9   8        170.50        130.20        57.42 o                         
   0   9   8         37.46        -18.46        58.08 o                         
   1   9   8        115.35          5.96        63.73 o                         
   2   9   8       4874.47       4899.11       154.07 o                         
   3   9   8        890.33        773.59        74.17 o                         
   4   9   8       1831.89       1965.68       144.67 o                         
   5   9   8       1817.36       1740.13       167.50 o                         
  -4  10   8       3467.02       3578.71       241.79 o                         
  -3  10   8        355.42        332.16        79.69 o                         
  -2  10   8       1770.22       1607.82       102.44 o                         
  -1  10   8         93.74         31.45        69.12 o                         
   0  10   8         14.37       -102.85        68.57 o                         
   1  10   8         92.13         37.04        82.59 o                         
   2  10   8       1890.36       1673.69       109.88 o                         
   3  10   8        407.58        338.77        77.39 o                         
   4  10   8       3361.36       3433.50       191.99 o                         
  -4  11   8        499.31        608.80       121.55 o                         
  -3  11   8       1593.03       1764.12       126.50 o                         
  -2  11   8        841.73        861.16        91.29 o                         
  -1  11   8       1317.04       1293.50       106.44 o                         
   0  11   8         60.91        -12.09        75.04 o                         
   1  11   8       1295.71       1225.25       106.87 o                         
   2  11   8       1031.42       1064.51        89.68 o                         
   3  11   8       1624.23       1630.61       105.62 o                         
   4  11   8        553.43        597.53        98.02 o                         
  -3  12   8        235.93        239.22       131.85 o                         
  -2  12   8        891.98        879.49        95.57 o                         
  -1  12   8         50.61        -15.19        79.72 o                         
   0  12   8       5308.65       5555.17       235.54 o                         
   1  12   8         68.64        -23.14        83.04 o                         
   2  12   8        874.87        899.23       104.41 o                         
   3  12   8        311.89        293.83       121.85 o                         
  -2  13   8        895.68        875.34       140.17 o                         
  -1  13   8        536.38        483.69        92.36 o                         
   0  13   8        120.69        -68.37        92.39 o                         
   1  13   8        511.21        374.94        88.51 o                         
   2  13   8        984.85        837.77        96.80 o                         
   1   0   9       4188.93       4055.69       126.72 o                         
   2   0   9       8192.40       8057.64       229.81 o                         
   3   0   9       8259.21       8161.74       228.90 o                         
   4   0   9       2537.86       2642.81        95.03 o                         
   5   0   9       1275.99       1497.88       107.95 o                         
   6   0   9       1277.51       1445.69       144.02 o                         
  -6   1   9       1637.54       1727.18       135.28 o                         
  -5   1   9       2807.18       2799.15       135.17 o                         
  -4   1   9       2830.16       2864.40        99.44 o                         
  -3   1   9       3863.74       3748.07       107.28 o                         
  -2   1   9       1037.63       1122.73        62.88 o                         
  -1   1   9       1039.67        950.54        52.20 o                         
   0   1   9      10217.88      10212.17       233.36 o                         
   1   1   9       1378.17       1272.00        95.33 o                         
   2   1   9       1385.26       1525.86        69.29 o                         
   3   1   9       3354.89       3349.20       115.57 o                         
   4   1   9       2809.74       2764.40       100.49 o                         
   5   1   9       2510.54       2530.76       132.96 o                         
   6   1   9       1716.53       2151.13       157.79 o                         
  -6   2   9        647.10        647.15       110.12 o                         
  -5   2   9       1271.67       1345.76       101.45 o                         
  -4   2   9       1693.59       1635.98        75.84 o                         
  -3   2   9        326.47        414.19        48.94 o                         
  -2   2   9        839.81        823.52        58.48 o                         
  -1   2   9       3028.61       3089.90       105.33 o                         
   0   2   9          8.76         66.57        31.11 o                         
   1   2   9       3254.88       3412.67       148.66 o                         
   2   2   9        798.02        778.54        49.68 o                         
   3   2   9        388.77        448.95        41.69 o                         
   4   2   9       1719.93       1682.99        80.35 o                         
   5   2   9       1351.59       1624.48       177.41 o                         
   6   2   9        574.96        721.42       108.52 o                         
  -6   3   9       2782.66       2723.18       199.05 o                         
  -5   3   9       1776.03       1694.51       131.71 o                         
  -4   3   9       6371.17       6186.58       171.01 o                         
  -3   3   9       1235.31       1289.55        69.77 o                         
  -2   3   9       1266.80       1286.05        66.03 o                         
  -1   3   9       8482.52       8158.42       190.47 o                         
   0   3   9       1805.12       1768.08        62.95 o                         
   1   3   9       8477.11       8081.36       324.80 o                         
   2   3   9       1320.90       1372.27        69.84 o                         
   3   3   9       1345.03       1357.55        64.29 o                         
   4   3   9       6605.06       6607.91       167.22 o                         
   5   3   9       1988.81       2128.52       106.79 o                         
   6   3   9       2866.24       2820.14       172.45 o                         
  -6   4   9       1020.08        929.77       128.08 o                         
  -5   4   9       1648.24       1713.51       133.58 o                         
  -4   4   9       6533.26       6344.63       170.84 o                         
  -3   4   9       6494.84       6375.07       175.20 o                         
  -2   4   9       3360.99       3256.13        96.08 o                         
  -1   4   9       6877.93       6784.79       151.94 o                         
   0   4   9       1218.54       1243.32        82.94 o                         
   1   4   9       6011.69       5878.90       216.25 o                         
   2   4   9       3681.69       3706.41       126.39 o                         
   3   4   9       6151.36       5994.43       196.99 o                         
   4   4   9       6520.40       6389.94       168.02 o                         
   5   4   9       1486.48       1659.30       130.81 o                         
   6   4   9       1068.75        957.78        93.05 o                         
  -6   5   9        204.29        195.37       183.12 o                         
  -5   5   9        769.06        796.69        99.20 o                         
  -4   5   9        549.32        585.72        63.60 o                         
  -3   5   9       3644.25       3587.79       113.72 o                         
  -2   5   9       2711.51       2654.71        96.47 o                         
  -1   5   9       1437.84       1381.35        75.70 o                         
   0   5   9       9192.65       8687.96       243.45 o                         
   1   5   9       1654.33       1609.19        87.54 o                         
   2   5   9       2261.19       2285.72       106.21 o                         
   3   5   9       3388.02       3232.10       134.90 o                         
   4   5   9        539.95        556.25        58.72 o                         
   5   5   9        726.71        709.80        82.34 o                         
   6   5   9        225.79        159.07        96.07 o                         
  -6   6   9       1551.70       1507.31       142.25 o                         
  -5   6   9         63.97         79.41        74.90 o                         
  -4   6   9        278.77        340.00        72.20 o                         
  -3   6   9       1507.21       1435.38        90.67 o                         
  -2   6   9       1816.23       1805.61        94.31 o                         
  -1   6   9       2006.26       1985.60       102.64 o                         
   0   6   9          9.30        -53.01        77.80 o                         
   1   6   9       2227.92       2151.27        99.29 o                         
   2   6   9       1902.58       1867.99        98.71 o                         
   3   6   9       1829.25       1808.90        93.70 o                         
   4   6   9        294.67        280.13        62.85 o                         
   5   6   9        105.34        137.00        77.31 o                         
   6   6   9       1559.85       1521.97       123.34 o                         
  -5   7   9       1095.05       1070.75       116.25 o                         
  -4   7   9       2843.44       2506.98       154.84 o                         
  -3   7   9        676.94        708.75        58.53 o                         
  -2   7   9        154.78        192.35        61.36 o                         
  -1   7   9       7935.80       7575.69       257.42 o                         
   0   7   9       1941.80       1783.22       177.92 o                         
   1   7   9       7606.38       7352.69       240.07 o                         
   2   7   9        164.73        102.06        51.38 o                         
   3   7   9        623.08        590.75        62.25 o                         
   4   7   9       2719.15       2644.37       118.02 o                         
   5   7   9       1137.32        983.67       171.72 o                         
  -5   8   9        307.14        205.99       119.48 o                         
  -4   8   9       2692.68       2648.41       147.32 o                         
  -3   8   9       1051.08       1151.56        77.05 o                         
  -2   8   9       6055.91       6138.33       180.31 o                         
  -1   8   9       2932.88       2925.22       110.96 o                         
   0   8   9       1257.07       1332.98       133.95 o                         
   1   8   9       3040.82       3003.79       122.96 o                         
   2   8   9       6114.41       6068.57       187.78 o                         
   3   8   9        890.22        859.47        73.87 o                         
   4   8   9       2751.27       2678.27       145.65 o                         
   5   8   9        358.85        306.75        95.90 o                         
  -5   9   9        403.23        430.24       125.12 o                         
  -4   9   9       1385.73       1288.29       114.32 o                         
  -3   9   9        489.51        533.03        73.17 o                         
  -2   9   9        285.67        325.26        67.45 o                         
  -1   9   9        158.03        101.43        67.72 o                         
   0   9   9         61.88         -2.51        84.97 o                         
   1   9   9        237.01         94.03        62.30 o                         
   2   9   9        232.45        197.21        65.78 o                         
   3   9   9        574.15        541.43        74.20 o                         
   4   9   9       1601.37       1409.14       114.98 o                         
   5   9   9        410.41        399.37       116.75 o                         
  -4  10   9        247.86        316.83       110.50 o                         
  -3  10   9       1346.32       1292.98       109.38 o                         
  -2  10   9        355.68        272.61        72.70 o                         
  -1  10   9        245.43        190.27        79.77 o                         
   0  10   9          0.82        -38.04        75.21 o                         
   1  10   9        235.45        173.48        79.27 o                         
   2  10   9        315.26        241.05        79.43 o                         
   3  10   9       1202.46       1113.90        92.54 o                         
   4  10   9        294.57        300.85        90.43 o                         
  -3  11   9        561.52        634.13       113.33 o                         
  -2  11   9       1820.93       1998.33       131.85 o                         
  -1  11   9       1606.62       1715.91       120.13 o                         
   0  11   9       6844.50       6973.00       277.94 o                         
   1  11   9       1402.23       1430.62       114.56 o                         
   2  11   9       1782.57       1678.55       116.41 o                         
   3  11   9        527.08        558.72       100.41 o                         
  -3  12   9        291.60        291.93       111.84 o                         
  -2  12   9       1550.58       1832.97       139.12 o                         
  -1  12   9        437.30        482.15        87.41 o                         
   0  12   9       1016.84       1179.50       131.56 o                         
   1  12   9        326.62        270.38        83.99 o                         
   2  12   9       1708.03       1633.94       123.63 o                         
   3  12   9        346.83        333.47       117.61 o                         
  -1  13   9        205.95        163.63       104.48 o                         
   0  13   9         99.66         57.59        96.65 o                         
   1  13   9        140.35         65.58        92.60 o                         
   0   0  10       4441.91       4219.76       295.32 o                         
   1   0  10      11905.80      11350.33       308.29 o                         
   2   0  10       1112.34       1041.59        60.21 o                         
   3   0  10        621.63        689.32        47.76 o                         
   4   0  10       1221.01       1250.33        74.36 o                         
   5   0  10        126.04        235.08        72.78 o                         
   6   0  10       3494.05       3669.77       246.99 o                         
  -6   1  10        311.37        344.13       114.22 o                         
  -5   1  10        432.96        417.68        75.08 o                         
  -4   1  10        737.71        744.04        59.01 o                         
  -3   1  10       4016.15       4040.95       126.84 o                         
  -2   1  10       4944.18       4839.24       145.15 o                         
  -1   1  10      10479.62      10160.73       246.41 o                         
   0   1  10       3998.16       3895.33       136.21 o                         
   1   1  10      10340.50       9508.03       349.79 o                         
   2   1  10       5022.18       4973.15       139.91 o                         
   3   1  10       3776.97       3778.78       121.41 o                         
   4   1  10        726.26        837.98        66.51 o                         
   5   1  10        437.67        480.33        77.84 o                         
   6   1  10        274.07        534.48       104.74 o                         
  -6   2  10        134.42        197.20       115.81 o                         
  -5   2  10       2914.13       2811.29       153.27 o                         
  -4   2  10        429.92        383.22        46.84 o                         
  -3   2  10       3212.56       3154.59       121.58 o                         
  -2   2  10        908.89        977.09        63.73 o                         
  -1   2  10        403.01        374.19        42.48 o                         
   0   2  10        302.31        314.24        70.00 o                         
   1   2  10        460.92        415.21        48.90 o                         
   2   2  10        676.43        724.52        65.71 o                         
   3   2  10       3231.55       3248.16       110.48 o                         
   4   2  10        580.70        631.70        62.64 o                         
   5   2  10       3181.27       3537.50       174.02 o                         
   6   2  10        172.04        452.10       109.48 o                         
  -6   3  10        130.02        106.19       111.67 o                         
  -5   3  10        658.90        660.88        85.33 o                         
  -4   3  10       1944.71       1924.24        96.43 o                         
  -3   3  10       5380.42       5203.25       149.68 o                         
  -2   3  10       2077.00       2153.99        88.23 o                         
  -1   3  10       2439.37       2429.78       143.51 o                         
   0   3  10       3782.18       3602.09       118.61 o                         
   1   3  10       2760.73       2597.60       113.54 o                         
   2   3  10       2237.67       2177.16       129.76 o                         
   3   3  10       5576.19       5442.93       155.34 o                         
   4   3  10       1883.07       1908.07        89.36 o                         
   5   3  10        688.12       1097.42       157.36 o                         
   6   3  10        126.25        308.48       116.63 o                         
  -6   4  10       1220.33       1262.57       143.45 o                         
  -5   4  10       1409.01       1479.66       125.10 o                         
  -4   4  10        867.63        898.50        65.60 o                         
  -3   4  10        990.80        989.56        72.66 o                         
  -2   4  10        699.82        725.87        60.02 o                         
  -1   4  10       4120.16       3772.29       125.99 o                         
   0   4  10      10300.84       9570.63       280.85 o                         
   1   4  10       3689.00       3324.64       138.64 o                         
   2   4  10        774.80        733.86        72.90 o                         
   3   4  10       1122.64       1101.35        75.20 o                         
   4   4  10        838.92        782.38        73.33 o                         
   5   4  10        943.05       1325.16       154.99 o                         
   6   4  10       1111.55       1373.28       188.86 o                         
  -6   5  10        470.95        484.73       122.43 o                         
  -5   5  10        614.20        605.71        94.02 o                         
  -4   5  10         33.15         21.42        64.72 o                         
  -3   5  10        363.49        347.39        60.28 o                         
  -2   5  10         94.26         93.87        51.46 o                         
  -1   5  10       1768.39       1718.46        94.38 o                         
   0   5  10        166.54        112.30        52.37 o                         
   1   5  10       1341.44       1289.03        88.53 o                         
   2   5  10         66.75         67.76        59.39 o                         
   3   5  10        464.06        471.32        68.66 o                         
   4   5  10         39.03          6.40        66.77 o                         
   5   5  10        659.88        755.86       105.48 o                         
   6   5  10        466.30        550.88       110.75 o                         
  -5   6  10       1078.28       1047.47       104.63 o                         
  -4   6  10       1836.08       1794.79       145.16 o                         
  -3   6  10        555.99        568.23        66.89 o                         
  -2   6  10       1752.21       1652.60       105.46 o                         
  -1   6  10       7145.96       6995.24       313.46 o                         
   0   6  10         30.42        -12.80        76.00 o                         
   1   6  10       6649.87       6533.03       232.76 o                         
   2   6  10       1679.88       1644.12       112.24 o                         
   3   6  10        534.08        516.67        75.53 o                         
   4   6  10       1702.03       1658.73       101.68 o                         
   5   6  10       1158.16       1279.85       160.94 o                         
  -5   7  10        189.86        297.16       108.29 o                         
  -4   7  10       2575.13       2635.47       170.39 o                         
  -3   7  10       3343.49       3474.04       129.47 o                         
  -2   7  10       3552.03       3494.45       143.12 o                         
  -1   7  10       2521.29       2528.65       215.91 o                         
   0   7  10          0.77        -20.03        74.80 o                         
   1   7  10       2293.25       2305.15       139.00 o                         
   2   7  10       3250.04       3161.03       142.82 o                         
   3   7  10       3310.97       3139.21       125.20 o                         
   4   7  10       2478.96       2501.79       119.57 o                         
   5   7  10        159.30        335.35       107.63 o                         
  -5   8  10       2357.05       2527.97       327.85 o                         
  -4   8  10         81.73         65.27        84.24 o                         
  -3   8  10       3670.18       3692.01       141.65 o                         
  -2   8  10        706.61        712.53        75.67 o                         
  -1   8  10        431.06        342.36        68.55 o                         
   0   8  10       1861.59       1866.47       117.92 o                         
   1   8  10        511.27        428.50        68.44 o                         
   2   8  10        874.60        838.46        68.66 o                         
   3   8  10       3602.51       3351.22       138.00 o                         
   4   8  10         93.22        160.85        83.20 o                         
   5   8  10       2138.80       2250.94       236.34 o                         
  -4   9  10        248.11        266.41        95.95 o                         
  -3   9  10        796.66        832.58        83.19 o                         
  -2   9  10        311.66        310.85        70.19 o                         
  -1   9  10        470.67        570.24        77.67 o                         
   0   9  10       1837.17       1711.61       110.99 o                         
   1   9  10        503.21        467.58        72.33 o                         
   2   9  10        470.65        528.41        72.76 o                         
   3   9  10        782.82        748.91        79.09 o                         
   4   9  10        234.59        276.71       101.16 o                         
  -4  10  10        970.32       1032.77       129.97 o                         
  -3  10  10        238.01        192.51        93.83 o                         
  -2  10  10        442.85        412.25        82.76 o                         
  -1  10  10       4898.19       4990.68       189.46 o                         
   0  10  10        908.56        756.70       119.76 o                         
   1  10  10       4820.15       4985.36       187.13 o                         
   2  10  10        361.41        320.58        71.66 o                         
   3  10  10        231.63        287.26        84.39 o                         
   4  10  10        986.28       1106.02       120.62 o                         
  -3  11  10        380.08        336.28       112.49 o                         
  -2  11  10       1887.95       2263.96       138.73 o                         
  -1  11  10        709.16        762.77        87.54 o                         
   0  11  10         71.99         66.78        73.75 o                         
   1  11  10        501.04        453.12        90.91 o                         
   2  11  10       1667.70       1925.08       136.95 o                         
   3  11  10        331.00        459.15       119.17 o                         
  -2  12  10        412.44        443.56       115.64 o                         
  -1  12  10        114.12        101.04        98.19 o                         
   0  12  10         79.91        134.62        93.61 o                         
   1  12  10        150.72        144.06        90.19 o                         
   2  12  10        351.64        428.31        99.87 o                         
   1   0  11        315.74        327.06        60.09 o                         
   2   0  11       2358.86       2316.08       102.54 o                         
   3   0  11       1355.06       1279.88       101.58 o                         
   4   0  11        824.12        948.96        69.27 o                         
   5   0  11         94.69        228.05        75.03 o                         
   6   0  11        779.74        935.08       134.87 o                         
  -6   1  11        974.60        962.56       137.79 o                         
  -5   1  11       3613.05       3809.86       194.07 o                         
  -4   1  11       1850.10       1810.51        88.68 o                         
  -3   1  11        910.06        968.23        64.83 o                         
  -2   1  11       1867.48       1871.71       100.51 o                         
  -1   1  11       3244.87       3171.41       139.96 o                         
   0   1  11        349.08        533.67       111.87 o                         
   1   1  11       3702.81       3627.42       206.47 o                         
   2   1  11       1894.49       1866.57        85.06 o                         
   3   1  11        786.61        797.09        73.70 o                         
   4   1  11       1857.54       1758.74        90.54 o                         
   5   1  11       3763.32       3872.15       214.63 o                         
   6   1  11       1093.97       1742.86       208.23 o                         
  -6   2  11        349.16        413.25       119.84 o                         
  -5   2  11        127.93        233.78        79.56 o                         
  -4   2  11       1216.41       1224.18        78.82 o                         
  -3   2  11       5470.64       5728.71       168.49 o                         
  -2   2  11       1143.58       1168.33        81.06 o                         
  -1   2  11        838.14        858.39       125.34 o                         
   0   2  11       3275.79       3373.59       138.96 o                         
   1   2  11        677.38        730.03        50.33 o                         
   2   2  11       1229.54       1330.18       104.33 o                         
   3   2  11       5542.94       5530.75       179.71 o                         
   4   2  11       1260.80       1361.27       113.27 o                         
   5   2  11        173.73        418.91        97.58 o                         
   6   2  11        280.74        516.10       125.87 o                         
  -6   3  11        112.63        119.81       117.12 o                         
  -5   3  11        202.85        310.54        93.03 o                         
  -4   3  11       2657.53       2459.48       145.59 o                         
  -3   3  11         69.05        100.20        53.04 o                         
  -2   3  11       2709.12       2522.49       112.68 o                         
  -1   3  11       7095.42       6799.94       212.80 o                         
   0   3  11       2450.43       2562.49       148.64 o                         
   1   3  11       7285.42       6908.01       230.26 o                         
   2   3  11       2348.27       2245.85       103.54 o                         
   3   3  11         66.26        104.57        54.02 o                         
   4   3  11       2522.33       2627.99       202.24 o                         
   5   3  11        368.55        700.89       127.37 o                         
   6   3  11        138.96        421.93       113.59 o                         
  -6   4  11        152.30        230.18       119.22 o                         
  -5   4  11         41.94         65.86        89.47 o                         
  -4   4  11        955.84       1024.84       105.60 o                         
  -3   4  11        929.87        956.73        96.04 o                         
  -2   4  11       3973.50       3844.41       169.54 o                         
  -1   4  11          2.91         13.06        73.94 o                         
   0   4  11       5019.08       4914.78       163.33 o                         
   1   4  11        106.73        141.03        65.67 o                         
   2   4  11       3884.11       3861.08       180.42 o                         
   3   4  11        955.47        956.80        70.57 o                         
   4   4  11       1015.89       1213.66        93.59 o                         
   5   4  11         65.55        211.19       160.81 o                         
   6   4  11        169.20        479.26       100.20 o                         
  -5   5  11       3755.97       3781.10       209.35 o                         
  -4   5  11        846.92        829.58       105.10 o                         
  -3   5  11       1607.84       1598.65       118.81 o                         
  -2   5  11       1282.05       1298.27       104.40 o                         
  -1   5  11       1736.70       1794.33       113.16 o                         
   0   5  11        678.93        621.74        84.72 o                         
   1   5  11       1461.47       1461.58       119.22 o                         
   2   5  11       1410.28       1440.06        99.05 o                         
   3   5  11       1731.29       1746.22       108.45 o                         
   4   5  11        866.62        863.89        79.72 o                         
   5   5  11       3504.02       3826.40       211.60 o                         
  -5   6  11        298.37        314.42        97.57 o                         
  -4   6  11         76.45        125.55        92.14 o                         
  -3   6  11       6390.40       6278.27       251.32 o                         
  -2   6  11       2651.08       2546.05       128.11 o                         
  -1   6  11       1819.11       1899.68       106.13 o                         
   0   6  11       5298.33       4951.55       199.35 o                         
   1   6  11       1853.34       1843.88       115.60 o                         
   2   6  11       2526.32       2538.28       134.78 o                         
   3   6  11       6466.23       6518.78       216.83 o                         
   4   6  11         86.10        162.67        65.85 o                         
   5   6  11        256.90        551.70       112.66 o                         
  -5   7  11        418.19        447.10       111.78 o                         
  -4   7  11        323.99        327.76       106.38 o                         
  -3   7  11         29.07         86.72        84.53 o                         
  -2   7  11       2007.98       2032.39       118.38 o                         
  -1   7  11        960.87        914.79        84.79 o                         
   0   7  11        980.56        786.10        82.82 o                         
   1   7  11       1025.70        979.77        93.80 o                         
   2   7  11       1990.51       1991.53       129.51 o                         
   3   7  11         10.85         48.32        60.64 o                         
   4   7  11        367.51        445.76        86.12 o                         
   5   7  11        453.30        557.29       120.12 o                         
  -4   8  11        453.72        424.76        98.93 o                         
  -3   8  11        474.46        592.26        80.24 o                         
  -2   8  11        724.62        803.01       101.60 o                         
  -1   8  11        348.61        340.86        78.86 o                         
   0   8  11        332.27         96.04       105.08 o                         
   1   8  11        356.13        306.08        68.47 o                         
   2   8  11        699.58        662.31        71.78 o                         
   3   8  11        467.53        438.68        74.02 o                         
   4   8  11        356.99        426.59        89.91 o                         
  -4   9  11        458.42        439.81       112.75 o                         
  -3   9  11         93.47         80.54        92.06 o                         
  -2   9  11        878.59       1017.03        94.40 o                         
  -1   9  11       3580.04       3974.84       160.59 o                         
   0   9  11        895.82        673.49       103.62 o                         
   1   9  11       3863.89       4177.25       191.45 o                         
   2   9  11        654.11        651.98        83.33 o                         
   3   9  11        105.32        168.16        74.82 o                         
   4   9  11        465.53        586.72       112.18 o                         
  -3  10  11       2301.88       2681.23       173.50 o                         
  -2  10  11        443.40        487.38        86.75 o                         
  -1  10  11        546.98        719.01        99.58 o                         
   0  10  11       1906.65       2034.73       150.36 o                         
   1  10  11        675.30        712.20       102.39 o                         
   2  10  11        331.30        372.06        80.99 o                         
   3  10  11       2292.40       2585.22       138.22 o                         
  -2  11  11        109.44        209.08        94.74 o                         
  -1  11  11         51.16         57.77        89.65 o                         
   0  11  11        681.66        775.12       106.33 o                         
   1  11  11         65.14        133.66        91.02 o                         
   2  11  11         86.88        113.71        80.70 o                         
  -1  12  11        267.57        333.02       119.14 o                         
   0  12  11        312.35        340.82        87.83 o                         
   1  12  11        196.38        243.29        96.60 o                         
   0   0  12       1039.62       1109.51       111.08 o                         
   1   0  12       1495.20       1418.37        96.58 o                         
   2   0  12       1377.07       1490.91       116.29 o                         
   3   0  12         74.73        110.78        60.45 o                         
   4   0  12       1910.87       2171.16       189.54 o                         
   5   0  12        731.04        697.04       129.52 o                         
   6   0  12        558.31        719.56       151.38 o                         
  -6   1  12        155.52        251.56       156.69 o                         
  -5   1  12         40.74         84.62       116.13 o                         
  -4   1  12       1433.71       1488.35       128.55 o                         
  -3   1  12       5264.70       5260.75       185.72 o                         
  -2   1  12       3673.27       3645.28       158.56 o                         
  -1   1  12       5814.33       5689.67       213.13 o                         
   0   1  12       1558.25       1722.87       117.38 o                         
   1   1  12       6105.73       5690.72       243.12 o                         
   2   1  12       3463.19       3480.59       152.27 o                         
   3   1  12       5255.04       5127.70       189.00 o                         
   4   1  12       1413.41       1491.79       192.20 o                         
   5   1  12         56.09        281.44       139.10 o                         
   6   1  12        145.20        337.11       348.12 o                         
  -5   2  12       2561.64       2761.63       171.46 o                         
  -4   2  12        620.10        622.72        87.80 o                         
  -3   2  12        368.44        420.10        82.11 o                         
  -2   2  12        733.91        615.77        73.21 o                         
  -1   2  12       7005.34       6651.02       238.10 o                         
   0   2  12       3544.94       3298.59       144.08 o                         
   1   2  12       7796.87       7062.80       224.68 o                         
   2   2  12        798.30        812.20        76.88 o                         
   3   2  12        220.65        267.50        72.14 o                         
   4   2  12        580.57        561.92        83.22 o                         
   5   2  12       2661.99       3010.41       195.33 o                         
  -5   3  12         54.83         10.46        98.70 o                         
  -4   3  12         23.82         86.24        87.74 o                         
  -3   3  12       2367.73       2277.58       127.11 o                         
  -2   3  12       1478.13       1543.43       111.58 o                         
  -1   3  12       1563.96       1606.25       125.64 o                         
   0   3  12       3443.28       3280.42       139.35 o                         
   1   3  12       1318.22       1374.25       130.86 o                         
   2   3  12       1668.28       1705.76       102.41 o                         
   3   3  12       2052.90       2027.82       127.65 o                         
   4   3  12         23.36         92.30        77.81 o                         
   5   3  12         45.84        364.51       120.73 o                         
  -5   4  12       1217.36       1158.17       114.28 o                         
  -4   4  12        815.77        700.35        96.48 o                         
  -3   4  12       1280.60       1308.28       111.80 o                         
  -2   4  12        461.84        399.19        77.66 o                         
  -1   4  12       1158.50        999.05        92.78 o                         
   0   4  12       1663.04       1721.14       111.01 o                         
   1   4  12       1256.32       1180.92        91.89 o                         
   2   4  12        407.66        434.41        70.05 o                         
   3   4  12       1278.04       1238.36        90.59 o                         
   4   4  12        912.60       1092.24        98.35 o                         
   5   4  12       1457.56       1800.08       164.61 o                         
  -5   5  12        536.30        648.98       114.45 o                         
  -4   5  12        576.15        490.54        93.43 o                         
  -3   5  12       5849.09       5708.78       237.38 o                         
  -2   5  12       1037.70        952.58       101.02 o                         
  -1   5  12       2195.45       2019.69       104.74 o                         
   0   5  12         82.66         -0.81        63.45 o                         
   1   5  12       2396.09       2247.45       122.26 o                         
   2   5  12       1006.06       1006.59        95.19 o                         
   3   5  12       5818.63       5734.72       208.62 o                         
   4   5  12        499.10        532.82        83.84 o                         
   5   5  12        541.91        785.60       135.81 o                         
  -5   6  12       1766.68       1810.06       151.97 o                         
  -4   6  12       1892.21       1865.82       158.91 o                         
  -3   6  12        762.48        831.95        96.85 o                         
  -2   6  12       1939.16       1953.90       111.46 o                         
  -1   6  12       7156.12       7294.88       296.43 o                         
   0   6  12        317.26        128.54        69.11 o                         
   1   6  12       7298.21       7390.69       313.35 o                         
   2   6  12       2084.30       1900.89       123.03 o                         
   3   6  12        607.15        616.46        95.42 o                         
   4   6  12       2010.59       2025.94       137.95 o                         
   5   6  12       1613.21       2049.11       167.96 o                         
  -4   7  12        708.21        737.11       105.24 o                         
  -3   7  12        344.81        411.53       107.82 o                         
  -2   7  12        261.73        342.44        80.27 o                         
  -1   7  12        383.70        236.26       147.54 o                         
   0   7  12        113.84         50.12       126.66 o                         
   1   7  12        412.83        386.18        87.99 o                         
   2   7  12        253.60        318.36        78.19 o                         
   3   7  12        427.94        456.86        89.24 o                         
   4   7  12        611.09        653.95        98.89 o                         
  -4   8  12        119.92        111.76       133.47 o                         
  -3   8  12        662.90        840.72       104.86 o                         
  -2   8  12        995.25       1005.57       104.21 o                         
  -1   8  12        315.74        225.84        88.86 o                         
   0   8  12       6709.38       5873.05       554.55 o                         
   1   8  12        406.90        369.52        90.33 o                         
   2   8  12        907.11        994.32        96.18 o                         
   3   8  12        951.31       1037.66        91.65 o                         
   4   8  12         83.69        275.99        91.25 o                         
  -3   9  12       3948.78       4160.06       210.43 o                         
  -2   9  12        288.99        405.24        80.58 o                         
  -1   9  12       1305.11       1448.76       189.79 o                         
   0   9  12       1476.41       1626.92       113.89 o                         
   1   9  12       1243.43       1481.63       208.52 o                         
   2   9  12        333.70        433.25        96.83 o                         
   3   9  12       3730.02       4162.18       181.96 o                         
  -3  10  12        103.66        232.21       119.75 o                         
  -2  10  12       1261.40       1533.53       182.66 o                         
  -1  10  12       1726.25       2224.08       187.65 o                         
   0  10  12        281.38        330.17       128.53 o                         
   1  10  12       1908.22       2203.30       188.88 o                         
   2  10  12       1383.95       1514.12       116.20 o                         
   3  10  12         87.03        285.57       120.43 o                         
  -1  11  12        304.01        489.07       175.91 o                         
   0  11  12         45.01        106.54       173.77 o                         
   1  11  12        365.25        431.15       110.42 o                         
   1   0  13       2594.01       2506.19       170.01 o                         
   2   0  13       1907.45       2304.03       164.20 o                         
   3   0  13       1122.94       1257.63       155.67 o                         
   4   0  13       1950.70       2026.39       164.65 o                         
   5   0  13        276.48        347.50       141.00 o                         
  -5   1  13       2654.00       2769.21       251.09 o                         
  -4   1  13        993.78        895.05       119.98 o                         
  -3   1  13       2778.46       2639.94       162.62 o                         
  -2   1  13         86.93        146.49        69.32 o                         
  -1   1  13       3760.40       3830.47       163.75 o                         
   0   1  13       2911.47       2924.41       147.69 o                         
   1   1  13       3784.98       3616.95       167.29 o                         
   2   1  13        195.96        214.56        85.60 o                         
   3   1  13       3237.44       3094.37       177.61 o                         
   4   1  13        939.03       1002.75       119.05 o                         
   5   1  13       2842.14       2938.63       268.76 o                         
  -5   2  13        219.48        262.98       130.21 o                         
  -4   2  13        121.20        145.46        85.64 o                         
  -3   2  13       4346.05       4328.58       221.09 o                         
  -2   2  13        106.38        143.69        77.08 o                         
  -1   2  13       3277.17       3179.60       171.74 o                         
   0   2  13        475.74        576.96       115.22 o                         
   1   2  13       3551.17       3340.41       130.13 o                         
   2   2  13        126.12        151.77        82.63 o                         
   3   2  13       3916.05       3878.09       205.93 o                         
   4   2  13        184.40        321.89       101.05 o                         
   5   2  13        259.61        522.26       137.35 o                         
  -5   3  13       1947.03       1780.98       191.33 o                         
  -4   3  13       2740.36       2637.48       163.73 o                         
  -3   3  13       1383.66       1393.48       117.93 o                         
  -2   3  13        398.55        449.85        76.48 o                         
  -1   3  13       1831.26       1731.96       114.18 o                         
   0   3  13        130.67        106.29        56.43 o                         
   1   3  13       1824.13       1683.21       142.58 o                         
   2   3  13        418.83        436.34        93.85 o                         
   3   3  13       1447.63       1616.21       229.54 o                         
   4   3  13       2784.76       2954.19       187.15 o                         
   5   3  13       1745.96       2422.38       492.93 o                         
  -5   4  13         87.69        110.86       120.05 o                         
  -4   4  13       1099.02       1114.91       107.68 o                         
  -3   4  13       2642.58       2506.74       148.40 o                         
  -2   4  13       3139.01       2906.36       147.57 o                         
  -1   4  13       4705.92       4667.81       202.24 o                         
   0   4  13          2.13         62.87        97.90 o                         
   1   4  13       4419.38       4185.79       205.45 o                         
   2   4  13       3135.14       2984.11       210.64 o                         
   3   4  13       2839.97       2985.04       221.23 o                         
   4   4  13       1048.65       1109.31       103.04 o                         
   5   4  13         67.28        505.34       161.95 o                         
  -5   5  13       1099.02       1097.48       154.39 o                         
  -4   5  13        143.02        213.46        97.73 o                         
  -3   5  13        859.78        855.80        94.68 o                         
  -2   5  13        291.67        322.25        84.94 o                         
  -1   5  13       6876.42       6299.98       231.04 o                         
   0   5  13       1735.52       1646.21        99.07 o                         
   1   5  13       6924.77       6548.80       236.20 o                         
   2   5  13        325.07        303.87        90.17 o                         
   3   5  13        849.03        869.89        92.68 o                         
   4   5  13        191.72        341.89        93.21 o                         
   5   5  13       1056.98       1707.02       260.63 o                         
  -4   6  13         53.60        159.06        89.17 o                         
  -3   6  13       1583.77       1718.15       135.37 o                         
  -2   6  13        269.94        369.06       100.17 o                         
  -1   6  13       3389.16       3384.26       211.52 o                         
   0   6  13         22.40         28.55        75.03 o                         
   1   6  13       3450.87       3475.81       193.71 o                         
   2   6  13        218.05        247.92        84.00 o                         
   3   6  13       1638.85       1674.79       141.94 o                         
   4   6  13         39.98        217.82       112.45 o                         
  -4   7  13       1107.63       1065.58       121.68 o                         
  -3   7  13        313.52        308.65        92.79 o                         
  -2   7  13         55.55        145.89        76.57 o                         
  -1   7  13        178.46        151.95        88.72 o                         
   0   7  13       1550.69       1624.47       122.80 o                         
   1   7  13        181.66        128.96        78.28 o                         
   2   7  13        137.33        127.73        87.81 o                         
   3   7  13        362.35        380.65        92.07 o                         
   4   7  13       1164.47       1388.25       117.57 o                         
  -3   8  13       1550.76       1581.34       141.22 o                         
  -2   8  13       1219.92       1188.93       105.85 o                         
  -1   8  13       3579.51       3392.33       241.95 o                         
   0   8  13        262.49        355.68       123.48 o                         
   1   8  13       3470.23       3423.07       169.64 o                         
   2   8  13       1194.70       1208.05       113.49 o                         
   3   8  13       1529.84       1818.66       181.23 o                         
  -3   9  13         17.90        179.14        97.83 o                         
  -2   9  13        501.92        955.57       209.34 o                         
  -1   9  13       2558.49       2826.13       389.43 o                         
   0   9  13        136.04        382.68       149.64 o                         
   1   9  13       2810.70       2891.77       167.25 o                         
   2   9  13        634.86        895.70        95.05 o                         
   3   9  13         30.95        201.83        90.38 o                         
  -2  10  13        368.20        439.17       122.99 o                         
  -1  10  13        305.40        433.16        90.11 o                         
   0  10  13         27.96         96.62       150.99 o                         
   1  10  13        309.47        388.48        88.99 o                         
   2  10  13        394.64        465.03       136.07 o                         
   0   0  14       2223.02       2148.69       279.19 o                         
   1   0  14          6.88         64.13        75.37 o                         
   2   0  14        184.27        242.00       110.18 o                         
   3   0  14        308.23        409.69        96.93 o                         
   4   0  14       2538.04       2774.15       200.46 o                         
   5   0  14       2519.47       2629.72       260.96 o                         
  -5   1  14          3.10        134.50       136.87 o                         
  -4   1  14        945.07       1087.01       132.69 o                         
  -3   1  14        421.95        432.26        89.55 o                         
  -2   1  14       3347.15       3203.08       174.28 o                         
  -1   1  14       3174.65       3399.58       171.97 o                         
   0   1  14       4049.60       4040.15       156.74 o                         
   1   1  14       3219.61       3358.95       194.36 o                         
   2   1  14       2854.61       2722.24       178.06 o                         
   3   1  14        480.79        570.69       102.16 o                         
   4   1  14        942.51       1103.70       125.11 o                         
   5   1  14         12.51        191.69       139.29 o                         
  -5   2  14        159.26        185.59       128.62 o                         
  -4   2  14       1249.41       1293.35       208.07 o                         
  -3   2  14         52.16        187.57       108.81 o                         
  -2   2  14        167.84        299.45       112.75 o                         
  -1   2  14        309.87        320.50       123.97 o                         
   0   2  14        185.95        200.60        89.40 o                         
   1   2  14        321.01        322.10        37.61 o                         
   2   2  14         99.59        230.06       105.87 o                         
   3   2  14         35.31        113.79        91.13 o                         
   4   2  14       1187.25       1369.76       169.26 o                         
   5   2  14        180.10        249.12       153.35 o                         
  -4   3  14        753.79        865.21       102.53 o                         
  -3   3  14        529.00        540.14       105.08 o                         
  -2   3  14       3497.99       3339.45       182.48 o                         
  -1   3  14        384.61        373.51        73.96 o                         
   0   3  14       1972.45       1991.87       114.79 o                         
   1   3  14        328.75        314.95       115.29 o                         
   2   3  14       3771.38       3809.97       209.70 o                         
   3   3  14        417.68        636.62       119.28 o                         
   4   3  14        784.31       1005.84       154.48 o                         
  -4   4  14       1679.48       1774.01       142.97 o                         
  -3   4  14        536.39        550.68       107.75 o                         
  -2   4  14       1422.55       1416.85       121.14 o                         
  -1   4  14        791.86        779.22        84.81 o                         
   0   4  14       2305.01       2304.05       169.93 o                         
   1   4  14        775.71        934.80       111.85 o                         
   2   4  14       1582.63       1678.74       159.90 o                         
   3   4  14        439.10        566.41       121.84 o                         
   4   4  14       1696.51       1938.18       409.46 o                         
  -4   5  14        164.63        285.97       111.65 o                         
  -3   5  14        337.60        378.39       109.46 o                         
  -2   5  14       1548.16       1557.42       131.72 o                         
  -1   5  14        152.88        152.53       127.84 o                         
   0   5  14        235.55        191.05        96.64 o                         
   1   5  14        105.18        197.38       113.61 o                         
   2   5  14       1370.40       1403.48       125.74 o                         
   3   5  14        494.49        558.42        86.54 o                         
   4   5  14        162.45        358.74       152.02 o                         
  -4   6  14       2447.79       2610.63       195.48 o                         
  -3   6  14        297.19        396.57       100.55 o                         
  -2   6  14        159.10        162.21        84.95 o                         
  -1   6  14        337.13        316.95       163.83 o                         
   0   6  14         88.38        -23.88       100.16 o                         
   1   6  14        339.05        404.54        79.92 o                         
   2   6  14         94.86         51.28       123.57 o                         
   3   6  14        233.62        275.58        95.05 o                         
   4   6  14       2724.94       3309.09       220.20 o                         
  -3   7  14        365.77        450.80       116.79 o                         
  -2   7  14       1777.97       1915.06       162.70 o                         
  -1   7  14       1269.82       1004.55       230.45 o                         
   0   7  14          1.48          6.58        86.67 o                         
   1   7  14       1203.35       1154.42       119.17 o                         
   2   7  14       1572.78       1733.15       215.70 o                         
   3   7  14        431.40        490.16        92.45 o                         
  -3   8  14       1019.58       1126.84       142.78 o                         
  -2   8  14        831.65        950.99       111.93 o                         
  -1   8  14       1607.52       1628.28       251.74 o                         
   0   8  14       1050.74       1173.51       107.17 o                         
   1   8  14       1588.31       1926.23       215.62 o                         
   2   8  14        947.85       1125.58       167.75 o                         
   3   8  14       1158.49       1484.11       181.95 o                         
  -2   9  14        246.85        442.78       176.81 o                         
  -1   9  14         87.57        213.24       102.96 o                         
   0   9  14         15.07        -20.21       153.83 o                         
   1   9  14         90.18        144.63        97.77 o                         
   2   9  14        313.70        479.06        94.06 o                         
   1   0  15        172.12        188.03       158.70 o                         
   2   0  15       2977.68       2779.33       172.40 o                         
   3   0  15        224.31        442.04       125.45 o                         
   4   0  15       1012.44       1195.77       135.30 o                         
  -4   1  15       2644.53       2936.85       214.51 o                         
  -3   1  15        108.48        239.22       106.89 o                         
  -2   1  15        603.34        668.12       112.48 o                         
  -1   1  15         57.99        132.22        97.40 o                         
   0   1  15       2478.72       2614.08       172.21 o                         
   1   1  15         95.98        251.23       102.49 o                         
   2   1  15        572.59        559.35       107.48 o                         
   3   1  15        104.50        186.95       113.46 o                         
   4   1  15       2384.78       2562.49       186.62 o                         
  -4   2  15        366.52        495.11       118.49 o                         
  -3   2  15        129.72        282.37       126.87 o                         
  -2   2  15       3652.49       3335.28       225.03 o                         
  -1   2  15        247.42        253.31        90.64 o                         
   0   2  15       1292.90       1440.75       133.48 o                         
   1   2  15        221.64        221.96       101.26 o                         
   2   2  15       3861.73       3654.51       198.03 o                         
   3   2  15        187.31        286.90       123.28 o                         
   4   2  15        404.04        608.94       111.82 o                         
  -4   3  15       1565.27       1767.14       183.48 o                         
  -3   3  15        718.33        786.25       114.04 o                         
  -2   3  15       1438.54       1230.56       120.48 o                         
  -1   3  15        307.97        290.85        77.11 o                         
   0   3  15       2706.27       2626.63       143.70 o                         
   1   3  15        259.27        325.84       124.41 o                         
   2   3  15       1342.18       1512.76       240.79 o                         
   3   3  15        620.74        640.83       112.59 o                         
   4   3  15       1696.75       1955.26       345.49 o                         
  -4   4  15        575.80        790.92       119.43 o                         
  -3   4  15        247.18        313.68       100.96 o                         
  -2   4  15       4257.31       3930.77       185.60 o                         
  -1   4  15          2.63        -14.07       129.04 o                         
   0   4  15       2640.28       2655.46       288.54 o                         
   1   4  15         12.78         65.61       109.32 o                         
   2   4  15       4060.26       3993.13       220.91 o                         
   3   4  15        293.94        393.28       153.04 o                         
   4   4  15        467.54        802.58       195.20 o                         
  -3   5  15        114.72        217.50        98.23 o                         
  -2   5  15        348.03        355.21        91.01 o                         
  -1   5  15         69.60        102.11       151.74 o                         
   0   5  15       1251.71       1411.79       148.54 o                         
   1   5  15         38.46         -4.16       102.01 o                         
   2   5  15        390.83        457.15       132.55 o                         
   3   5  15        163.64        262.24       121.34 o                         
  -3   6  15        272.26        308.32       114.89 o                         
  -2   6  15       3311.43       3141.01       187.19 o                         
  -1   6  15        365.05        284.34       183.75 o                         
   0   6  15       2778.59       2409.62       173.00 o                         
   1   6  15        374.94        437.07        93.48 o                         
   2   6  15       3512.88       3476.96       177.22 o                         
   3   6  15        206.79        294.59       103.27 o                         
  -2   7  15        520.80        583.59       148.61 o                         
  -1   7  15        420.40        105.37       354.16 o                         
   0   7  15       2907.08       2848.15       189.46 o                         
   1   7  15        346.17        372.71        88.29 o                         
   2   7  15        456.72        529.10       107.33 o                         
  -1   8  15        139.33        298.06       119.58 o                         
   0   8  15        751.57        891.33       153.67 o                         
   1   8  15        126.87        213.24       105.28 o                         
   0   0  16       2023.39       1858.77       208.65 o                         
   1   0  16        755.29        747.50       111.09 o                         
   2   0  16        400.63        514.15       112.99 o                         
   3   0  16          0.87          1.75       121.39 o                         
  -3   1  16       1055.67       1097.11       134.71 o                         
  -2   1  16       2150.50       2252.95       181.51 o                         
  -1   1  16       1876.74       1803.11       159.07 o                         
   0   1  16        531.44        488.36       100.90 o                         
   1   1  16       1986.49       2277.29       181.45 o                         
   2   1  16       2083.84       2098.13       190.27 o                         
   3   1  16       1126.80       1195.63       135.76 o                         
  -3   2  16        241.86        263.21       102.18 o                         
  -2   2  16        532.39        568.92       136.81 o                         
  -1   2  16        391.58        349.80       119.86 o                         
   0   2  16       1891.64       1974.16       160.76 o                         
   1   2  16        292.98        239.01       108.60 o                         
   2   2  16        449.94        563.79       120.85 o                         
   3   2  16        171.26        151.10        97.86 o                         
  -3   3  16        279.75        369.49       105.48 o                         
  -2   3  16       1786.27       1735.81       134.20 o                         
  -1   3  16       2030.68       2028.28       157.64 o                         
   0   3  16         54.07        137.85       233.73 o                         
   1   3  16       2105.39       2038.25       183.88 o                         
   2   3  16       1858.88       1888.21       169.68 o                         
   3   3  16        265.07        331.30       133.82 o                         
  -3   4  16        107.69        106.85        99.08 o                         
  -2   4  16        257.48        279.48        87.82 o                         
  -1   4  16         73.00          8.91       127.18 o                         
   0   4  16        490.57        416.07       136.03 o                         
   1   4  16         92.58        161.50       161.08 o                         
   2   4  16        302.29        389.35       135.32 o                         
   3   4  16        190.16        338.05       140.57 o                         
  -2   5  16       1400.66       1498.18       161.15 o                         
  -1   5  16        512.80        352.60       185.90 o                         
   0   5  16         11.28        142.41       103.82 o                         
   1   5  16        496.92        420.66       118.99 o                         
   2   5  16       1347.38       1289.07       139.73 o                         
  -2   6  16        753.51        743.08       122.23 o                         
  -1   6  16       1521.73       1569.13       368.08 o                         
   0   6  16       3310.82       3343.62       266.02 o                         
   1   6  16       1658.27       1783.43       238.23 o                         
   2   6  16        818.33        811.48       132.62 o                         
  -1   7  16        153.56        -53.76       334.60 o                         
   0   7  16        193.23        258.63       193.66 o                         
   1   7  16        108.58        180.02       123.11 o                         
   1   0  17        626.42        764.28       119.32 o                         
   2   0  17        435.53        508.06       137.50 o                         
   3   0  17        990.83        976.32       128.86 o                         
  -2   1  17        422.23        501.13       124.24 o                         
  -1   1  17       1744.28       1723.38       163.55 o                         
   0   1  17       1159.33       1080.78       145.44 o                         
   1   1  17       1544.06       1318.03       136.56 o                         
   2   1  17        389.06        486.20       125.69 o                         
  -2   2  17       1337.09       1328.72       121.91 o                         
  -1   2  17        946.51       1047.25       135.94 o                         
   0   2  17         47.23        190.16       122.45 o                         
   1   2  17        991.40       1021.67       124.98 o                         
   2   2  17       1402.32       1567.65       171.53 o                         
  -2   3  17        712.60        794.27       120.50 o                         
  -1   3  17        805.28       1084.65       152.51 o                         
   0   3  17       1791.12       1750.35       170.50 o                         
   1   3  17        738.78        958.50       200.66 o                         
   2   3  17        683.28        802.79       135.42 o                         
  -2   4  17        396.03        363.96       127.84 o                         
  -1   4  17       2055.56       2217.34       256.66 o                         
   0   4  17         24.63         82.22       130.38 o                         
   1   4  17       2013.29       2306.38       274.39 o                         
   2   4  17        394.43        475.81       206.49 o                         
  -1   5  17        846.51        827.92       135.86 o                         
   0   5  17        496.14        446.49       121.68 o                         
   1   5  17        973.15        946.21       203.23 o                         
   0   0  18       1282.94       1440.85       240.48 o                         
   1   0  18       1399.74       1255.59       164.89 o                         
  -1   1  18        818.10        859.35       140.12 o                         
   0   1  18       1155.33       1177.87       165.81 o                         
   1   1  18        873.46       1100.88       168.38 o                         
  -1   2  18       1084.50        877.92       130.31 o                         
   0   2  18        435.05        514.16       125.71 o                         
   1   2  18        910.83       1032.72       237.95 o                         
   0   3  18        507.55        541.87       124.62 o                         
                                                                                
